# Supplementary material for: Sparse Modeling Reveals miRNA Signatures for Diagnostics of Inflammatory Bowel Disease
Source: PLoS One. 2015 Oct 14;10(10):e0140155. doi: 10.1371/journal.pone.0140155 (PMC4605644; doi:10.1371/journal.pone.0140155)
Supplement: S1 Table — For each binary combination of groups t-tests for differential miRNA expression were conducted. The test results are summarized by the fold change (fc), the t-statistic (t), the p-value (p) and the p-values adjusted for multiple testing using Holm-correction (padj). (XLSX) [file pone.0140155.s009.xlsx]

## Sheet: Sheet1
S1 Table (A)
	CD_HC				UC_HC				CD_UC				CD_IC				UC_IC				IC_HC				CD_UC+HC				UC_CD+HC				HC_CD+UC				CD_UC+IC				UC_CD+IC				IC_CD+UC				CD_UC+HC+IC
names	fc	t	p	padj	fc	t	p	padj	fc	t	p	padj	fc	t	p	padj	fc	t	p	padj	fc	t	p	padj	fc	t	p	padj	fc	t	p	padj	fc	t	p	padj	fc	t	p	padj	fc	t	p	padj	fc	t	p	padj	fc
hsa-miR-579	0.814155	-2.36196	0.0206442	1	0.656051	-5.31064	6.68266e-07	0.00039928	1.24099	2.06349	0.043221	1	0.874594	-1.5587	0.123634	1	0.704753	-4.57244	1.54601e-05	0.00777644	0.930895	-1.10187	0.271912	1	0.89346	-1.31113	0.194295	1	0.69299	-4.94521	3.73753e-06	0.00231727	1.34983	4.16332	5.12754e-05	0.0258941	0.936006	-0.777166	0.440122	1	0.727405	-4.38974	3.65088e-05	0.0193497	1.25655	3.31182	0.00113215	0.457387	0.884406
hsa-miR-663b	0.408654	-5.41133	7.19303e-07	0.000481933	0.306467	-7.40881	8.08481e-11	5.6432e-08	1.33344	0.912169	0.365055	1	0.441912	-5.1275	3.51457e-06	0.00226338	0.331408	-7.41562	3.44211e-10	2.27523e-07	0.924742	-0.944927	0.345993	1	0.497738	-3.90417	0.000217639	0.135372	0.369064	-5.87752	9.22565e-08	6.26421e-05	2.76806	7.45607	5.442e-12	3.89103e-09	0.519027	-3.80209	0.000354946	0.222906	0.384726	-5.95505	1.31318e-07	8.3518e-05	2.55974	7.57908	3.28487e-12	2.25342e-09	0.469585
hsa-miR-106b	3.49209	10.0339	3.74254e-17	3.06888e-14	3.68792	11.1663	3.61959e-19	2.84862e-16	0.946899	-2.15644	0.0351688	1	7.71013	13.0411	1.33064e-25	1.13238e-22	8.14251	14.3857	6.13456e-28	5.10395e-25	0.452922	-1.69635	0.0914058	1	2.06186	8.21233	9.22171e-14	7.76468e-11	2.15066	9.75667	1.63969e-17	1.29535e-14	0.279103	-10.724	3.07678e-18	2.40604e-15	2.98008	10.5993	1.54058e-20	1.32182e-17	3.05389	12.1749	1.15838e-24	9.61452e-22	0.126412	-13.9098	6.8117e-27	5.66052e-24	3.16074
hsa-miR-449b	0.957183	-0.399308	0.691103	1	0.528768	-5.88226	9.52308e-08	5.95192e-05	1.81021	3.8276	0.000309831	0.249414	0.902777	-0.98938	0.326907	1	0.498713	-6.99391	1.38756e-09	8.92204e-07	1.06027	0.874859	0.382747	1	1.0897	0.755702	0.453111	1	0.535343	-6.02486	7.08328e-08	4.83788e-05	1.3184	2.96109	0.00359155	1	1.01595	0.146219	0.884322	1	0.511051	-6.86826	3.37807e-09	2.29371e-06	1.39785	3.89282	0.000155263	0.0711106	0.992203
hsa-miR-561	0.724413	-4.26931	4.91284e-05	0.0289857	1.01323	0.195961	0.845193	1	0.714954	-3.99325	0.00016737	0.136741	0.69416	-5.37182	9.20353e-07	0.000612035	0.970915	-0.484714	0.629711	1	1.04358	0.815376	0.415918	1	0.721948	-4.6748	1.30953e-05	0.00890479	1.10019	1.45655	0.15041	1	1.16502	2.45338	0.0152423	1	0.698675	-5.49996	7.57086e-07	0.000550402	1.05071	0.802715	0.425731	1	1.21579	3.56691	0.000484208	0.206757	0.708488
hsa-miR-524-3p	0.738418	-3.51726	0.000765471	0.388094	0.707712	-4.61882	1.43711e-05	0.0079041	1.04339	0.394839	0.694256	1	0.749058	-3.47346	0.000940654	0.498547	0.717909	-4.67004	1.41325e-05	0.00716518	0.985796	-0.258096	0.796612	1	0.79866	-2.62618	0.0108851	1	0.765116	-3.64139	0.000510938	0.262622	1.38088	4.80118	3.63585e-06	0.00203971	0.799154	-2.68835	0.00943753	1	0.765618	-3.77653	0.000354945	0.168599	1.36126	4.90785	2.25207e-06	0.00121161	0.774326
hsa-miR-655	0.987876	-0.150519	0.880756	1	0.886666	-1.55922	0.122951	1	1.11415	1.18507	0.240209	1	0.886073	-1.67051	0.0997057	1	0.795292	-3.37353	0.0012509	0.499255	1.11489	1.87104	0.0629055	1	1.01764	0.22689	0.821249	1	0.88976	-1.63352	0.107217	1	1.06277	0.919475	0.359245	1	0.928302	-1.03987	0.302808	1	0.818446	-3.04019	0.00356972	1	1.18487	2.97475	0.00338983	1	0.95065
hsa-miR-30c-2*	0.618465	-3.99523	0.000145286	0.0806336	0.274752	-11.5335	4.76129e-21	3.8614e-18	2.25099	4.2601	0.000105651	0.0867394	0.650355	-3.82855	0.000316451	0.176896	0.288919	-13.8703	5.56462e-28	4.63533e-25	0.950965	-0.694351	0.488399	1	0.76087	-2.10807	0.0385075	1	0.308513	-11.1696	9.95993e-22	8.40618e-19	2.17836	7.28504	1.41983e-11	1.01092e-08	0.772409	-2.11099	0.0391279	1	0.316389	-12.8776	2.4303e-26	2.04388e-23	2.07154	7.84042	6.60748e-13	4.5988e-10	0.704088
hsa-miR-299-5p	0.803685	-2.27489	0.0260863	1	0.569532	-5.66907	2.82455e-07	0.00017258	1.41113	2.49237	0.0152035	1	0.800328	-2.43595	0.01793	1	0.567153	-6.09002	8.69051e-08	5.11002e-05	1.00419	0.0688213	0.945205	1	0.904123	-1.02022	0.311618	1	0.603514	-5.20373	2.34622e-06	0.00147342	1.43866	4.47591	1.47925e-05	0.0079288	0.885503	-1.28178	0.205253	1	0.596741	-5.5561	8.45401e-07	0.000503859	1.44469	4.90644	2.46793e-06	0.00132002	0.851702
hsa-miR-369-5p	0.843876	-1.60727	0.113095	1	0.816623	-2.63347	0.00992739	1	1.03337	0.279566	0.780816	1	0.83624	-1.74806	0.0858745	1	0.809233	-2.91864	0.00451947	1	1.00913	0.139544	0.889166	1	0.885795	-1.17533	0.245163	1	0.854905	-2.11911	0.037074	1	1.20303	2.40774	0.0172313	1	0.87326	-1.34027	0.186197	1	0.843536	-2.39947	0.0188895	1	1.21401	2.67742	0.00821891	1	0.861565
hsa-miR-452	0.435398	-8.04078	1.09164e-11	8.22002e-09	0.320772	-11.1348	4.26605e-18	3.30619e-15	1.35735	1.56691	0.121954	1	0.438972	-8.13619	1.1128e-11	8.46841e-09	0.323404	-11.3953	3.32459e-18	2.54664e-15	0.99186	-0.147467	0.882915	1	0.527938	-5.4844	4.90964e-07	0.000355458	0.382755	-8.52525	4.75902e-13	3.61685e-10	2.61617	11.1545	1.10159e-21	9.13216e-19	0.516653	-5.89895	1.08326e-07	8.13531e-05	0.375753	-9.07619	7.18884e-14	5.37725e-11	2.59487	11.4913	6.34931e-23	5.0858e-20	0.481615
hsa-miR-934	0.521589	-4.17086	0.000103338	0.0581794	0.430129	-6.11762	6.12372e-08	3.87631e-05	1.21263	0.723381	0.47207	1	0.73227	-1.74616	0.0871182	1	0.603867	-3.26951	0.00193888	0.750345	0.712291	-4.23332	3.68377e-05	0.0308506	0.611522	-2.93821	0.00482596	1	0.498537	-4.71306	1.3852e-05	0.0081727	2.08693	6.19152	5.87448e-09	3.78316e-06	0.802954	-1.18695	0.241304	1	0.646873	-2.73466	0.00861214	1	1.4865	3.04877	0.0028167	1	0.66344
hsa-miR-483-5p	1.61804	3.52768	0.000809579	0.408028	1.33358	1.58547	0.120002	1	1.2133	1.15997	0.250552	1	1.79531	4.25777	8.55986e-05	0.0511023	1.47969	2.11167	0.0410284	1	0.901261	-0.884167	0.377745	1	1.48979	3.07531	0.00320336	1	1.13278	0.752925	0.455684	1	0.672895	-3.26925	0.00138186	0.588643	1.62237	3.68731	0.000536668	0.329514	1.23565	1.24454	0.220607	1	0.606453	-4.161	6.1543e-05	0.0296637	1.62068
hsa-miR-340*	0.519838	-7.72792	4.47513e-12	3.419e-09	0.420217	-11.0075	6.3069e-20	5.05183e-17	1.23707	2.11324	0.0389595	1	0.466326	-11.167	9.79904e-19	8.02541e-16	0.37696	-16.5936	3.17763e-34	2.70417e-31	1.11475	1.97084	0.0503296	1	0.611302	-5.64756	1.18394e-07	8.84405e-05	0.487333	-9.44944	5.12813e-17	4.04096e-14	2.11132	9.89046	1.07874e-17	8.371e-15	0.541266	-8.07145	1.54874e-12	1.26068e-09	0.434548	-12.9543	1.62072e-26	1.36627e-23	2.3536	15.0699	1.27935e-33	1.09129e-30	0.532706
hsa-miR-340	1.80419	8.42708	3.59793e-13	2.80638e-10	1.68996	6.12575	6.26864e-08	3.95551e-05	1.0676	0.985359	0.328405	1	1.87104	8.99253	2.43814e-14	1.93832e-11	1.75257	6.54243	1.3741e-08	8.43699e-06	0.964274	-0.400187	0.689451	1	1.5315	6.78446	1.06532e-09	8.41606e-07	1.37321	4.1826	9.57772e-05	0.0535316	0.571032	-8.71923	3.53674e-15	2.64194e-12	1.60296	7.46399	4.9214e-11	3.94204e-08	1.4409	4.75319	1.35867e-05	0.00737756	0.550632	-9.37901	3.56324e-17	2.67243e-14	1.67583
hsa-miR-608	1.55705	5.67611	1.93011e-07	0.000132561	1.21621	1.77586	0.0814179	1	1.28025	2.62273	0.0111071	1	1.57307	5.94327	7.0956e-08	4.92434e-05	1.22872	1.89316	0.0640422	1	0.989816	-0.121345	0.903542	1	1.47476	5.36913	8.59135e-07	0.000618577	1.04866	0.478238	0.634629	1	0.714808	-4.40543	1.98771e-05	0.0104951	1.49698	5.63647	3.27668e-07	0.000240836	1.07565	0.732468	0.467539	1	0.707528	-4.66897	6.54186e-06	0.00341485	1.51984
hsa-miR-1539	0.352197	-6.65086	1.47061e-09	1.06913e-06	0.296132	-6.92458	8.15756e-10	5.53082e-07	1.18932	0.548407	0.58528	1	0.403654	-6.15148	3.5643e-08	2.49857e-05	0.339397	-6.44427	2.29621e-08	1.39609e-05	0.872522	-1.5198	0.130417	1	0.430371	-5.05243	2.0713e-06	0.00147063	0.363711	-5.43637	6.76855e-07	0.000441986	3.06564	7.91171	4.42914e-13	3.21113e-10	0.473106	-4.7232	1.14043e-05	0.00792596	0.398394	-5.12763	3.94891e-06	0.00226273	2.67484	7.78814	7.17389e-13	4.97868e-10	0.417264
hsa-miR-802	0.437096	-10.5478	4.57459e-19	3.84266e-16	0.542349	-7.15775	1.9676e-10	1.34977e-07	0.805931	-1.96183	0.0550126	1	0.450336	-12.4458	2.21368e-23	1.87499e-20	0.558777	-7.71965	9.34379e-11	6.3164e-08	0.970601	-0.532584	0.595016	1	0.495632	-9.09312	5.9723e-16	5.11826e-13	0.646773	-4.89577	4.57739e-06	0.00281967	2.058	9.82609	1.02522e-17	7.96598e-15	0.499291	-10.4638	9.14589e-19	7.78316e-16	0.647103	-5.36282	1.18059e-06	0.000693004	1.99749	11.664	1.00049e-23	8.10397e-21	0.473051
hsa-miR-654-3p	0.665971	-3.81259	0.00024901	0.13347	0.280376	-10.2313	5.18126e-18	3.99993e-15	2.37527	5.01148	5.3464e-06	0.00454444	0.729673	-3.12179	0.00260514	1	0.307196	-10.6615	1.58051e-18	1.21383e-15	0.912697	-1.20223	0.230877	1	0.817854	-1.76347	0.0813677	1	0.310085	-10.0904	9.72385e-18	7.72074e-15	2.05278	6.94048	9.55038e-11	6.60886e-08	0.862454	-1.36608	0.176439	1	0.329301	-10.3964	2.34679e-17	1.83284e-14	1.87357	6.70297	3.10243e-10	2.01348e-07	0.773492
hsa-miR-507	0.779222	-2.94703	0.00408707	1	0.580996	-6.69349	9.19627e-10	6.20748e-07	1.34118	2.8786	0.00547387	1	0.674747	-5.46473	6.23383e-07	0.000417667	0.503099	-10.4238	1.77177e-17	1.35186e-14	1.15483	2.47902	0.0140827	1	0.873694	-1.6085	0.111797	1	0.620274	-6.41344	4.639e-09	3.24266e-06	1.45499	5.0903	1.0138e-06	0.000586989	0.758503	-3.65841	0.000486794	0.300352	0.547303	-9.17117	1.71111e-14	1.29873e-11	1.68027	8.70317	2.55098e-15	1.86987e-12	0.766447
hsa-miR-637	0.896878	-1.31692	0.191285	1	0.68791	-4.09668	9.81461e-05	0.0500545	1.30377	2.52908	0.0137982	1	0.764001	-3.72923	0.000361848	0.200464	0.585992	-6.74572	3.25381e-09	2.05316e-06	1.17392	2.59399	0.0102211	1	0.97544	-0.308955	0.758213	1	0.708877	-4.05662	0.000135443	0.0749002	1.25005	3.01001	0.00303907	1	0.841412	-2.34605	0.0217257	1	0.622471	-6.11386	7.41513e-08	4.78276e-05	1.46747	6.0634	8.34712e-09	5.21695e-06	0.862198
hsa-miR-1228	2.45577	10.6394	1.4873e-17	1.22702e-14	2.19639	7.4845	3.40274e-10	2.32748e-07	1.11809	1.53885	0.129019	1	4.06813	14.5081	1.45201e-23	1.2313e-20	3.63845	10.4733	2.06049e-14	1.50004e-11	0.60366	-3.41892	0.000771506	0.601003	1.87643	8.42893	4.52321e-13	3.76331e-10	1.54943	4.83962	8.65082e-06	0.00521645	0.428179	-10.9164	5.05288e-21	4.15347e-18	2.5645	11.1574	1.11719e-18	9.49611e-16	2.06509	7.06592	1.51359e-09	1.04135e-06	0.258474	-15.4642	2.22775e-33	1.89804e-30	2.52099
hsa-miR-626	0.807522	-2.61101	0.010892	1	0.94328	-0.805465	0.423251	1	0.856079	-1.66207	0.101171	1	0.823058	-2.4944	0.0152294	1	0.961427	-0.572601	0.569095	1	0.981125	-0.337327	0.73625	1	0.819518	-2.56652	0.0126685	1	0.998398	-0.0228444	0.981851	1	1.14879	2.15932	0.0323428	1	0.830174	-2.46491	0.016801	1	1.00561	0.0825387	0.934533	1	1.1271	2.01766	0.0453691	1	0.821194
hsa-miR-151-5p	2.51196	5.26214	8.00728e-07	0.000534086	2.69537	5.99142	3.88325e-08	2.47363e-05	0.931956	-0.640646	0.523942	1	2.4203	5.19535	1.03227e-06	0.000683362	2.59701	5.93417	4.79841e-08	2.85505e-05	1.03787	0.135077	0.892687	1	1.74744	4.02042	0.000120214	0.0772974	1.88006	4.86552	5.67003e-06	0.00347006	0.385056	-6.47434	1.21095e-09	8.12547e-07	1.78634	4.16249	7.17479e-05	0.0477123	1.91988	5.004	3.29856e-06	0.00189667	0.39964	-6.43024	1.132e-09	7.24478e-07	2.01303
hsa-miR-431*	0.714906	-3.54631	0.00072341	0.368216	0.69389	-4.44677	3.0693e-05	0.0163797	1.03029	0.242231	0.809359	1	0.72751	-3.46109	0.00101006	0.531293	0.706124	-4.42385	3.91744e-05	0.018882	0.982675	-0.306412	0.759626	1	0.776225	-2.66769	0.00986415	1	0.755683	-3.40687	0.00112862	0.556409	1.41812	4.80483	3.63658e-06	0.00203971	0.778341	-2.69972	0.00926028	1	0.757372	-3.49818	0.000904904	0.405397	1.39355	4.8397	3.17292e-06	0.00168165	0.752318
hsa-miR-29a*	1.10631	1.22513	0.22435	1	0.882072	-1.49609	0.138702	1	1.25422	2.41963	0.0182739	1	1.12947	1.52008	0.13316	1	0.900539	-1.2968	0.199031	1	0.979493	-0.302859	0.762324	1	1.14103	1.67997	0.0979671	1	0.855972	-2.02719	0.046819	1	0.997691	-0.0329434	0.973761	1	1.155	1.86294	0.0675331	1	0.872488	-1.80738	0.0758254	1	0.977231	-0.345375	0.730262	1	1.13552
hsa-miR-532-5p	1.9295	5.93316	7.15987e-08	4.99759e-05	2.26659	9.33569	5.64776e-15	4.22453e-12	0.851281	-2.14829	0.035422	1	2.55953	7.76102	3.57582e-11	2.71405e-08	3.00668	11.6674	1.93946e-19	1.50696e-16	0.753849	-1.90289	0.0585317	1	1.45418	3.93058	0.000182532	0.114995	1.7895	7.78251	1.44964e-11	1.07273e-08	0.479425	-8.6112	6.72204e-15	4.99448e-12	1.77016	5.51643	4.49921e-07	0.000329342	2.16734	9.59717	3.34509e-15	2.57238e-12	0.361415	-11.1372	4.60796e-22	3.66794e-19	1.82904
hsa-miR-27a	2.74858	12.3603	1.63702e-23	1.4062e-20	2.96461	14.9376	1.1209e-28	9.58371e-26	0.92713	-2.4586	0.016745	1	2.77605	12.9044	6.69735e-26	5.71284e-23	2.99424	15.6814	1.51587e-32	1.28091e-29	0.990102	-0.0589982	0.953013	1	1.82388	8.8889	1.35044e-15	1.15327e-12	1.97439	11.8239	1.646e-23	1.40074e-20	0.35103	-14.1894	3.81269e-27	3.24841e-24	1.92359	9.80617	2.725e-18	2.30808e-15	2.07784	12.8849	2.65961e-27	2.25003e-24	0.347555	-14.9135	5.34491e-31	4.51645e-28	2.17849
hsa-miR-556-5p	0.507096	-5.61822	1.48992e-07	0.000102804	0.830564	-1.36949	0.176369	1	0.610545	-2.66109	0.010464	1	0.712913	-2.60744	0.0106672	1	1.16767	1.01731	0.314319	1	0.711302	-3.53624	0.000515118	0.407458	0.530283	-5.52322	2.57784e-07	0.000188956	0.967319	-0.237529	0.813268	1	1.52181	3.86258	0.000163571	0.0796591	0.687304	-3.06143	0.00296517	1	1.2573	1.49652	0.142181	1	1.08247	0.681836	0.496399	1	0.603674
hsa-miR-425	3.0047	7.20877	4.65516e-11	3.46344e-08	3.25262	8.49512	5.72776e-14	4.22709e-11	0.923778	-1.17745	0.243212	1	2.07065	5.726	6.09976e-08	4.24543e-05	2.2415	6.98101	1.10503e-10	7.43685e-08	1.45109	1.42935	0.154476	1	1.90012	5.66434	8.61904e-08	6.46428e-05	2.06517	7.26379	2.51617e-11	1.85442e-08	0.320546	-8.43725	6.08378e-14	4.45333e-11	1.62291	4.73025	5.59822e-06	0.00394115	1.77073	6.31384	3.34329e-09	2.27344e-06	0.46514	-6.84639	1.64163e-10	1.07198e-07	1.97741
hsa-miR-615-5p	0.849732	-1.80147	0.0757309	1	0.777477	-3.12413	0.00244423	1	1.09294	0.839324	0.404369	1	0.860932	-1.70262	0.0932786	1	0.787724	-3.0843	0.00283487	1	0.986991	-0.201662	0.840393	1	0.901501	-1.18171	0.241867	1	0.812495	-2.72181	0.00816102	1	1.22516	2.82472	0.00534052	1	0.903555	-1.17569	0.244534	1	0.8159	-2.73598	0.00799946	1	1.20922	2.77979	0.00606329	1	0.881782
hsa-miR-519c-3p	0.803325	-2.5043	0.0148851	1	0.656982	-5.42976	6.67692e-07	0.00039928	1.22275	1.75494	0.0841032	1	0.890299	-1.27275	0.207928	1	0.728112	-3.94271	0.000182033	0.0815507	0.90231	-1.75866	0.0801789	1	0.881342	-1.42217	0.160465	1	0.696259	-4.75631	1.08287e-05	0.00649725	1.3597	4.48332	1.44374e-05	0.00775289	0.947549	-0.591659	0.556533	1	0.748502	-3.72452	0.000415498	0.194453	1.22687	2.87741	0.00456583	1	0.88557
hsa-miR-486-3p	1.2273	1.08153	0.283608	1	0.825058	-0.831091	0.40957	1	1.48753	1.57119	0.120877	1	2.13817	3.19404	0.00227809	1	1.43739	1.22542	0.226209	1	0.573997	-2.96787	0.00337792	1	1.28533	1.34258	0.184827	1	0.774561	-1.18055	0.243548	1	0.960842	-0.24231	0.808888	1	1.94875	2.99227	0.00420088	1	1.12066	0.441387	0.660973	1	0.55152	-2.89731	0.00438275	1	1.58544
hsa-miR-525-3p	0.52244	-6.16626	2.75747e-08	1.94953e-05	0.422047	-8.12356	4.36859e-12	3.14102e-09	1.23787	1.23033	0.222893	1	0.529364	-6.49125	1.52895e-08	1.0825e-05	0.427641	-8.73317	1.98777e-12	1.40536e-09	0.98692	-0.220352	0.825847	1	0.614021	-4.34556	4.25831e-05	0.0283603	0.489032	-6.46853	9.1445e-09	6.35695e-06	2.10136	8.37068	2.79737e-14	2.05886e-11	0.606506	-4.73728	1.26022e-05	0.0087207	0.484233	-7.01359	2.11895e-09	1.44936e-06	2.07388	9.26487	1.47752e-16	1.10075e-13	0.570707
hsa-miR-140-5p	1.09648	1.19891	0.234249	1	1.45527	5.52652	6.26751e-07	0.000376677	0.753457	-3.84602	0.00027236	0.22034	1.01064	0.154495	0.877725	1	1.34134	4.82302	1.28835e-05	0.00655772	1.08493	1.40216	0.162584	1	0.981201	-0.269794	0.788101	1	1.41608	5.51299	1.02664e-06	0.000662184	0.791845	-3.75743	0.000244179	0.115496	0.939387	-0.961199	0.340391	1	1.33781	4.93549	1.07298e-05	0.00593359	0.859099	-2.81201	0.00565235	1	0.994956
hsa-miR-20b*	0.555185	-6.88484	5.98746e-10	4.37683e-07	0.329163	-12.5121	2.15557e-23	1.79128e-20	1.68665	3.9903	0.000181138	0.147809	0.59589	-6.34641	1.25636e-08	8.9327e-06	0.353297	-12.7881	1.14981e-23	9.25599e-21	0.931691	-1.21025	0.22773	1	0.671421	-4.25847	4.70217e-05	0.0311754	0.3773	-11.0295	2.93806e-20	2.41509e-17	2.22043	10.1219	8.36013e-19	6.61287e-16	0.695898	-4.09922	9.816e-05	0.0645816	0.392704	-11.4316	2.72194e-20	2.17755e-17	2.06875	10.0494	4.69263e-19	3.59925e-16	0.633324
hsa-miR-526b*	0.919526	-1.10829	0.270826	1	1.02649	0.363012	0.717617	1	0.895799	-1.34508	0.183166	1	1.0231	0.299345	0.765477	1	1.14211	1.83144	0.0714806	1	0.898762	-1.63961	0.102719	1	0.913284	-1.29908	0.198137	1	1.05074	0.736139	0.464508	1	1.03185	0.504582	0.614551	1	0.991782	-0.115904	0.908081	1	1.1356	1.86429	0.0675708	1	0.927388	-1.22833	0.221017	1	0.962304
hsa-miR-30b*	1.03689	0.346837	0.729846	1	0.802029	-1.86841	0.0669297	1	1.29284	1.83469	0.0710132	1	0.930379	-0.76336	0.448484	1	0.71964	-3.08725	0.00334913	1	1.11449	1.59207	0.113064	1	1.09272	0.857887	0.394523	1	0.79363	-2.04734	0.0459655	1	1.07762	0.840689	0.401905	1	0.992195	-0.0815161	0.935341	1	0.7323	-2.95638	0.00495367	1	1.20099	2.33929	0.0208245	1	1.00915
hsa-miR-136*	0.843113	-2.19613	0.031517	1	0.857378	-2.17549	0.0331445	1	0.983361	-0.178325	0.859007	1	0.888789	-1.55081	0.126399	1	0.903828	-1.47566	0.145657	1	0.948608	-1.02259	0.307826	1	0.87533	-1.76286	0.0831645	1	0.897777	-1.56563	0.122898	1	1.17685	2.69217	0.00788541	1	0.908199	-1.28973	0.202819	1	0.929497	-1.08289	0.283986	1	1.11637	1.92451	0.0562394	1	0.881666
hsa-miR-1911	1.26673	4.04691	0.000100121	0.056468	1.14079	2.16924	0.0325358	1	1.1104	1.947	0.0557367	1	1.13547	2.41219	0.017721	1	1.02258	0.408955	0.683548	1	1.1156	1.83851	0.0675172	1	1.22232	3.88302	0.000202178	0.126563	1.05972	1.09886	0.275155	1	0.827594	-3.63463	0.000379199	0.173673	1.1298	2.52448	0.0135767	1	0.989298	-0.218778	0.827446	1	0.923263	-1.73187	0.0850189	1	1.1795
hsa-miR-628-3p	1.75699	5.06676	2.68618e-06	0.00174065	1.73783	4.90808	6.19621e-06	0.00346988	1.01102	0.11239	0.910853	1	2.55499	7.42929	2.01551e-10	1.50155e-07	2.52713	7.24775	9.15039e-10	5.96605e-07	0.687671	-2.61555	0.00961178	1	1.47596	3.95287	0.000182982	0.115095	1.42782	3.61349	0.000621491	0.315096	0.572048	-6.08412	8.55746e-09	5.47677e-06	1.90762	5.87462	1.38275e-07	0.000103568	1.82314	5.47399	9.52271e-07	0.000564697	0.393381	-9.12182	2.67612e-16	1.98568e-13	1.84593
hsa-miR-629*	0.812495	-1.98836	0.0504734	1	0.880794	-1.26473	0.210516	1	0.922458	-0.628159	0.532047	1	0.740837	-3.13594	0.00255542	1	0.803112	-2.38368	0.0204695	1	1.09673	1.33151	0.184599	1	0.838283	-1.75727	0.083735	1	0.930856	-0.733803	0.46621	1	1.1846	2.02487	0.0445869	1	0.774734	-2.70201	0.00899069	1	0.858352	-1.66052	0.10292	1	1.29918	3.48734	0.000632938	0.262669	0.789029
hsa-miR-603	0.802426	-1.53431	0.129933	1	1.18484	1.38992	0.170377	1	0.677242	-2.39543	0.0194421	1	0.778627	-1.84853	0.0698958	1	1.1497	1.20707	0.233558	1	1.03057	0.354565	0.723315	1	0.765892	-1.96889	0.053827	1	1.25602	1.87634	0.0667672	1	1.02064	0.191089	0.848732	1	0.753558	-2.16473	0.0350423	1	1.21658	1.67746	0.100622	1	1.05183	0.511784	0.609692	1	0.771883
hsa-miR-518d-3p	0.555036	-4.9498	4.12925e-06	0.0026262	0.524215	-5.30845	1.26017e-06	0.000739722	1.05879	0.304808	0.761462	1	0.677952	-3.21667	0.00209502	1	0.640306	-3.60559	0.000699064	0.295704	0.818695	-2.69449	0.00774086	1	0.632723	-3.73621	0.000373492	0.225589	0.600906	-4.07155	0.000136288	0.0750947	1.84931	6.20257	4.65191e-09	3.02839e-06	0.73685	-2.46977	0.0166097	1	0.695963	-2.86751	0.00612575	1	1.51402	4.33048	2.76344e-05	0.0137617	0.653411
hsa-miR-23b	2.84192	9.37959	3.5851e-16	2.90035e-13	3.08599	11.8422	8.42655e-21	6.80023e-18	0.92091	-2.33315	0.0238251	1	2.02216	7.12502	4.34205e-11	3.28693e-08	2.19583	9.23535	1.00015e-15	7.45113e-13	1.40539	1.64494	0.101544	1	1.84742	7.26245	1.70473e-11	1.38935e-08	2.01923	10.3298	4.16471e-19	3.37758e-16	0.338396	-10.8408	4.48006e-19	3.55269e-16	1.59761	5.97091	1.33614e-08	1.02616e-05	1.7513	8.81161	1.50045e-15	1.15835e-12	0.475578	-8.32995	8.88535e-14	6.32637e-11	1.92642
hsa-miR-23a*	1.26041	3.09546	0.00261632	1	1.12938	1.54592	0.126038	1	1.11602	1.46508	0.147596	1	1.20546	2.80085	0.00654853	1	1.08014	1.0994	0.27579	1	1.04558	0.65191	0.515288	1	1.21968	2.93347	0.0044572	1	1.05088	0.709628	0.480447	1	0.833585	-2.79896	0.00576335	1	1.18437	2.68235	0.009372	1	1.02771	0.41804	0.677567	1	0.871578	-2.46904	0.0145714	1	1.21289
hsa-miR-939	1.4973	6.29822	1.15728e-08	8.27454e-06	1.24924	2.62604	0.0110339	1	1.19856	2.47348	0.0162465	1	1.36193	5.14529	1.67408e-06	0.0010982	1.1363	1.60156	0.114915	1	1.09939	1.41534	0.158545	1	1.40681	5.79687	1.36528e-07	0.000101577	1.0933	1.16186	0.250582	1	0.723454	-5.29687	3.9633e-07	0.000234628	1.32189	4.96629	4.2082e-06	0.00297099	1.0426	0.565255	0.574463	1	0.79536	-4.01879	8.90146e-05	0.0420717	1.38515
hsa-miR-662	1.19083	2.92493	0.00428622	1	1.28029	4.04035	0.000125135	0.0629431	0.930128	-1.25451	0.214164	1	1.19875	2.90937	0.00437913	1	1.2888	3.99342	0.000135682	0.0615995	0.993392	-0.100381	0.920142	1	1.1105	1.95772	0.0535532	1	1.21385	3.53494	0.000780183	0.392432	0.81148	-4.06854	7.45015e-05	0.0373252	1.12646	2.13706	0.0351656	1	1.22819	3.61651	0.000564692	0.259758	0.806118	-3.97696	0.000101327	0.0476235	1.15071
hsa-miR-1178	0.887534	-1.46833	0.145542	1	0.609891	-5.56487	2.50658e-07	0.000153904	1.45523	3.63612	0.000540811	0.421832	0.801112	-3.05123	0.00311621	1	0.550504	-7.62757	3.82538e-11	2.62038e-08	1.10788	1.64533	0.101556	1	0.986887	-0.164403	0.869846	1	0.630221	-5.66677	2.52062e-07	0.000167621	1.31792	3.70651	0.000289773	0.135324	0.890013	-1.56533	0.121901	1	0.579105	-7.25498	4.71826e-10	3.29807e-07	1.46009	5.83149	2.70106e-08	1.64765e-05	0.889045
hsa-miR-519b-5p	0.890521	-0.961594	0.338968	1	1.13309	1.01944	0.312065	1	0.785924	-1.73345	0.0879857	1	1.2653	1.74625	0.0849744	1	1.60996	3.44649	0.00113361	0.456843	0.7038	-3.14048	0.0019593	1	0.860952	-1.34656	0.182275	1	1.16982	1.33778	0.187058	1	0.996993	-0.0299689	0.97613	1	1.11427	0.880133	0.381937	1	1.51045	3.1888	0.00258314	1	0.701684	-3.22649	0.00152937	0.6041	1.01487
hsa-miR-409-5p	0.673163	-3.79552	0.000329063	0.174733	0.389975	-9.10558	4.04363e-14	2.98824e-11	1.72617	3.18806	0.002252	1	0.767529	-2.44441	0.0175683	1	0.444643	-7.67224	5.49072e-11	3.74467e-08	0.877052	-2.062	0.0405551	1	0.798936	-1.98954	0.0510168	1	0.430314	-8.05695	7.97452e-12	5.9171e-09	1.8456	6.93882	1.08336e-10	7.48604e-08	0.875588	-1.16422	0.249342	1	0.471884	-7.14245	8.6431e-10	5.98967e-07	1.61869	5.3664	3.04237e-07	0.000172198	0.783717
hsa-miR-567	0.600464	-5.40543	4.34133e-07	0.000293908	0.366475	-10.9469	8.79984e-20	7.02227e-17	1.63849	3.96191	0.000226787	0.184151	0.581596	-6.53848	5.52481e-09	3.98891e-06	0.354959	-14.0372	3.14882e-28	2.63556e-25	1.03244	0.499049	0.618358	1	0.717821	-3.36119	0.00111741	0.634691	0.413907	-10.3417	2.42899e-19	1.97477e-16	2.03274	8.23859	8.21737e-14	6.0069e-11	0.678913	-4.32355	4.40912e-05	0.0295852	0.396115	-12.5775	4.14439e-25	3.45642e-22	2.09868	10.3932	4.5595e-20	3.54729e-17	0.646011
hsa-miR-600	0.833177	-2.36919	0.0197023	1	0.840844	-1.88726	0.0635179	1	0.990881	-0.0906404	0.928087	1	0.991046	-0.122048	0.903181	1	1.00017	0.00181622	0.998558	1	0.840704	-2.598	0.0101844	1	0.868863	-1.94222	0.0552663	1	0.883099	-1.41969	0.161581	1	1.19512	2.53401	0.0122451	1	0.991009	-0.127546	0.898884	1	1.0024	0.0269959	0.978586	1	1.00475	0.0725431	0.942263	1	0.922859
hsa-miR-1207-5p	1.88596	4.7942	6.63668e-06	0.00418111	1.63503	2.99383	0.00396385	1	1.15347	1.11257	0.270197	1	1.63164	3.82749	0.000228364	0.129711	1.41455	2.2049	0.0308808	1	1.15586	0.892341	0.373273	1	1.62041	4.14089	8.77768e-05	0.0571427	1.30374	1.88371	0.065086	1	0.565104	-4.72109	5.13882e-06	0.00284177	1.49401	3.50469	0.000739618	0.447469	1.22276	1.45403	0.151537	1	0.653183	-3.61591	0.000390094	0.169301	1.62572
hsa-miR-1291	0.881168	-1.14033	0.258032	1	1.06903	0.68096	0.498372	1	0.824268	-1.56592	0.122084	1	1.06021	0.500083	0.618784	1	1.28625	2.44966	0.0174663	1	0.831122	-2.19881	0.0290941	1	0.865745	-1.38069	0.172503	1	1.10675	1.07266	0.288194	1	1.03275	0.376654	0.706952	1	0.996807	-0.0290946	0.976893	1	1.2673	2.40567	0.0199289	1	0.858338	-1.73622	0.0845831	1	0.948293
hsa-miR-145	1.45015	4.9238	2.6173e-06	0.00170003	1.58068	6.44312	2.55488e-09	1.70666e-06	0.917422	-1.78704	0.0784581	1	1.10166	1.24333	0.215725	1	1.20082	2.48149	0.0142504	1	1.31633	2.6387	0.00898173	1	1.26116	3.7147	0.000301351	0.183221	1.39993	5.86715	4.17828e-08	2.8663e-05	0.661951	-6.11924	1.01209e-08	6.45714e-06	1.0546	0.823824	0.411259	1	1.17126	2.63371	0.00931657	1	0.871346	-1.92527	0.0561802	1	1.18008
hsa-miR-636	1.20793	1.88104	0.063135	1	1.2595	2.14331	0.0356136	1	0.959052	-0.405384	0.686553	1	1.58641	3.98386	0.000130091	0.0766235	1.65414	4.06652	0.00011937	0.0549172	0.761422	-2.2711	0.0242005	1	1.13211	1.37447	0.173237	1	1.18861	1.7772	0.0810196	1	0.81179	-2.40724	0.0172194	1	1.38507	3.19386	0.00196804	1	1.44389	3.37185	0.00131169	0.571895	0.618114	-4.79653	3.3947e-06	0.0017958	1.31017
hsa-miR-541	0.348217	-6.07352	1.56482e-08	1.11338e-05	0.899419	-0.627283	0.533067	1	0.387157	-3.59106	0.000799144	0.611207	0.575694	-2.9552	0.00406224	1	1.48698	1.99793	0.0524139	1	0.604864	-4.0136	9.16373e-05	0.0753259	0.357496	-6.36163	4.17037e-09	3.25706e-06	1.10622	0.564607	0.575028	1	1.65605	3.43961	0.000746373	0.32915	0.519478	-3.73843	0.000338666	0.213021	1.6621	2.48102	0.0176739	1	1.00168	0.0105536	0.991596	1	0.435903
hsa-miR-367*	0.798603	-2.77805	0.00706151	1	0.865037	-2.04212	0.0450271	1	0.9232	-0.82385	0.412959	1	0.811875	-2.71182	0.00887268	1	0.879414	-1.93217	0.0585824	1	0.983652	-0.325554	0.745138	1	0.827421	-2.41359	0.0189535	1	0.91807	-1.22651	0.224853	1	1.20567	3.00661	0.0030854	1	0.83423	-2.38483	0.0208289	1	0.922509	-1.20841	0.232512	1	1.18596	3.01335	0.00306522	1	0.81997
hsa-miR-497	0.624987	-2.62708	0.0103905	1	0.598383	-2.66854	0.00971125	1	1.04446	0.157171	0.875594	1	0.938322	-0.308285	0.758886	1	0.898381	-0.478237	0.634534	1	0.666069	-3.07967	0.00239192	1	0.697252	-2.00103	0.0494453	1	0.670504	-2.05903	0.0444543	1	1.63226	3.2501	0.00141293	0.599082	0.960001	-0.20152	0.841013	1	0.912354	-0.418836	0.677304	1	1.08719	0.496315	0.620413	1	0.79407
hsa-miR-34a*	0.824642	-1.70068	0.0938321	1	0.967488	-0.321714	0.748841	1	0.852354	-1.16376	0.248656	1	0.851595	-1.45654	0.150855	1	0.999109	-0.00893656	0.992906	1	0.968351	-0.453005	0.65107	1	0.83162	-1.68607	0.0972897	1	1.01873	0.182828	0.855662	1	1.12247	1.33198	0.184929	1	0.851763	-1.48836	0.142767	1	1.03734	0.368292	0.714355	1	1.08695	1.01597	0.311462	1	0.840981
hsa-miR-126	2.77849	11.0514	1.20942e-19	1.01954e-16	2.93446	12.2703	4.96418e-22	4.0607e-19	0.946851	-2.18784	0.0322347	1	3.07276	11.7107	2.56571e-22	2.1552e-19	3.24524	12.9519	4.84193e-25	3.94617e-22	0.904235	-0.449508	0.653552	1	1.8533	8.7137	4.55122e-15	3.87309e-12	1.94321	10.3609	2.37895e-19	1.93646e-16	0.350776	-11.8925	5.66341e-21	4.64966e-18	2.04995	9.64791	6.26344e-18	5.29887e-15	2.14248	11.2496	2.1602e-22	1.76272e-19	0.317184	-12.5816	6.43981e-24	5.23556e-21	2.28335
hsa-miR-1255a	0.725963	-3.66505	0.000486069	0.252756	0.707642	-4.34267	4.71722e-05	0.0244824	1.02589	0.221986	0.825004	1	0.724668	-3.77041	0.00035836	0.19889	0.70638	-4.48915	3.0111e-05	0.0147243	1.00179	0.0322514	0.974304	1	0.785204	-2.76357	0.00757185	1	0.768008	-3.31679	0.00152967	0.731182	1.39379	4.85814	2.87948e-06	0.00163843	0.775252	-2.96646	0.00437536	1	0.75822	-3.56392	0.000736529	0.333648	1.39629	5.07128	1.08529e-06	0.000593652	0.755262
hsa-miR-519b-3p	1.14219	1.7503	0.0846457	1	1.21077	2.91379	0.00480519	1	0.943362	-0.766443	0.44613	1	1.1097	1.41492	0.161954	1	1.17632	2.56647	0.0125625	1	1.02928	0.4884	0.62581	1	1.08327	1.13146	0.262513	1	1.16332	2.47963	0.0159948	1	0.851791	-2.76404	0.00640626	1	1.06786	0.944801	0.348809	1	1.14513	2.27085	0.0269532	1	0.876734	-2.36921	0.0190222	1	1.09565
hsa-miR-377*	1.24038	2.80745	0.0064961	1	1.09448	1.18608	0.239817	1	1.13331	1.51569	0.134306	1	1.10988	1.44504	0.153054	1	0.979329	-0.292555	0.770786	1	1.11758	1.79299	0.0744945	1	1.21086	2.65479	0.0102032	1	1.02388	0.336276	0.737878	1	0.852723	-2.54288	0.0119846	1	1.115	1.57578	0.120485	1	0.953316	-0.713031	0.478778	1	0.952984	-0.821566	0.412528	1	1.16074
hsa-miR-187*	0.549843	-3.17556	0.00222137	1	0.145681	-7.54523	3.42538e-11	2.40462e-08	3.77429	2.83009	0.00626278	1	0.634651	-2.36209	0.0214935	1	0.168151	-6.97303	1.10122e-09	7.13592e-07	0.866371	-1.31144	0.191338	1	0.705351	-1.67367	0.0990576	1	0.167279	-6.86055	1.29304e-09	9.24525e-07	2.75934	5.7791	3.931e-08	2.46081e-05	0.778575	-1.19003	0.239127	1	0.184929	-6.47099	1.3708e-08	9.09207e-06	2.39061	5.03111	1.36866e-06	0.000744554	0.669933
hsa-miR-1538	0.579326	-4.4787	3.16629e-05	0.0190611	0.749102	-2.71967	0.00865588	1	0.773361	-1.5136	0.134843	1	0.670081	-3.19106	0.00235706	1	0.866453	-1.31767	0.193907	1	0.864562	-2.16348	0.0317935	1	0.619433	-3.91915	0.00023847	0.147851	0.85189	-1.44335	0.154783	1	1.51961	4.56591	1.04916e-05	0.00571791	0.690575	-2.9601	0.00466552	1	0.943773	-0.515447	0.608719	1	1.3138	2.98811	0.00335588	1	0.642479
hsa-miR-331-5p	1.09736	1.35062	0.180863	1	0.798152	-2.89595	0.00505113	1	1.37488	3.71441	0.000417317	0.329263	1.09523	1.34562	0.1826	1	0.796601	-2.97597	0.00406115	1	1.00195	0.0333998	0.97339	1	1.15766	2.19032	0.0321246	1	0.776468	-3.51641	0.000859801	0.429901	1.04319	0.677947	0.498826	1	1.14708	2.07758	0.041822	1	0.778198	-3.50897	0.000892208	0.400602	1.04522	0.726432	0.468635	1	1.12717
hsa-miR-219-1-3p	1.35008	3.5332	0.000729415	0.370543	1.03225	0.371635	0.711198	1	1.30791	3.00259	0.00377994	1	1.31086	3.38976	0.00123252	0.642145	1.00225	0.0285192	0.977336	1	1.02992	0.413216	0.679919	1	1.33894	3.659	0.00054362	0.322367	0.938055	-0.829387	0.409836	1	0.831478	-2.55396	0.0116184	1	1.3102	3.51403	0.000907248	0.54072	0.930433	-0.978604	0.33181	1	0.856358	-2.35073	0.0200466	1	1.32546
hsa-miR-493*	1.00462	0.060293	0.952111	1	0.84512	-2.12521	0.0377593	1	1.18873	1.78007	0.0795981	1	1.01752	0.235795	0.814461	1	0.855974	-2.04731	0.0458452	1	0.987319	-0.245615	0.806249	1	1.04644	0.604585	0.547871	1	0.844001	-2.23595	0.029693	1	1.07452	1.14357	0.254666	1	1.05117	0.681027	0.498912	1	0.852266	-2.1579	0.0361147	1	1.06089	1.00324	0.317547	1	1.03252
hsa-miR-191*	0.544707	-5.00602	3.43479e-06	0.00220513	0.242874	-12.0367	1.78652e-22	1.46673e-19	2.24275	3.77712	0.000428982	0.338038	0.534167	-5.76655	3.52914e-07	0.00023857	0.238174	-15.6292	3.29897e-30	2.77443e-27	1.01973	0.298946	0.765349	1	0.67698	-2.92164	0.00461784	1	0.279354	-10.9409	1.05251e-20	8.71481e-18	2.4708	8.42494	2.03332e-14	1.50059e-11	0.643028	-3.6152	0.000615	0.373305	0.26933	-13.3057	1.05829e-25	8.85786e-23	2.51956	10.3861	2.15614e-19	1.66454e-16	0.600755
hsa-miR-323-3p	1.14597	1.96748	0.052202	1	1.09546	1.37304	0.173141	1	1.04611	0.673716	0.502814	1	1.12531	1.77832	0.078919	1	1.0757	1.15204	0.252507	1	1.01837	0.278141	0.781198	1	1.11842	1.78592	0.0782749	1	1.05144	0.851713	0.397161	1	0.890832	-1.99216	0.0480837	1	1.10669	1.65017	0.103396	1	1.04324	0.735099	0.464757	1	0.907194	-1.77923	0.0769085	1	1.12168
hsa-miR-199a-5p	1.75634	6.80429	6.19183e-10	4.52003e-07	2.02272	10.6144	5.79602e-19	4.54408e-16	0.868307	-2.83307	0.00620315	1	1.33415	3.48581	0.000662558	0.359106	1.5365	6.22966	4.99871e-09	3.13419e-06	1.31644	2.47339	0.0142209	1	1.38959	4.63534	1.03175e-05	0.00703655	1.66214	9.28979	4.72506e-16	3.6572e-13	0.53195	-9.2956	1.86902e-16	1.43167e-13	1.19204	2.50907	0.0133955	1	1.41877	6.25582	3.61486e-09	2.45088e-06	0.700282	-5.03359	1.29583e-06	0.00070623	1.36272
hsa-miR-653	0.683474	-4.57198	1.51133e-05	0.0092947	0.601404	-6.07624	2.92641e-08	1.87583e-05	1.13647	1.16954	0.246333	1	0.641377	-5.92997	7.9474e-08	5.50755e-05	0.564362	-7.66985	4.82952e-11	3.30339e-08	1.06564	1.10438	0.270848	1	0.76184	-3.2799	0.00153331	0.855589	0.661455	-5.09253	2.47423e-06	0.0015464	1.5494	6.12827	6.85805e-09	4.40287e-06	0.710123	-4.44062	3.14115e-05	0.0212656	0.619533	-6.35243	2.02621e-08	1.33122e-05	1.65109	8.07505	1.08689e-13	7.7169e-11	0.699491
hsa-miR-384	0.739577	-2.93719	0.00444459	1	0.639701	-4.84501	5.62628e-06	0.00317885	1.15613	1.0954	0.277432	1	0.757425	-2.69485	0.00878054	1	0.655138	-4.58489	1.54128e-05	0.00777169	0.976437	-0.335189	0.737836	1	0.815393	-1.98541	0.0515101	1	0.69134	-4.11539	9.96001e-05	0.0553776	1.44247	4.46537	1.513e-05	0.00809454	0.820288	-1.92916	0.0583207	1	0.697131	-4.03753	0.000132426	0.0667426	1.40848	4.18309	4.57225e-05	0.0222211	0.786815
hsa-miR-125b	1.28738	2.30371	0.0228716	1	1.23857	1.79112	0.0760272	1	1.03941	0.446083	0.65707	1	0.870153	-1.42547	0.156149	1	0.837162	-1.68918	0.093596	1	1.47949	3.09955	0.00221456	1	1.21272	2.12431	0.0355712	1	1.14425	1.36891	0.17445	1	0.790674	-2.27351	0.0245872	1	0.902823	-1.20081	0.231687	1	0.865054	-1.58302	0.116303	1	1.16979	1.68925	0.0932111	1	1.02181
hsa-miR-422a	1.86822	7.78852	8.6913e-12	6.57932e-09	1.99244	8.87197	1.16508e-13	8.56333e-11	0.937651	-1.0604	0.292795	1	1.62449	6.38352	5.4347e-09	3.92929e-06	1.73251	7.46214	5.72768e-11	3.89482e-08	1.15003	1.4023	0.162371	1	1.4873	5.61605	1.97241e-07	0.000145761	1.5952	6.93138	1.08134e-09	7.75322e-07	0.519257	-9.72676	8.30893e-18	6.46435e-15	1.39708	4.94409	3.42844e-06	0.00242733	1.49991	6.25823	2.10543e-08	1.37905e-05	0.597161	-8.04849	1.12493e-13	7.97572e-11	1.5494
hsa-miR-431	0.664277	-2.78452	0.00674546	1	1.4066	2.99998	0.00400548	1	0.472256	-4.93203	6.20991e-06	0.00525979	0.962603	-0.221323	0.82548	1	2.03831	5.42725	1.50266e-06	0.000811439	0.690085	-3.21146	0.00154582	1	0.601194	-3.81481	0.000294002	0.179635	1.55648	3.88202	0.000310343	0.16293	0.991528	-0.0760815	0.939461	1	0.782137	-1.61075	0.111866	1	2.05741	5.68462	8.71001e-07	0.000518245	0.684238	-2.94755	0.00375902	1	0.731539
hsa-miR-769-3p	0.880796	-1.14993	0.255499	1	0.621615	-5.40262	8.51768e-07	0.000503395	1.41695	2.36553	0.0214143	1	0.835675	-1.68124	0.0989108	1	0.58977	-6.259	2.90428e-08	1.75709e-05	1.05399	0.910944	0.363431	1	0.976112	-0.211916	0.833069	1	0.64362	-4.99466	4.28518e-06	0.00264824	1.31476	3.303	0.00123186	0.530933	0.919498	-0.759183	0.451468	1	0.61486	-5.73368	2.65887e-07	0.000165648	1.38575	4.10019	7.1754e-05	0.0344419	0.904013
hsa-miR-155*	0.979859	-0.282523	0.778295	1	0.992767	-0.102993	0.918265	1	0.986998	-0.161502	0.872185	1	1.09638	1.24519	0.217094	1	1.11082	1.45476	0.150606	1	0.893724	-1.84179	0.0670246	1	0.981691	-0.273418	0.785403	1	0.998535	-0.0222025	0.982364	1	1.01436	0.242702	0.808551	1	1.07003	0.972668	0.334501	1	1.08486	1.201	0.234956	1	0.906557	-1.65344	0.100123	1	1.03297
hsa-miR-548n	0.94188	-0.771031	0.443639	1	0.944654	-0.891112	0.375921	1	0.997064	-0.0339411	0.973029	1	0.944375	-0.733336	0.466083	1	0.947156	-0.844091	0.401394	1	0.997358	-0.0490445	0.960933	1	0.955528	-0.607934	0.545824	1	0.960669	-0.65366	0.515765	1	1.06026	1.01255	0.312899	1	0.955597	-0.603428	0.548735	1	0.960423	-0.656359	0.514004	1	1.05746	0.959249	0.338866	1	0.950202
hsa-miR-9*	0.763209	-2.87079	0.00530876	1	0.476617	-7.54747	3.40747e-11	2.39545e-08	1.6013	3.44492	0.00101275	0.763611	0.877013	-1.39098	0.169255	1	0.547687	-6.28226	2.29008e-08	1.39466e-05	0.870236	-2.10278	0.0368606	1	0.88239	-1.27837	0.205399	1	0.511346	-7.11173	4.92286e-10	3.56907e-07	1.58655	5.55315	1.16445e-07	7.09151e-05	0.975016	-0.260253	0.79561	1	0.56494	-6.1418	6.23271e-08	4.03256e-05	1.38068	4.0275	8.89464e-05	0.0420717	0.87983
hsa-miR-1265	1.05944	0.560496	0.577068	1	0.607312	-5.02044	2.44082e-06	0.00140592	1.74448	4.28222	7.00055e-05	0.0579646	0.992374	-0.0805716	0.936072	1	0.568866	-6.45666	8.32803e-09	5.17171e-06	1.06758	0.93894	0.348984	1	1.17891	1.58572	0.118403	1	0.597131	-5.65613	2.13412e-07	0.000142132	1.17681	1.82158	0.0705008	1	1.09753	0.951433	0.345823	1	0.569945	-6.70613	4.233e-09	2.86151e-06	1.25634	2.86848	0.00476875	1	1.08236
hsa-miR-30c	2.46096	10.3739	5.40062e-18	4.48252e-15	2.63445	11.7452	6.69081e-21	5.40618e-18	0.934144	-2.83341	0.00608322	1	1.80556	7.5201	7.53244e-12	5.75479e-09	1.93285	8.80554	7.98475e-15	5.86081e-12	1.36299	1.8888	0.0603561	1	1.73088	8.18901	1.02349e-13	8.58705e-11	1.85651	10.1965	6.00198e-19	4.86161e-16	0.393481	-11.2479	1.4912e-19	1.19147e-16	1.49553	6.49981	8.1742e-10	6.42492e-07	1.61066	8.40627	1.42832e-14	1.08695e-11	0.536311	-8.27824	1.76329e-13	1.24312e-10	1.76554
hsa-miR-15a*	0.925515	-0.60452	0.547548	1	0.316434	-7.30429	9.61448e-11	6.67245e-08	2.92483	4.9423	6.58101e-06	0.00556095	1.02631	0.200901	0.841474	1	0.350894	-6.74962	2.1517e-09	1.37494e-06	0.901791	-1.13289	0.258697	1	1.12375	0.854689	0.396091	1	0.323341	-7.65599	3.65927e-11	2.69322e-08	1.55511	3.61938	0.000403265	0.184292	1.1993	1.33234	0.188341	1	0.348617	-7.16722	6.07859e-10	4.24286e-07	1.40238	2.80821	0.00568679	1	1.0753
hsa-miR-502-5p	1.46623	5.37398	8.33527e-07	0.000555129	1.39996	4.55887	2.3559e-05	0.0126983	1.04734	0.660181	0.51142	1	1.25071	3.52078	0.000775281	0.417877	1.19418	2.69424	0.00922389	1	1.17232	2.54348	0.0117612	1	1.32905	4.3551	4.61881e-05	0.0306689	1.23483	3.1431	0.00262389	1	0.696622	-6.11062	7.59204e-09	4.8665e-06	1.19897	3.02288	0.00367558	1	1.12419	1.89404	0.0638397	1	0.816665	-3.91402	0.000134452	0.0621167	1.29068
hsa-miR-1227	1.24271	2.386	0.0200346	1	1.11976	1.10428	0.274649	1	1.1098	0.953328	0.343938	1	1.24174	2.39998	0.0194165	1	1.11888	1.10584	0.274101	1	1.00078	0.0107778	0.991412	1	1.20546	2.14813	0.0359318	1	1.04688	0.475519	0.636645	1	0.84339	-2.24178	0.0265307	1	1.20978	2.19907	0.031994	1	1.05552	0.56169	0.577079	1	0.844051	-2.26322	0.0251137	1	1.22241
hsa-miR-520f	0.977078	-0.255849	0.798695	1	0.835207	-1.88046	0.0638497	1	1.16986	1.46301	0.148146	1	0.816666	-2.64727	0.0100839	1	0.698086	-4.47405	3.41616e-05	0.0165684	1.19642	2.73933	0.00676719	1	1.02048	0.235302	0.814667	1	0.840734	-1.9594	0.0546099	1	1.09735	1.18909	0.236177	1	0.875398	-1.73134	0.0884105	1	0.731383	-3.95835	0.000224774	0.109555	1.3129	4.29619	3.00812e-05	0.0147999	0.912413
hsa-miR-1910	1.12905	1.5744	0.120239	1	1.19399	2.57652	0.0123119	1	0.94561	-0.697857	0.487687	1	1.20207	2.37955	0.0205331	1	1.27121	3.49513	0.000916105	0.377435	0.939254	-1.04624	0.296753	1	1.07522	1.00445	0.319395	1	1.15137	2.18356	0.0332419	1	0.862687	-2.49737	0.0135841	1	1.13374	1.71568	0.0918831	1	1.21047	2.93799	0.00490413	1	0.810282	-3.61284	0.000412579	0.178234	1.13191
hsa-miR-1182	1.28206	3.64414	0.000441561	0.230936	1.14	1.64869	0.103709	1	1.12461	1.60024	0.114499	1	1.3194	4.36681	3.91918e-05	0.023907	1.1732	2.12525	0.0379416	1	0.9717	-0.427526	0.669497	1	1.23735	3.43793	0.000941233	0.541993	1.05468	0.744907	0.459373	1	0.822249	-3.17294	0.00181166	0.750027	1.2705	4.01467	0.00015312	0.0995281	1.08699	1.19352	0.238267	1	0.798979	-4.01793	8.96108e-05	0.0422067	1.27498
hsa-miR-622	0.751587	-2.81785	0.00615776	1	0.331725	-9.8486	1.06181e-16	8.09097e-14	2.2657	5.02891	4.97836e-06	0.00423659	0.842795	-1.68567	0.0967088	1	0.37198	-9.14638	1.06987e-14	7.84214e-12	0.89178	-1.60427	0.110346	1	0.908217	-0.884667	0.379289	1	0.357173	-9.71132	4.63885e-16	3.59511e-13	1.79576	6.15197	6.08359e-09	3.91175e-06	0.979493	-0.192889	0.847692	1	0.387091	-9.17913	2.90019e-14	2.19255e-11	1.60142	5.08754	1.03991e-06	0.000571948	0.875948
hsa-miR-361-5p	1.94315	5.00064	3.4085e-06	0.00219167	1.07641	0.367034	0.714903	1	1.80522	3.75942	0.000371618	0.295436	1.3262	2.4645	0.015693	1	0.73465	-1.82518	0.0726066	1	1.4652	2.7904	0.00576894	1	1.90557	5.18215	2.17124e-06	0.00153941	0.847221	-0.967622	0.337646	1	0.648853	-3.20525	0.00164883	0.685914	1.4093	3.0903	0.00282139	1	0.6796	-2.52081	0.0147148	1	0.950699	-0.434748	0.664308	1	1.57834
hsa-miR-1248	1.36762	5.01016	2.87663e-06	0.0018583	1.2208	3.47977	0.000745117	0.336048	1.12026	2.06601	0.0428457	1	1.12925	2.31835	0.0234051	1	1.00802	0.171653	0.864139	1	1.21109	3.55041	0.000489799	0.387921	1.29389	4.58189	1.94741e-05	0.0131645	1.10436	1.97091	0.0517842	1	0.769508	-5.02101	1.37385e-06	0.000789964	1.12724	2.4077	0.019249	1	0.976673	-0.547676	0.585684	1	0.931945	-1.69156	0.0925844	1	1.21016
hsa-miR-129-3p	1.04767	0.392827	0.695883	1	1.14571	1.08461	0.283765	1	0.914429	-0.606798	0.54612	1	1.40687	2.5958	0.0123047	1	1.53853	3.08077	0.00368592	1	0.744682	-3.42131	0.000766609	0.597955	1.00971	0.0844702	0.932989	1	1.13026	1.0031	0.321466	1	0.914794	-0.944913	0.346443	1	1.2565	1.83106	0.0729219	1	1.39735	2.51542	0.0159931	1	0.681231	-3.75489	0.000273408	0.120573	1.16591
hsa-miR-330-3p	0.59533	-2.50127	0.014419	1	1.33718	1.82398	0.073366	1	0.445212	-3.66565	0.000511229	0.399781	1.25406	0.782101	0.436775	1	2.81676	4.83803	1.25318e-05	0.00639121	0.474724	-4.02917	8.07678e-05	0.0666334	0.547674	-3.20262	0.00205161	1	1.51277	2.57491	0.0131082	1	1.06453	0.412852	0.680306	1	0.893377	-0.468854	0.640689	1	2.6496	4.83823	1.57725e-05	0.00854867	0.50536	-3.35624	0.00101053	0.413305	0.747492
hsa-miR-298	0.445797	-5.14983	2.4431e-06	0.00159046	0.358586	-7.33374	1.3946e-10	9.60881e-08	1.24321	0.782328	0.436939	1	0.470638	-4.80931	1.01908e-05	0.00637945	0.378567	-7.06661	7.22035e-10	4.72933e-07	0.947219	-0.676203	0.499721	1	0.534226	-3.71207	0.000439599	0.263759	0.426359	-5.71643	1.88256e-07	0.000126319	2.46699	7.29226	1.42025e-11	1.01092e-08	0.546045	-3.6294	0.000605856	0.36836	0.435862	-5.7234	2.40191e-07	0.000150359	2.33678	7.03145	5.60599e-11	3.72238e-08	0.502035
hsa-miR-619	1.09424	1.2962	0.198402	1	1.25057	3.44474	0.000939215	0.417012	0.874995	-1.9646	0.0536339	1	1.14184	1.99799	0.0494933	1	1.30497	4.29362	6.23093e-05	0.02941	0.958315	-0.695924	0.487341	1	1.02778	0.434599	0.665142	1	1.21766	3.32717	0.00149845	0.719257	0.857086	-2.71201	0.00742407	1	1.06937	1.082	0.28328	1	1.26057	3.98474	0.000205804	0.100844	0.821358	-3.73012	0.000263728	0.116831	1.07893
hsa-miR-888	1.03878	0.487143	0.627233	1	0.95961	-0.501327	0.617417	1	1.08251	0.961635	0.339723	1	0.896444	-1.73605	0.0869297	1	0.828119	-2.83654	0.00621711	1	1.15878	2.36957	0.0189429	1	1.04973	0.682267	0.497016	1	0.949052	-0.709666	0.480365	1	0.997939	-0.0300557	0.976061	1	0.932044	-1.14021	0.258576	1	0.849976	-2.52217	0.0147942	1	1.15639	2.78744	0.00594764	1	0.970937
hsa-miR-944	1.03024	0.460877	0.645991	1	0.992745	-0.104438	0.917111	1	1.03777	0.509255	0.612296	1	0.885113	-2.17732	0.0324812	1	0.852899	-2.6132	0.0112677	1	1.16396	2.90891	0.004063	1	1.03217	0.530679	0.597208	1	0.984208	-0.248442	0.804681	1	0.987312	-0.227743	0.820138	1	0.915024	-1.63441	0.106814	1	0.877946	-2.21371	0.0312571	1	1.1492	2.93503	0.00380084	1	0.956734
hsa-miR-106a	3.30269	9.56374	1.4662e-16	1.19202e-13	3.63851	12.1546	3.8073e-21	3.09153e-18	0.907704	-2.88704	0.00602158	1	4.35045	10.8546	1.63616e-20	1.36292e-17	4.79281	13.7172	3.66209e-26	3.0139e-23	0.75916	-0.809562	0.419162	1	1.96483	7.38367	8.24079e-12	6.75745e-09	2.19126	10.7257	6.88698e-20	5.62666e-17	0.289148	-11.0012	2.72664e-19	2.1704e-16	2.36072	8.68309	2.56055e-15	2.12526e-12	2.61617	12.133	2.13019e-24	1.75954e-21	0.21951	-12.4672	4.85857e-24	3.95973e-21	2.65603
hsa-miR-506	0.911333	-1.08194	0.283685	1	0.979474	-0.362877	0.717546	1	0.930431	-0.826487	0.412038	1	0.829845	-2.3875	0.0207667	1	0.891893	-2.32417	0.0229635	1	1.0982	1.953	0.0523554	1	0.916186	-1.06569	0.291664	1	1.00503	0.0917301	0.927133	1	1.06052	0.980546	0.328382	1	0.850272	-2.10036	0.0412166	1	0.931241	-1.43435	0.155925	1	1.16466	2.93592	0.00390681	1	0.873076
hsa-miR-200a*	1.47932	7.60021	6.11994e-12	4.65727e-09	1.46299	6.71187	1.1254e-09	7.58517e-07	1.01116	0.275722	0.783686	1	1.51195	8.33651	8.01169e-14	6.32924e-11	1.49526	7.31252	6.7551e-11	4.57995e-08	0.978421	-0.309496	0.757273	1	1.32143	6.2914	4.30161e-09	3.35096e-06	1.28617	5.18141	1.3453e-06	0.000859645	0.679464	-8.02514	3.73654e-13	2.71273e-10	1.36205	7.05457	8.69263e-11	6.90195e-08	1.32661	5.83555	9.02594e-08	5.78563e-05	0.664801	-8.87715	9.15621e-16	6.72981e-13	1.40548
hsa-miR-649	0.867911	-1.77051	0.0815238	1	0.789041	-2.96075	0.00445947	1	1.09996	0.894821	0.374086	1	0.884209	-1.51571	0.134514	1	0.803858	-2.68702	0.00935557	1	0.981568	-0.340463	0.733864	1	0.917881	-1.07434	0.28724	1	0.820111	-2.51668	0.0150191	1	1.20289	2.89199	0.00441541	1	0.924505	-0.978047	0.332172	1	0.827656	-2.38452	0.0208026	1	1.18072	2.55463	0.0115898	1	0.901587
hsa-miR-500	1.91077	7.62395	1.10395e-11	8.30173e-09	1.74698	5.23211	1.73376e-06	0.00100905	1.09375	1.16042	0.250597	1	1.44852	4.61171	9.65847e-06	0.00605586	1.32435	2.84793	0.00557514	1	1.31912	2.45333	0.0150024	1	1.60196	6.38037	5.45741e-09	4.23495e-06	1.38514	3.55844	0.000730694	0.36827	0.545016	-7.56533	2.97331e-12	2.13484e-09	1.35113	4.27039	4.10454e-05	0.0275825	1.19163	2.02428	0.0470703	1	0.718941	-4.30273	2.78228e-05	0.0138001	1.52528
hsa-miR-505	1.27082	3.05345	0.00319431	1	1.37495	4.65194	1.48235e-05	0.0081233	0.924268	-1.07031	0.288339	1	1.1158	1.54509	0.127357	1	1.20723	3.06844	0.00317984	1	1.13893	2.11422	0.035791	1	1.1587	2.04509	0.0450757	1	1.27584	3.88887	0.000249175	0.133558	0.758087	-4.56696	9.9949e-06	0.00545721	1.06668	0.962799	0.339793	1	1.17348	2.75334	0.0079847	1	0.863408	-2.74699	0.00672182	1	1.13794
hsa-miR-24-1*	1.00681	0.0691374	0.94507	1	1.09909	0.965641	0.338117	1	0.916045	-0.782883	0.436503	1	1.07937	0.79597	0.429136	1	1.1783	1.70893	0.0936359	1	0.932775	-0.924343	0.35651	1	0.98171	-0.200276	0.841913	1	1.09694	0.996976	0.323521	1	0.952738	-0.609891	0.542835	1	1.03824	0.409441	0.683785	1	1.15552	1.56364	0.124839	1	0.88869	-1.5672	0.119263	1	1.02576
hsa-miR-1908	1.54571	3.08251	0.00264105	1	1.08818	0.439994	0.661256	1	1.42046	2.26987	0.0267192	1	1.24024	1.57601	0.117618	1	0.873127	-0.746105	0.457633	1	1.2463	1.30491	0.193409	1	1.51132	3.24334	0.00168234	0.930333	0.940905	-0.36897	0.713503	1	0.749894	-2.07061	0.0400156	1	1.27622	1.95399	0.0533949	1	0.823971	-1.20563	0.232229	1	0.934592	-0.497836	0.619214	1	1.36929
hsa-miR-518f	1.03892	0.483472	0.630327	1	1.14447	1.73398	0.0884241	1	0.907768	-1.07587	0.285903	1	1.09697	1.13981	0.258339	1	1.20842	2.36702	0.0213727	1	0.947082	-0.857609	0.392134	1	1.00157	0.0211124	0.983226	1	1.13184	1.66918	0.101494	1	0.919227	-1.33915	0.182569	1	1.04841	0.618012	0.538878	1	1.18001	2.18088	0.0339942	1	0.870583	-2.14258	0.0336798	1	1.04469
hsa-miR-548h	1.06231	0.650744	0.517457	1	0.899962	-1.31039	0.193659	1	1.1804	1.64413	0.105172	1	0.891031	-1.39086	0.169262	1	0.754857	-3.98325	0.000152359	0.0687139	1.19223	2.77391	0.00607737	1	1.09046	0.972634	0.33495	1	0.88416	-1.65609	0.102074	1	1.01315	0.179049	0.858132	1	0.942368	-0.721015	0.473977	1	0.775851	-3.73351	0.000390795	0.183674	1.20791	2.95848	0.00356099	1	0.985756
hsa-miR-423-5p	1.56169	2.13962	0.0350914	1	1.0781	0.273227	0.785502	1	1.44855	1.59706	0.115174	1	1.29933	1.35061	0.17998	1	0.896985	-0.427834	0.670043	1	1.20192	0.817663	0.414517	1	1.53083	2.2289	0.0288078	1	0.928514	-0.311791	0.756371	1	0.74771	-1.47165	0.143092	1	1.32977	1.56801	0.120823	1	0.834925	-0.791355	0.431963	1	0.898685	-0.579833	0.562762	1	1.41149
hsa-miR-1185	1.01612	0.18773	0.851634	1	0.839718	-2.2446	0.0274664	1	1.21007	1.9812	0.0518623	1	1.00035	0.00441615	0.996492	1	0.826689	-2.68927	0.00904991	1	1.01576	0.258092	0.796625	1	1.05996	0.709123	0.481072	1	0.835854	-2.48853	0.0152231	1	1.07031	0.986878	0.325224	1	1.04042	0.503265	0.616909	1	0.826617	-2.79982	0.00690827	1	1.08718	1.35435	0.177674	1	1.03081
hsa-miR-1302	1.10082	1.30939	0.194253	1	1.0732	0.969504	0.335616	1	1.02573	0.321496	0.748837	1	1.18969	2.46641	0.016443	1	1.15984	2.12666	0.0379654	1	0.9253	-1.28365	0.200922	1	1.08041	1.13497	0.260558	1	1.04304	0.627778	0.532618	1	0.919106	-1.39792	0.164094	1	1.14888	2.06693	0.0434115	1	1.10767	1.54561	0.128565	1	0.850449	-2.92262	0.00400868	1	1.12966
hsa-miR-18b	2.16711	10.3149	1.85659e-18	1.55026e-15	2.16331	9.18331	6.33933e-15	4.73548e-12	1.00176	0.0353438	0.971924	1	2.33968	11.0392	7.88947e-21	6.57982e-18	2.33558	9.8169	1.65392e-16	1.2454e-13	0.926241	-0.563531	0.573706	1	1.66674	8.08793	2.28008e-13	1.90615e-10	1.62076	6.93	4.89672e-10	3.55502e-07	0.46182	-10.9181	1.98153e-20	1.59711e-17	1.8042	9.01554	7.18153e-16	5.9894e-13	1.75255	7.74862	8.40833e-12	6.11286e-09	0.427756	-11.6954	1.96867e-23	1.58675e-20	1.93021
hsa-miR-29b-1*	1.19115	2.45867	0.0157672	1	1.1351	1.72005	0.0891884	1	1.04938	0.682111	0.497541	1	1.06139	0.986296	0.327255	1	1.01144	0.181571	0.856511	1	1.12226	1.86513	0.0638139	1	1.15102	2.1961	0.0310651	1	1.0761	1.11877	0.267321	1	0.858255	-2.48698	0.0139253	1	1.05869	0.992815	0.324633	1	0.996258	-0.0633623	0.949718	1	0.963183	-0.753112	0.452451	1	1.10667
hsa-miR-937	0.884914	-1.19829	0.236198	1	0.867358	-2.03751	0.0452255	1	1.02024	0.174129	0.862381	1	0.787943	-2.59016	0.01291	1	0.772311	-4.34221	6.26301e-05	0.0294988	1.12307	2.44809	0.0153571	1	0.916279	-0.868052	0.389783	1	0.896967	-1.56412	0.122259	1	1.14055	1.86885	0.0637635	1	0.829936	-1.98919	0.0530336	1	0.815241	-3.26993	0.0018058	0.767464	1.28091	4.11768	7.34157e-05	0.0351661	0.850536
hsa-miR-573	0.28267	-8.36225	2.74095e-13	2.14891e-10	0.0344908	-15.0335	4.63196e-28	3.94643e-25	8.19554	3.95038	0.000285275	0.230217	0.297595	-9.03183	1.10412e-13	8.71152e-11	0.0363118	-19.4146	1.8967e-41	1.62927e-38	0.94985	-0.668095	0.504982	1	0.376474	-5.54322	2.04066e-07	0.000150601	0.0434254	-13.0702	1.31665e-26	1.12969e-23	5.96756	11.67	1.66208e-22	1.39448e-19	0.378693	-6.11754	2.84825e-08	2.17322e-05	0.0439835	-16.0308	1.96867e-36	1.69305e-33	5.66829	13.8586	4.19246e-30	3.52586e-27	0.334409
hsa-miR-339-3p	0.741319	-1.73181	0.0878676	1	0.981035	-0.11666	0.907571	1	0.755649	-1.27028	0.208537	1	0.815407	-1.14489	0.256501	1	1.07908	0.449335	0.655119	1	0.90914	-0.819225	0.413651	1	0.744965	-1.76636	0.0824095	1	1.05966	0.352364	0.726148	1	1.17303	1.18697	0.237165	1	0.801325	-1.29397	0.200809	1	1.13092	0.73179	0.468078	1	1.06645	0.468525	0.640105	1	0.776813
hsa-miR-199b-5p	0.915134	-1.06152	0.292295	1	0.754645	-3.64252	0.000493067	0.229769	1.21267	1.88263	0.0642367	1	0.776697	-3.32533	0.00145602	0.751306	0.640486	-6.38172	1.36407e-08	8.38903e-06	1.17824	2.99985	0.00304751	1	0.976995	-0.282084	0.77889	1	0.773473	-3.48841	0.000880416	0.438447	1.18948	2.58686	0.010611	1	0.844137	-2.19352	0.0321833	1	0.678087	-5.6454	3.84707e-07	0.000238518	1.40149	5.57885	9.93567e-08	5.88192e-05	0.870463
hsa-miR-93	3.36215	10.1052	6.47188e-18	5.36519e-15	3.62827	12.5613	4.25472e-22	3.48461e-19	0.926651	-2.24872	0.0294901	1	4.01902	11.2593	1.35268e-21	1.13354e-18	4.33715	14.0549	4.27731e-27	3.54589e-24	0.836558	-0.577535	0.564236	1	2.00335	7.81242	7.445e-13	6.17935e-10	2.16289	10.7561	4.94867e-20	4.05791e-17	0.286897	-11.5478	1.37168e-20	1.1138e-17	2.30768	9.00129	3.96968e-16	3.31865e-13	2.47881	12.1528	1.47923e-24	1.22628e-21	0.240006	-12.9254	2.60234e-25	2.13392e-22	2.62912
hsa-miR-148a*	0.917322	-0.917807	0.361858	1	0.653463	-5.13429	1.35411e-06	0.000792153	1.40378	3.0247	0.00370498	1	0.72382	-4.23366	9.16776e-05	0.0545482	0.51562	-10.7258	1.1247e-16	8.50276e-14	1.26733	4.34782	2.36745e-05	0.0199813	1.00741	0.07905	0.937257	1	0.669336	-5.25796	9.56837e-07	0.000619074	1.25794	2.96008	0.00355064	1	0.81113	-2.5728	0.0128644	1	0.553586	-9.2835	5.41016e-14	4.05221e-11	1.59423	7.96361	5.55925e-13	3.88035e-10	0.849464
hsa-miR-554	0.950594	-0.47263	0.638142	1	1.03279	0.323069	0.747859	1	0.92041	-0.656233	0.513924	1	1.20919	1.65915	0.103161	1	1.31376	2.57131	0.0134585	1	0.786139	-3.20994	0.00157219	1	0.942617	-0.573855	0.568406	1	1.04764	0.479331	0.633817	1	1.01141	0.137816	0.890578	1	1.13038	1.11903	0.268532	1	1.24888	2.16941	0.0355081	1	0.795111	-2.70674	0.00775118	1	1.05276
hsa-miR-539	1.51191	7.52909	1.2404e-11	9.31538e-09	1.38304	5.25856	9.34985e-07	0.000550706	1.09318	1.89236	0.0629799	1	1.22396	4.71252	8.57724e-06	0.00540366	1.11964	2.29972	0.0245022	1	1.23526	3.66758	0.000324305	0.25912	1.3759	6.67373	1.12467e-09	8.87364e-07	1.20597	3.49041	0.000780806	0.392432	0.688637	-7.30592	1.50179e-11	1.06327e-08	1.19226	4.43752	2.93568e-05	0.0199039	1.06065	1.29933	0.19895	1	0.850645	-4.21028	4.06549e-05	0.0198396	1.29935
hsa-miR-1252	0.842355	-2.35719	0.0207414	1	0.777702	-3.62823	0.00048102	0.224636	1.08313	0.942622	0.349281	1	0.731038	-4.92133	5.26928e-06	0.00336707	0.674929	-6.57351	6.03723e-09	3.77931e-06	1.15227	2.77302	0.00611197	1	0.893619	-1.60886	0.112144	1	0.814532	-3.15808	0.00232784	1	1.23096	3.44431	0.000732445	0.323741	0.787959	-3.70941	0.000428484	0.266517	0.723234	-5.44749	8.0994e-07	0.000485154	1.41841	6.85228	1.27484e-10	8.36296e-08	0.808307
hsa-miR-664*	0.893892	-1.32119	0.190791	1	1.04045	0.531313	0.597011	1	0.859136	-1.60689	0.112782	1	0.976849	-0.278726	0.781444	1	1.13701	1.75147	0.0855754	1	0.915077	-1.48843	0.138344	1	0.884656	-1.52825	0.131794	1	1.07311	0.982204	0.330261	1	1.03965	0.593675	0.553605	1	0.947985	-0.663214	0.510075	1	1.14359	1.87923	0.0662186	1	0.951359	-0.796121	0.427287	1	0.926137
hsa-miR-520e	1.03373	0.358683	0.720919	1	0.828444	-2.0421	0.0447898	1	1.2478	2.00638	0.0488921	1	0.894331	-1.34622	0.183089	1	0.716725	-4.07881	0.000127473	0.0581278	1.15587	2.24511	0.0259009	1	1.08162	0.874999	0.385121	1	0.820505	-2.29896	0.0249582	1	1.0655	0.826771	0.409639	1	0.954411	-0.561378	0.576764	1	0.736039	-3.86281	0.000293123	0.140406	1.23158	3.10021	0.00229818	0.882503	0.983841
hsa-miR-329	0.740773	-3.12768	0.00250746	1	0.929846	-0.694215	0.490714	1	0.796663	-1.69888	0.0945338	1	0.777966	-2.80744	0.00687896	1	0.976531	-0.235374	0.815105	1	0.952193	-0.808397	0.42	1	0.754432	-3.03078	0.00345853	1	1.00453	0.0430067	0.965886	1	1.20706	2.32902	0.0212174	1	0.782044	-2.76007	0.00786173	1	1.03352	0.320671	0.750169	1	1.14935	1.90322	0.0594435	1	0.76542
hsa-miR-452*	0.569446	-2.71813	0.00804217	1	1.12992	0.68854	0.494026	1	0.503971	-2.73487	0.0081733	1	0.867812	-0.576164	0.566347	1	1.72195	2.60088	0.0122879	1	0.656186	-2.69557	0.00765661	1	0.550973	-3.08645	0.00289687	1	1.28911	1.40436	0.166784	1	1.20573	1.19122	0.235443	1	0.747835	-1.3108	0.194555	1	1.78039	2.80765	0.00745857	1	0.791181	-1.28766	0.199926	1	0.666448
hsa-miR-1468	0.819401	-2.35835	0.0207752	1	0.637153	-5.38284	5.82235e-07	0.000350506	1.28604	2.35153	0.0217089	1	0.68781	-5.25644	1.77939e-06	0.00116372	0.534829	-9.12793	1.49122e-13	1.07517e-10	1.19132	3.21396	0.00155057	1	0.904055	-1.2026	0.233206	1	0.67196	-5.0415	3.12816e-06	0.00194884	1.36077	4.26855	3.37081e-05	0.0172248	0.767106	-3.53294	0.000769152	0.464568	0.579776	-7.81071	5.94973e-11	4.23621e-08	1.62111	8.33391	3.472e-14	2.48943e-11	0.786678
hsa-miR-519c-5p	0.712051	-2.59758	0.0112752	1	1.35547	3.03398	0.00354619	1	0.525315	-4.86146	7.64344e-06	0.00645106	0.92578	-0.524849	0.601285	1	1.76233	5.09013	4.02923e-06	0.00212341	0.769137	-2.57466	0.0107668	1	0.65222	-3.59015	0.000625899	0.36928	1.4775	3.93177	0.000250752	0.134153	0.989657	-0.10425	0.917115	1	0.791666	-1.77062	0.081155	1	1.79542	5.4581	1.51983e-06	0.000889103	0.761182	-2.46406	0.0148871	1	0.758601
hsa-miR-210	1.99471	4.57995	1.57011e-05	0.00964048	1.07195	0.292418	0.770953	1	1.86083	3.49375	0.000880674	0.668432	2.33446	5.19282	1.26612e-06	0.00083564	1.25453	0.876374	0.384109	1	0.854465	-0.736973	0.461999	1	1.95835	4.80199	8.18212e-06	0.00564567	0.834003	-0.90942	0.367245	1	0.638258	-2.87429	0.00462034	1	2.20949	5.30646	1.05941e-06	0.000764892	0.942278	-0.277009	0.782808	1	0.545369	-3.56475	0.000473779	0.203251	2.12048
hsa-let-7g*	0.478937	-6.26664	8.74394e-09	6.28689e-06	0.670915	-2.91211	0.00516135	1	0.713856	-1.69681	0.095694	1	0.51091	-5.81135	8.04531e-08	5.56735e-05	0.715705	-2.42468	0.0189214	1	0.937419	-0.795181	0.427483	1	0.523385	-5.56751	2.34799e-07	0.000172812	0.788804	-1.65452	0.104457	1	1.76066	5.34456	3.12612e-07	0.000186942	0.545365	-5.30278	8.52369e-07	0.000617115	0.814645	-1.43255	0.158825	1	1.65047	4.83241	3.08583e-06	0.00164166	0.51739
hsa-let-7e*	1.16809	1.88066	0.0645434	1	0.811445	-2.54654	0.0129538	1	1.43952	3.73336	0.000402326	0.31824	1.11745	1.4427	0.154801	1	0.776265	-3.39857	0.00120527	0.484518	1.04532	0.755509	0.450907	1	1.22784	2.5405	0.0139027	1	0.774123	-3.37354	0.00125548	0.611416	0.997316	-0.0380987	0.96966	1	1.17591	2.10331	0.040465	1	0.754267	-3.94792	0.000224497	0.109555	1.04251	0.654529	0.513898	1	1.17285
hsa-miR-300	1.16815	2.1542	0.0340812	1	1.38414	5.88658	4.85443e-08	3.08256e-05	0.843956	-2.90361	0.00508425	1	1.42971	4.96252	5.46378e-06	0.00348589	1.69406	10.0707	7.26814e-16	5.42203e-13	0.817056	-2.99517	0.0031407	1	1.06279	0.943062	0.348813	1	1.32045	5.74968	1.20983e-07	8.19058e-05	0.788444	-4.23377	3.88095e-05	0.0197152	1.23866	3.19602	0.00217408	1	1.53072	8.80238	3.79101e-13	2.80156e-10	0.644203	-8.3382	3.31179e-14	2.37787e-11	1.21019
hsa-miR-1268	2.3617	10.1512	4.36211e-18	3.62491e-15	2.21998	7.11027	3.75454e-10	2.5606e-07	1.06384	0.974623	0.334584	1	1.94875	8.44933	2.6431e-14	2.09862e-11	1.83182	5.82365	9.32524e-08	5.47392e-05	1.2119	1.29406	0.197133	1	1.7962	8.42465	2.51788e-14	2.13012e-11	1.59646	5.11304	2.40194e-06	0.00150601	0.435545	-9.64888	2.59468e-17	2.0005e-14	1.64473	7.53021	3.18661e-12	2.58752e-09	1.48253	4.48447	2.65191e-05	0.0141347	0.527838	-7.95645	2.42418e-13	1.70177e-10	1.8655
hsa-miR-484	2.0534	4.35149	2.82806e-05	0.0171002	2.39673	6.66275	9.16135e-10	6.19307e-07	0.856751	-2.00293	0.0499708	1	1.65675	3.29937	0.00123535	0.642383	1.93376	5.38374	3.02093e-07	0.000171589	1.23941	0.871719	0.384401	1	1.50936	3.2445	0.00153868	0.857043	1.84061	6.37716	1.94726e-09	1.3845e-06	0.451951	-5.72775	6.89921e-08	4.27061e-05	1.37205	2.55626	0.0117759	1	1.66261	5.38793	2.28344e-07	0.000143172	0.560154	-4.48502	1.42959e-05	0.00727659	1.5759
hsa-miR-522	0.932933	-0.694928	0.489633	1	0.595357	-5.60816	2.31381e-07	0.000142762	1.56702	3.45281	0.00102818	0.774221	0.823512	-2.17384	0.0341058	1	0.525529	-8.14842	8.18909e-12	5.67504e-09	1.13287	2.07343	0.039522	1	1.04171	0.402202	0.689059	1	0.607034	-5.71897	1.90372e-07	0.000127549	1.28804	3.03935	0.00279522	1	0.920576	-0.883737	0.380871	1	0.549616	-7.61429	1.21803e-10	8.58708e-08	1.45918	5.27987	4.8944e-07	0.000273107	0.925354
hsa-miR-429	1.37069	4.73571	8.48728e-06	0.00531304	1.28529	4.74841	5.72193e-06	0.00322145	1.06645	1.23988	0.220245	1	1.15845	2.61948	0.0108528	1	1.08627	1.99991	0.0479083	1	1.18321	2.90133	0.00418049	1	1.2767	4.1195	0.000102555	0.0665582	1.16177	3.32805	0.00113945	0.559468	0.751267	-5.37869	2.73117e-07	0.00016387	1.13666	2.4304	0.0182695	1	1.04515	1.17886	0.241199	1	0.888907	-2.80234	0.00564957	1	1.21771
hsa-miR-497*	0.62611	-3.30776	0.00136687	0.658833	0.66998	-2.41716	0.0188496	1	0.934521	-0.303675	0.762436	1	0.734369	-2.20404	0.0309273	1	0.785824	-1.42491	0.160915	1	0.852582	-1.6152	0.108038	1	0.684398	-2.69982	0.00851637	1	0.750459	-1.71524	0.0926752	1	1.5469	3.49424	0.00061806	0.275037	0.771068	-1.85601	0.0681618	1	0.841319	-1.01149	0.317572	1	1.31886	2.30188	0.0227751	1	0.707237
hsa-miR-146b-5p	1.97534	10.7976	1.35934e-18	1.13641e-15	1.88893	7.80531	9.41162e-11	6.55048e-08	1.04574	0.756262	0.452665	1	1.99401	11.277	1.64374e-19	1.35608e-16	1.90679	8.05527	5.17705e-11	3.53593e-08	0.990638	-0.107809	0.914257	1	1.60675	8.26335	3.53315e-13	2.94311e-10	1.47602	5.37766	1.25292e-06	0.000803125	0.516725	-11.0809	1.66149e-21	1.37405e-18	1.65959	8.98072	1.21541e-14	1.00393e-11	1.5293	5.87594	2.20954e-07	0.000138759	0.511887	-11.637	1.69972e-23	1.37168e-20	1.76987
hsa-miR-1273	0.54465	-4.14931	8.83034e-05	0.0504212	0.465023	-4.4926	3.46204e-05	0.0184181	1.17123	0.590497	0.556918	1	0.637519	-2.90739	0.00491364	1	0.544314	-3.35283	0.0014821	0.582466	0.854328	-1.70018	0.0906952	1	0.631888	-2.98004	0.00398676	1	0.53488	-3.52268	0.000910217	0.452378	1.96958	5.34938	3.16087e-07	0.000188328	0.70935	-2.15726	0.0348509	1	0.598155	-2.77887	0.00779659	1	1.68267	3.93191	0.000126862	0.0588638	0.634548
hsa-miR-107	2.95817	8.15182	8.4497e-13	6.54852e-10	3.28893	12.8769	2.69866e-23	2.23989e-20	0.899434	-1.88184	0.0668066	1	4.13896	9.72528	3.64767e-16	2.93273e-13	4.60173	15.6346	1.39018e-31	1.17192e-28	0.714715	-1.22859	0.220704	1	1.85968	5.94895	3.82688e-08	2.89695e-05	2.10606	10.7899	2.01018e-20	1.65639e-17	0.321382	-10.8037	4.21703e-20	3.38628e-17	2.29893	7.3619	4.96567e-11	3.97254e-08	2.58601	12.9143	4.06117e-27	3.43168e-24	0.229696	-13.0541	2.04591e-27	1.70834e-24	2.51765
hsa-miR-92a-1*	1.19265	2.4867	0.0143347	1	0.874106	-1.46528	0.14651	1	1.36442	3.93108	0.000215882	0.175512	1.1638	2.48447	0.0147448	1	0.852963	-1.95426	0.0549796	1	1.02479	0.337914	0.735826	1	1.2327	3.26759	0.00148539	0.830334	0.828336	-2.34451	0.0220728	1	0.957013	-0.61376	0.540265	1	1.20311	3.18262	0.00208039	1	0.819625	-2.64809	0.0106157	1	0.980735	-0.321562	0.748181	1	1.19901
hsa-miR-376a*	0.86729	-1.60919	0.111265	1	0.781579	-2.91021	0.00455289	1	1.10966	1.02701	0.308141	1	0.697476	-5.15474	3.00545e-06	0.00194453	0.628547	-7.16356	1.25368e-09	8.09877e-07	1.24347	3.85264	0.000166889	0.13518	0.919097	-0.999808	0.320841	1	0.812506	-2.64742	0.00992933	1	1.2084	2.5627	0.011318	1	0.760229	-3.78446	0.000366155	0.229579	0.679601	-5.80278	2.85617e-07	0.000177653	1.50261	7.52741	4.32399e-12	2.95761e-09	0.798662
hsa-miR-133b	1.13023	1.55077	0.125213	1	0.840401	-2.10062	0.0389637	1	1.34487	3.224	0.00196006	1	0.964343	-0.551008	0.583924	1	0.717055	-4.95835	7.91639e-06	0.00409017	1.17202	2.93137	0.00385583	1	1.17878	2.16945	0.0338888	1	0.810141	-2.78306	0.00707653	1	1.0042	0.0608802	0.951533	1	1.02905	0.425384	0.67233	1	0.723461	-4.90441	1.08815e-05	0.00600529	1.17694	3.00995	0.003149	1	1.06626
hsa-miR-599	1.0736	0.943084	0.348665	1	0.949983	-0.694847	0.489298	1	1.13012	1.46563	0.147441	1	1.06117	0.842204	0.40287	1	0.93899	-0.921004	0.360646	1	1.01171	0.198806	0.842632	1	1.08764	1.18179	0.241789	1	0.930344	-1.06161	0.292538	1	0.983991	-0.259537	0.795559	1	1.07576	1.06883	0.2898	1	0.924939	-1.19922	0.235699	1	0.995511	-0.0801465	0.936224	1	1.07492
hsa-miR-378	1.95416	6.06237	3.58574e-08	2.52436e-05	2.21471	9.24529	2.95711e-15	2.22671e-12	0.882354	-1.74597	0.0857181	1	2.0778	6.40787	6.97697e-09	5.00946e-06	2.35484	9.62803	1.99312e-16	1.49882e-13	0.940494	-0.42059	0.674505	1	1.48778	4.21623	6.52183e-05	0.0429789	1.73884	7.67155	1.03633e-11	7.67924e-09	0.481928	-8.52049	1.2097e-14	8.9518e-12	1.59699	4.78302	7.54301e-06	0.00528765	1.85765	8.26937	3.96111e-13	2.9233e-10	0.453251	-8.92164	5.32986e-16	3.93343e-13	1.71951
hsa-miR-34c-3p	1.2255	2.0938	0.0404621	1	1.02506	0.190472	0.849819	1	1.19554	1.31545	0.193303	1	1.41818	3.54775	0.000855012	0.458286	1.18623	1.26865	0.21224	1	0.864138	-2.03156	0.0436925	1	1.21763	2.0645	0.0434391	1	0.962791	-0.306575	0.760716	1	0.882967	-1.43444	0.153867	1	1.36182	3.1837	0.00248018	1	1.07463	0.561492	0.577743	1	0.763005	-3.13852	0.00219438	0.844836	1.30522
hsa-miR-642	0.892401	-1.03216	0.305909	1	0.870887	-1.60378	0.11257	1	1.0247	0.200086	0.842076	1	0.803929	-2.20737	0.0316657	1	0.784547	-3.27405	0.00170893	0.666483	1.11005	1.61529	0.107997	1	0.92316	-0.749517	0.456813	1	0.89862	-1.29949	0.197891	1	1.13324	1.52847	0.128438	1	0.844355	-1.70843	0.0939697	1	0.824701	-2.58841	0.0120495	1	1.25796	3.29506	0.00124549	0.499441	0.862456
hsa-miR-582-3p	1.29033	3.45504	0.000864814	0.432407	1.23427	2.98576	0.00370684	1	1.04542	0.641079	0.523662	1	1.35567	4.34451	4.72268e-05	0.0286667	1.29676	3.9297	0.000202841	0.0904672	0.951805	-0.712181	0.477257	1	1.21677	2.94088	0.00443796	1	1.13939	2.08131	0.0410552	1	0.790933	-3.84624	0.000173306	0.0842267	1.2718	3.67867	0.000499676	0.307801	1.19153	2.86771	0.0056902	1	0.752813	-5.11485	8.61511e-07	0.000475554	1.27896
hsa-miR-34a	1.27043	4.22359	5.49663e-05	0.0321553	1.2312	3.15107	0.00243929	1	1.03186	0.517952	0.60635	1	1.20416	3.6019	0.000536929	0.294237	1.16698	2.52704	0.0142985	1	1.05503	0.969305	0.333632	1	1.1989	3.52941	0.00068026	0.398632	1.14258	2.22768	0.0299939	1	0.798572	-4.4224	1.80217e-05	0.00955153	1.16108	3.09264	0.00281281	1	1.11067	1.83616	0.0723584	1	0.842518	-3.77452	0.000222139	0.0992961	1.20139
hsa-miR-337-5p	0.74676	-3.26648	0.00167974	0.799556	0.805761	-2.72224	0.00816959	1	0.926775	-0.690157	0.492486	1	0.762233	-3.23148	0.00206161	1	0.822457	-2.65968	0.0102815	1	0.979701	-0.371927	0.710391	1	0.786167	-2.75856	0.00766094	1	0.868872	-1.79479	0.0776275	1	1.29178	3.6873	0.000312305	0.144285	0.793541	-2.75931	0.00799076	1	0.874064	-1.80831	0.07649	1	1.26556	3.79249	0.000220491	0.09878	0.774624
hsa-miR-616	0.949856	-0.675451	0.50192	1	0.650952	-5.91893	9.20922e-08	5.77418e-05	1.45918	3.79126	0.000338225	0.270919	0.966	-0.456777	0.649508	1	0.662015	-5.76475	1.93175e-07	0.000111076	0.983289	-0.326556	0.744351	1	1.04389	0.553173	0.582334	1	0.66045	-5.98105	1.01809e-07	6.90267e-05	1.23269	3.27298	0.00133102	0.569676	1.04445	0.565839	0.573833	1	0.667652	-5.88043	1.71804e-07	0.000108752	1.21209	3.05485	0.00267803	1	1.00542
hsa-miR-1304	0.852868	-1.80015	0.0763946	1	0.505754	-8.26769	6.68131e-13	4.87736e-10	1.68633	4.32129	6.22909e-05	0.0517015	0.820538	-2.36199	0.0214675	1	0.486582	-9.53842	2.72525e-15	2.01669e-12	1.0394	0.679926	0.497372	1	0.977553	-0.246506	0.806119	1	0.528037	-8.17617	1.91571e-12	1.44061e-09	1.44532	4.84032	3.15057e-06	0.00178637	0.926213	-0.871079	0.387349	1	0.509277	-9.16559	3.93869e-14	2.96189e-11	1.50227	5.78515	4.10522e-08	2.48777e-05	0.896169
hsa-miR-760	1.29636	3.26048	0.00171387	0.814086	1.02736	0.296676	0.767735	1	1.26184	2.49927	0.0149252	1	1.36817	4.03	0.000157635	0.0917436	1.08427	0.907869	0.368163	1	0.947514	-0.790209	0.430402	1	1.28727	3.3452	0.00141301	0.79411	0.946872	-0.65168	0.517427	1	0.853531	-2.26995	0.0246327	1	1.34302	3.93953	0.000232287	0.148431	0.993442	-0.0786461	0.937639	1	0.808732	-3.18626	0.00177483	0.694151	1.32443
hsa-miR-1226*	0.882178	-0.865745	0.389329	1	1.27749	1.87915	0.065134	1	0.690557	-2.39274	0.0196433	1	1.43301	2.10611	0.0392602	1	2.07515	4.76388	1.76204e-05	0.00877494	0.615613	-3.74595	0.000241319	0.194262	0.823227	-1.46602	0.147344	1	1.32217	2.22436	0.0306771	1	0.938518	-0.559115	0.5769	1	1.15666	0.953722	0.344045	1	1.87368	4.39535	6.81105e-05	0.0352813	0.577764	-4.24619	3.96358e-05	0.0194192	1.03154
hsa-miR-7-2*	1.12126	1.88453	0.0632731	1	1.27992	5.08251	2.03829e-06	0.00118017	0.87604	-2.43267	0.01776	1	1.06884	1.22555	0.225258	1	1.22008	4.74724	1.1638e-05	0.00594703	1.04904	1.03351	0.302796	1	1.04572	0.805275	0.423553	1	1.2369	4.85137	6.53828e-06	0.00398181	0.836931	-3.78812	0.000215036	0.102787	1.019	0.364083	0.717223	1	1.19958	4.55213	2.76295e-05	0.0146989	0.877977	-3.27861	0.00129927	0.519708	1.05657
hsa-miR-518c*	0.840228	-2.16493	0.0333173	1	0.68234	-4.25297	6.41027e-05	0.0330129	1.23139	1.9026	0.0614297	1	0.920941	-1.04682	0.298914	1	0.747886	-3.29267	0.0017007	0.664973	0.912358	-1.4943	0.136802	1	0.915258	-1.11154	0.270058	1	0.71511	-3.89453	0.000258337	0.137952	1.30377	3.74961	0.000248012	0.117062	0.9756	-0.315463	0.753493	1	0.762862	-3.16446	0.00264445	1	1.18951	2.58471	0.0106627	1	0.917946
hsa-miR-132	0.85003	-1.61292	0.109991	1	1.13457	1.27159	0.207809	1	0.749209	-2.62687	0.0108555	1	1.26413	2.11502	0.0376321	1	1.68729	4.7153	1.72782e-05	0.0086391	0.672421	-4.05737	7.37949e-05	0.0610284	0.821501	-2.16046	0.0336279	1	1.18557	1.81188	0.0755171	1	1.01834	0.212755	0.831791	1	1.09664	0.916647	0.362369	1	1.58343	4.44406	5.35347e-05	0.0281593	0.684753	-4.14727	5.48117e-05	0.0265289	0.985216
hsa-miR-767-3p	1.1989	1.9617	0.0539873	1	1.1926	2.47336	0.0152646	1	1.00528	0.0615873	0.951095	1	1.48256	3.98052	0.000188303	0.108463	1.47478	5.22725	1.32022e-06	0.000715558	0.808665	-2.64799	0.00877049	1	1.14213	1.55443	0.125744	1	1.12824	1.86781	0.065483	1	0.836137	-2.59878	0.0102463	1	1.34107	3.2074	0.00225462	1	1.31696	4.04434	0.000126173	0.0637173	0.676154	-5.46766	1.71908e-07	9.97065e-05	1.28181
hsa-miR-1281	1.70423	5.91991	1.45508e-07	0.000100546	1.66828	4.83589	1.47305e-05	0.00808704	1.02155	0.223645	0.823762	1	1.56664	5.31367	1.77207e-06	0.00116071	1.5336	4.2789	0.00010025	0.0464155	1.08782	1.0714	0.28532	1	1.45355	4.46638	3.31199e-05	0.0222234	1.38794	3.39136	0.00143397	0.692608	0.592572	-6.89961	1.76868e-10	1.21331e-07	1.40057	4.20877	9.00617e-05	0.0593507	1.34442	3.16816	0.00282103	1	0.644614	-6.24047	5.60577e-09	3.53163e-06	1.50511
hsa-miR-1914*	0.613353	-2.72873	0.00772383	1	0.712403	-1.7992	0.0768903	1	0.860962	-0.576097	0.566611	1	0.837222	-0.91715	0.362336	1	0.972425	-0.135035	0.893131	1	0.732605	-2.35465	0.0196158	1	0.662524	-2.34692	0.0216381	1	0.801263	-1.17018	0.247328	1	1.51679	2.76424	0.00638514	1	0.842383	-0.912314	0.365216	1	1.01339	0.0649404	0.948514	1	1.1112	0.668688	0.504726	1	0.735343
hsa-miR-550	0.980725	-0.179504	0.858089	1	1.0214	0.217035	0.828861	1	0.960176	-0.335766	0.738099	1	1.33681	2.36827	0.0210673	1	1.39226	3.02007	0.00373247	1	0.733629	-3.45804	0.000669009	0.524503	0.975338	-0.242397	0.809345	1	1.02708	0.287601	0.774718	1	1.00041	0.00490755	0.996091	1	1.22963	1.80916	0.0759071	1	1.2848	2.4557	0.0173764	1	0.733931	-3.33735	0.00106318	0.432713	1.11892
hsa-miR-330-5p	0.875712	-1.58317	0.118064	1	0.730058	-3.85713	0.000253141	0.121508	1.19951	1.68725	0.0962479	1	0.785641	-3.12871	0.00267273	1	0.654969	-5.69097	3.4586e-07	0.000195065	1.11465	2.00247	0.0466259	1	0.941284	-0.725838	0.470796	1	0.757046	-3.53827	0.00078632	0.393946	1.23737	3.12294	0.00214074	0.873423	0.850882	-2.05523	0.0443865	1	0.691793	-4.98368	6.1352e-06	0.00346639	1.37923	5.22368	5.58268e-07	0.000310397	0.860392
hsa-miR-616*	1.14548	1.58434	0.117903	1	1.24716	3.89812	0.000168162	0.0837446	0.918477	-1.15968	0.251324	1	1.23784	2.44054	0.0175051	1	1.34771	5.27487	6.69628e-07	0.000368296	0.925389	-1.11639	0.26562	1	1.0768	0.93974	0.351445	1	1.1972	3.54018	0.000601345	0.306686	0.838478	-2.87675	0.00457369	1	1.14905	1.7145	0.0920987	1	1.27255	4.6938	8.44862e-06	0.00470588	0.775918	-4.1311	5.67726e-05	0.0274212	1.14766
hsa-miR-765	1.38734	3.61911	0.000590065	0.303294	1.07428	0.630823	0.531074	1	1.29142	2.25278	0.0276861	1	1.2898	3.07741	0.00332074	1	0.998746	-0.0119811	0.990498	1	1.07563	1.09018	0.277089	1	1.36125	3.54031	0.000798518	0.464738	0.966861	-0.319213	0.751012	1	0.805054	-2.69769	0.00786153	1	1.29016	3.10984	0.00307166	1	0.931698	-0.704019	0.485405	1	0.865937	-2.0102	0.0467253	1	1.32638
hsa-miR-520g	0.962821	-0.463227	0.644603	1	1.02902	0.390432	0.697392	1	0.935668	-0.748154	0.45699	1	1.06965	0.795411	0.429114	1	1.1432	1.77131	0.0810273	1	0.900126	-1.59766	0.111721	1	0.955664	-0.589841	0.557505	1	1.04011	0.569253	0.571347	1	1.00652	0.101716	0.919112	1	1.03666	0.452204	0.652774	1	1.12376	1.64225	0.106031	1	0.905995	-1.50962	0.133049	1	1.00657
hsa-miR-28-3p	1.59073	7.52133	9.55385e-12	7.21316e-09	1.76628	10.5643	6.42737e-19	5.03263e-16	0.900608	-2.98232	0.00402966	1	2.01315	9.42186	1.00323e-16	8.10609e-14	2.23533	12.2858	4.43255e-24	3.58593e-21	0.790167	-2.2099	0.0282359	1	1.3281	5.36296	3.48507e-07	0.000253713	1.51037	9.39935	1.1006e-16	8.5847e-14	0.598035	-9.51877	1.16217e-16	8.91381e-14	1.57954	7.27387	1.47393e-11	1.18799e-08	1.78599	10.9309	1.94107e-21	1.57421e-18	0.472548	-11.3512	6.07368e-22	4.82858e-19	1.58388
hsa-miR-296-3p	1.40058	5.34232	6.63622e-07	0.000445291	1.41101	4.88664	6.79708e-06	0.00379277	0.992608	-0.118246	0.906251	1	1.56532	7.25046	2.64056e-10	1.96193e-07	1.57698	6.49439	2.3657e-08	1.43598e-05	0.894758	-1.63145	0.104478	1	1.26627	4.13348	8.43988e-05	0.055028	1.2656	3.70895	0.000472896	0.244014	0.711531	-6.15905	5.75719e-09	3.71339e-06	1.38743	5.68263	2.33016e-07	0.000172432	1.38285	5.00585	6.54576e-06	0.00368526	0.636647	-8.53766	8.73965e-15	6.35373e-12	1.39253
hsa-miR-1224-3p	2.1346	7.26016	3.92022e-10	2.87744e-07	1.85886	4.23034	0.000109707	0.055512	1.14834	1.23057	0.223508	1	2.13859	7.94511	1.34846e-10	1.00999e-07	1.86233	4.45927	7.01109e-05	0.0329521	0.998135	-0.0174115	0.986129	1	1.74732	5.86031	1.29777e-07	9.68135e-05	1.40246	2.64023	0.0113116	1	0.498326	-7.15084	4.39583e-11	3.07269e-08	1.79467	6.4488	2.40363e-08	1.83878e-05	1.45184	2.95773	0.00516703	1	0.497397	-8.00927	1.295e-12	8.94846e-10	1.91346
hsa-miR-590-3p	1.10165	1.35464	0.180006	1	0.950254	-0.70274	0.484746	1	1.15932	1.77363	0.0806685	1	1.07121	0.987205	0.327124	1	0.923992	-1.11867	0.267547	1	1.02842	0.500304	0.617416	1	1.11598	1.60399	0.114114	1	0.923333	-1.17369	0.245552	1	0.96952	-0.524802	0.600484	1	1.08961	1.2741	0.207729	1	0.907938	-1.44402	0.154507	1	0.997075	-0.0512847	0.959163	1	1.09427
hsa-miR-455-3p	0.311829	-5.76656	2.0278e-07	0.000138905	0.76796	-1.58048	0.120587	1	0.406048	-2.77544	0.00734634	1	0.434176	-3.43725	0.00100253	0.528335	1.06927	0.340968	0.734649	1	0.718208	-3.05231	0.00258158	1	0.331691	-5.41553	9.60122e-07	0.000689368	0.95682	-0.239499	0.811792	1	1.9107	4.42953	1.90695e-05	0.0100877	0.427594	-3.63729	0.000558883	0.342037	1.24407	1.05765	0.296113	1	1.37228	1.83171	0.0691158	1	0.373535
hsa-miR-485-5p	0.845633	-2.20515	0.0306444	1	1.0787	1.15336	0.252983	1	0.783939	-2.91258	0.00486742	1	0.88586	-1.62801	0.108521	1	1.13001	1.9072	0.0615914	1	0.95459	-0.868827	0.38604	1	0.828801	-2.63359	0.0106842	1	1.12867	1.90095	0.0625035	1	1.04852	0.797222	0.426564	1	0.860985	-2.10974	0.0393462	1	1.16297	2.40632	0.0198452	1	1.00091	0.0159957	0.98726	1	0.854935
hsa-let-7a	2.04269	7.69907	3.40115e-12	2.60528e-09	2.29657	10.2386	6.38447e-18	4.92243e-15	0.889449	-2.96858	0.00422009	1	1.90984	6.95832	1.05679e-10	7.95762e-08	2.14722	9.34134	2.26965e-16	1.70451e-13	1.06956	0.413616	0.679595	1	1.53056	5.7782	4.1604e-08	3.14527e-05	1.76787	9.30535	1.05035e-16	8.20322e-14	0.462871	-9.27234	1.05612e-15	7.96315e-13	1.52186	5.59843	8.70058e-08	6.57764e-05	1.7515	8.88312	7.01498e-16	5.4296e-13	0.495067	-8.39643	4.48032e-14	3.20343e-11	1.68982
hsa-miR-1253	0.55116	-5.6808	1.92957e-07	0.000132561	0.495572	-6.08553	6.23253e-08	3.93896e-05	1.11217	0.6115	0.542985	1	0.600093	-4.89249	5.75587e-06	0.00366649	0.53957	-5.34306	1.554e-06	0.000837606	0.918458	-1.25181	0.212172	1	0.633645	-4.17206	7.7944e-05	0.0510533	0.568797	-4.73129	1.40578e-05	0.00828005	1.90338	7.10695	3.81113e-11	2.67541e-08	0.668492	-3.73825	0.000382677	0.239556	0.59906	-4.32846	6.70253e-05	0.0348532	1.74818	6.33222	2.23394e-09	1.42302e-06	0.617266
hsa-miR-490-3p	0.338681	-7.96174	2.23383e-12	1.71334e-09	0.44584	-5.72747	2.33989e-07	0.000144137	0.759647	-1.11122	0.270905	1	0.410872	-6.42982	6.51652e-09	4.69189e-06	0.540873	-4.18798	9.80708e-05	0.0455048	0.824297	-2.31386	0.0217774	1	0.395198	-6.58798	2.17241e-09	1.69883e-06	0.550203	-3.92565	0.000216085	0.116038	2.57481	8.07531	1.60477e-13	1.16988e-10	0.457556	-5.53885	3.83333e-07	0.000280983	0.633558	-2.94381	0.00484436	1	2.12241	6.46868	1.02221e-09	6.56261e-07	0.402485
hsa-miR-194*	1.44129	5.13631	1.97311e-06	0.00128844	1.50084	7.21362	9.50079e-11	6.60305e-08	0.960319	-0.721454	0.473369	1	1.27862	3.93654	0.000207196	0.118516	1.33146	6.05746	3.70168e-08	2.2136e-05	1.12722	1.92415	0.0558973	1	1.27632	3.81355	0.000292838	0.179217	1.33222	5.78763	8.62497e-08	5.86498e-05	0.680778	-7.00002	6.83821e-11	4.74571e-08	1.1909	2.98979	0.00410731	1	1.2453	5.0114	3.39321e-06	0.0019477	0.767387	-5.79961	3.27995e-08	1.99421e-05	1.27741
hsa-miR-1259	0.931797	-0.895589	0.373129	1	0.936064	-0.907123	0.367014	1	0.995442	-0.0533248	0.957632	1	0.80987	-3.25831	0.00192684	0.978835	0.813578	-3.53778	0.000853646	0.355117	1.15055	2.7158	0.00734432	1	0.947429	-0.731015	0.467356	1	0.95474	-0.68544	0.495462	1	1.07092	1.07454	0.284208	1	0.84487	-2.59576	0.0122734	1	0.853894	-2.6821	0.00988864	1	1.23215	4.33011	2.84675e-05	0.0140629	0.876755
hsa-miR-1249	2.34825	6.61893	1.56374e-08	1.11338e-05	1.97786	4.09656	0.000185948	0.0916726	1.18726	1.29602	0.199727	1	2.80369	7.73497	5.95759e-10	4.40266e-07	2.36147	4.9239	1.71577e-05	0.00859598	0.837556	-1.40067	0.163034	1	1.87507	5.32518	1.73388e-06	0.00124146	1.4263	2.44594	0.0184797	1	0.459458	-6.96074	1.89179e-10	1.29588e-07	2.15247	6.28214	6.80602e-08	5.15216e-05	1.63097	3.22464	0.00246269	1	0.384822	-8.4312	2.29562e-13	1.61612e-10	2.22477
hsa-miR-651	1.17323	1.68796	0.0954005	1	1.06405	0.705821	0.482218	1	1.10261	1.03315	0.305311	1	0.96818	-0.413727	0.680591	1	0.878083	-1.84835	0.0693984	1	1.21179	2.79212	0.00583095	1	1.15415	1.6415	0.105628	1	1.01368	0.172269	0.863718	1	0.890793	-1.49861	0.135958	1	0.995141	-0.0634451	0.949654	1	0.885076	-1.79191	0.0787108	1	1.07945	1.28123	0.202101	1	1.05773
hsa-miR-182	2.20998	4.35526	3.39491e-05	0.0203694	2.49168	5.60119	2.28227e-07	0.000141044	0.886947	-1.00233	0.319791	1	3.12015	5.44937	3.94591e-07	0.00026556	3.51785	6.75611	1.25142e-09	8.09668e-07	0.708295	-1.11961	0.264226	1	1.59572	3.17739	0.00209603	1	1.84973	4.68612	1.19946e-05	0.00717275	0.427237	-5.7352	4.87897e-08	3.04447e-05	2.00071	4.22863	5.91167e-05	0.0393717	2.30455	5.73149	1.75654e-07	0.000111014	0.302609	-7.06409	3.46202e-11	2.31263e-08	2.0774
hsa-miR-1324	0.397121	-6.98679	3.52271e-10	2.59272e-07	0.610158	-3.48827	0.000947338	0.419671	0.650849	-1.86999	0.0668011	1	0.488314	-4.9238	3.49885e-06	0.00225676	0.750272	-1.8397	0.0712315	1	0.813249	-2.28945	0.0231085	1	0.441542	-6.13658	2.21354e-08	1.69336e-05	0.737724	-2.00752	0.0500112	1	2.01645	6.16942	5.56644e-09	3.59592e-06	0.517005	-4.64901	1.21172e-05	0.00839722	0.85948	-0.94012	0.351885	1	1.63988	3.97508	0.000104215	0.0485643	0.462568
hsa-miR-15b*	1.19472	1.9575	0.0538641	1	1.44268	5.33331	6.46259e-07	0.000387487	0.828126	-2.52163	0.0142044	1	1.19964	2.06151	0.0428449	1	1.44861	5.63086	1.98982e-07	0.000114215	0.995903	-0.0507341	0.959589	1	1.07223	0.85734	0.39433	1	1.36637	5.12032	2.01926e-06	0.00127415	0.763525	-3.90639	0.00013825	0.0676045	1.09088	1.07779	0.285218	1	1.38019	5.39041	7.60252e-07	0.000456151	0.760396	-4.15945	5.03029e-05	0.0243969	1.12914
hsa-miR-543	1.09237	1.07758	0.28507	1	1.10451	1.68127	0.0957592	1	0.989007	-0.145953	0.884478	1	1.06974	0.870609	0.387556	1	1.08163	1.47179	0.144594	1	1.02115	0.350851	0.726095	1	1.06368	0.810617	0.421059	1	1.076	1.37067	0.173792	1	0.910749	-1.5522	0.122611	1	1.05068	0.6696	0.50616	1	1.06322	1.22401	0.224569	1	0.930012	-1.33173	0.184856	1	1.06655
hsa-miR-1287	1.20972	3.22011	0.00177877	0.836022	1.09659	1.24908	0.216454	1	1.10317	1.39701	0.167552	1	1.28607	4.22903	5.71176e-05	0.034499	1.16579	2.05016	0.0448936	1	0.940639	-1.0078	0.314786	1	1.1803	3.03804	0.00323533	1	1.03437	0.498519	0.620287	1	0.864113	-2.68138	0.00811083	1	1.24037	3.89171	0.000210776	0.134897	1.08847	1.2233	0.226955	1	0.812819	-3.80194	0.000200067	0.0904304	1.22824
hsa-miR-220c	0.369753	-5.79767	1.16133e-07	8.048e-05	0.494936	-4.39653	4.03563e-05	0.021187	0.747072	-0.997015	0.322439	1	0.42036	-5.12557	2.86021e-06	0.00185342	0.562677	-3.62277	0.000660379	0.281322	0.87961	-1.40646	0.161325	1	0.425169	-4.83602	6.97314e-06	0.00483936	0.604147	-2.94424	0.00460985	1	2.33749	6.1931	4.87167e-09	3.15684e-06	0.465609	-4.37339	4.92508e-05	0.0328995	0.657285	-2.47658	0.0167646	1	2.05608	5.55543	1.22523e-07	7.20436e-05	0.422873
hsa-miR-611	0.571114	-4.00015	0.000142432	0.079192	0.784849	-1.79824	0.0773219	1	0.727673	-1.6158	0.111099	1	0.82976	-1.17467	0.24451	1	1.14029	0.854509	0.397059	1	0.688288	-3.78912	0.00020525	0.165637	0.604687	-3.66935	0.000477784	0.286193	0.894939	-0.803414	0.425472	1	1.49201	3.56531	0.000484174	0.218362	0.804673	-1.42865	0.15846	1	1.19063	1.14277	0.259372	1	1.02693	0.215598	0.829611	1	0.694029
hsa-miR-1825	1.95774	9.99827	2.31776e-15	1.85653e-12	1.93453	8.83939	3.26102e-12	2.3512e-09	1.012	0.194506	0.846396	1	1.96821	10.6886	1.24064e-15	9.93755e-13	1.94488	9.34268	2.54772e-12	1.7936e-09	0.994677	-0.0748389	0.940424	1	1.57733	7.28172	1.80922e-10	1.451e-07	1.51764	6.11868	7.43804e-08	5.06531e-05	0.513617	-11.7336	4.65232e-23	3.91725e-20	1.62666	8.04706	1.3879e-11	1.12003e-08	1.56791	6.74677	1.10564e-08	7.40779e-06	0.510883	-12.8925	1.35073e-25	1.1103e-22	1.74147
hsa-miR-320b	1.35552	1.06578	0.290106	1	1.26669	0.770287	0.444196	1	1.07012	0.222111	0.824914	1	1.19162	0.657065	0.513252	1	1.11354	0.374944	0.709053	1	1.13754	0.519854	0.603742	1	1.26823	0.902991	0.370032	1	1.14948	0.499794	0.619391	1	0.760847	-1.14826	0.252651	1	1.1623	0.597037	0.552662	1	1.06296	0.227996	0.820573	1	0.865494	-0.651128	0.515882	1	1.23068
hsa-miR-612	0.908242	-1.03257	0.305308	1	1.11964	1.37625	0.173546	1	0.81119	-2.0679	0.0425206	1	1.13	1.2319	0.222656	1	1.39301	3.81536	0.000346394	0.150681	0.803756	-2.99246	0.00313712	1	0.88104	-1.45341	0.151248	1	1.14991	1.77357	0.0817601	1	0.993756	-0.086585	0.931115	1	1.03923	0.414441	0.680109	1	1.34945	3.62154	0.000692813	0.314537	0.798738	-2.99821	0.00318924	1	0.983915
hsa-miR-671-5p	0.794283	-2.29351	0.0250051	1	0.974727	-0.256409	0.79866	1	0.814878	-1.57117	0.121044	1	0.945236	-0.535626	0.594278	1	1.15997	1.41295	0.164489	1	0.840302	-2.55502	0.0114088	1	0.799498	-2.30032	0.0249575	1	1.03585	0.353198	0.725549	1	1.13899	1.62923	0.105464	1	0.912787	-0.899477	0.372376	1	1.17596	1.5642	0.125239	1	0.957099	-0.535541	0.593181	1	0.862616
hsa-miR-145*	1.13218	1.48694	0.141538	1	1.43212	6.58015	1.94141e-09	1.30463e-06	0.790559	-3.50049	0.000907945	0.688222	1.40835	3.80743	0.000317372	0.177094	1.78146	10.132	5.33213e-17	4.05242e-14	0.803906	-2.95486	0.00351601	1	1.01859	0.243237	0.808639	1	1.37981	6.58805	2.54282e-09	1.79523e-06	0.786607	-3.95137	0.000117149	0.0577545	1.19996	2.2202	0.0301158	1	1.61744	9.30496	6.99156e-15	5.33456e-12	0.632358	-7.17315	2.47456e-11	1.67033e-08	1.1726
hsa-miR-657	0.855329	-1.86612	0.0654766	1	0.981352	-0.221943	0.825051	1	0.871582	-1.38583	0.170582	1	1.00196	0.0232294	0.981533	1	1.14959	1.61453	0.11223	1	0.853653	-2.31499	0.0217102	1	0.859465	-1.93372	0.0571135	1	1.02384	0.290129	0.77284	1	1.09436	1.28994	0.198952	1	0.969727	-0.384684	0.70178	1	1.14903	1.67456	0.100651	1	0.934205	-0.993187	0.322153	1	0.921672
hsa-miR-1826	0.30347	-4.82307	6.2738e-06	0.00396504	1.04958	0.262282	0.794169	1	0.289135	-3.71898	0.000465147	0.365605	0.464481	-2.59224	0.0116018	1	1.60645	2.17811	0.034776	1	0.653351	-2.96169	0.00345866	1	0.299636	-5.15037	2.02781e-06	0.00144178	1.31161	1.36234	0.179827	1	1.53967	2.50149	0.0134821	1	0.409319	-3.30634	0.00152775	0.886093	1.85285	2.71769	0.00962277	1	1.00594	0.0296122	0.976422	1	0.360325
hsa-miR-99a	1.42736	4.57649	1.18329e-05	0.00734825	1.64097	7.08576	1.2499e-10	8.63683e-08	0.869829	-2.6161	0.0109804	1	1.37714	3.96048	0.00012028	0.0710857	1.58323	6.30101	4.09606e-09	2.57232e-06	1.03647	0.343734	0.731404	1	1.22477	3.07638	0.00263289	1	1.46179	6.56133	2.24639e-09	1.59269e-06	0.655124	-6.31209	3.2363e-09	2.12949e-06	1.21913	2.88691	0.0045715	1	1.44765	6.09289	1.40597e-08	9.30752e-06	0.679016	-5.4859	1.5381e-07	8.93637e-05	1.29265
hsa-miR-604	0.701648	-2.5249	0.0145244	1	0.754911	-2.16496	0.0353091	1	0.929445	-0.364728	0.716464	1	0.995872	-0.0250988	0.980075	1	1.07147	0.45442	0.651696	1	0.704556	-4.21394	3.84638e-05	0.0321173	0.749023	-2.02475	0.0481205	1	0.825557	-1.42557	0.160589	1	1.37675	3.04817	0.00279015	1	0.980303	-0.123424	0.902284	1	1.07257	0.466214	0.643386	1	0.969996	-0.251266	0.802029	1	0.848881
hsa-miR-101*	0.696822	-2.77992	0.00710644	1	0.123555	-13.8767	1.38444e-26	1.17678e-23	5.63978	5.93637	4.96448e-07	0.000425953	0.591348	-4.73626	1.76664e-05	0.0109885	0.104853	-21.3891	1.35245e-45	1.16446e-42	1.17836	2.52227	0.0125645	1	0.900495	-0.713166	0.478352	1	0.135322	-13.9246	2.74798e-29	2.36876e-26	2.32041	6.7644	2.72834e-10	1.86073e-07	0.73819	-2.35277	0.0220535	1	0.116695	-18.7281	1.1888e-42	1.02594e-39	2.73428	10.0601	6.93963e-18	5.26718e-15	0.721492
hsa-miR-504	0.821902	-1.90533	0.060976	1	0.587842	-5.99805	3.13175e-08	2.00432e-05	1.39817	2.57043	0.0127787	1	0.880818	-1.27232	0.208665	1	0.62998	-5.73497	1.74164e-07	0.000100667	0.933112	-1.04842	0.295869	1	0.919727	-0.803261	0.42505	1	0.619487	-5.71256	1.37214e-07	9.24822e-05	1.40183	4.06069	7.69892e-05	0.0384176	0.959733	-0.403655	0.688181	1	0.649193	-5.4773	6.04569e-07	0.000366369	1.30807	3.52538	0.000566977	0.239831	0.900842
hsa-miR-424	2.34468	10.8469	4.84108e-19	4.06167e-16	2.59872	15.4141	2.12776e-30	1.82562e-27	0.902244	-2.57952	0.0124651	1	2.5546	10.9309	5.63678e-20	4.66162e-17	2.83139	15.0777	2.92147e-31	2.45987e-28	0.917826	-0.610835	0.541996	1	1.65986	7.41372	1.72566e-11	1.40469e-08	1.87541	12.0254	5.5022e-24	4.69888e-21	0.406092	-13.9327	2.48157e-28	2.11926e-25	1.81567	8.16068	2.05562e-13	1.6815e-10	2.04279	12.582	2.80506e-26	2.35625e-23	0.372722	-13.7125	6.9694e-29	5.8543e-26	1.99077
hsa-miR-767-5p	0.75349	-2.11896	0.0375127	1	1.13147	0.961115	0.340987	1	0.665936	-2.47092	0.0162587	1	1.07181	0.448861	0.654999	1	1.60948	3.20897	0.00238983	0.915305	0.703006	-3.32856	0.00104514	0.811026	0.728764	-2.5088	0.014614	1	1.21756	1.53429	0.131919	1	1.07667	0.693216	0.489282	1	0.943961	-0.405685	0.686363	1	1.58128	3.20535	0.00255246	1	0.756908	-2.29617	0.0231458	1	0.859284
hsa-miR-222*	0.796673	-2.53182	0.0135734	1	1.02356	0.269692	0.788407	1	0.778337	-2.2655	0.026842	1	1.0774	0.744019	0.459671	1	1.38424	3.37218	0.00146769	0.57827	0.739437	-4.39261	1.85852e-05	0.0157231	0.791859	-2.72592	0.00832425	1	1.08695	0.974789	0.334519	1	1.10878	1.43798	0.152555	1	0.992646	-0.0782221	0.937919	1	1.35813	3.29287	0.00195712	0.823949	0.819871	-2.53011	0.0125127	1	0.905786
hsa-miR-875-5p	0.507385	-7.57739	1.25008e-11	9.37559e-09	0.355857	-11.5778	2.33806e-21	1.90318e-18	1.42581	2.84795	0.00600127	1	0.480987	-9.26999	6.56969e-15	5.23604e-12	0.337343	-14.3979	1.83566e-28	1.53829e-25	1.05488	0.895888	0.371473	1	0.608543	-5.21652	8.6595e-07	0.000622618	0.414411	-9.98535	4.26901e-18	3.39813e-15	2.28775	10.1566	1.29285e-18	1.02006e-15	0.564047	-6.60749	1.99588e-09	1.56078e-06	0.387254	-12.012	4.27385e-23	3.51311e-20	2.4133	12.7892	5.28542e-27	4.39747e-24	0.540516
hsa-miR-876-3p	0.654908	-4.96014	3.21987e-06	0.0020736	0.525887	-7.75857	6.07076e-12	4.34666e-09	1.24534	1.95826	0.0545022	1	0.611649	-6.86586	3.45904e-09	2.51473e-06	0.49115	-10.7647	1.42425e-16	1.07531e-13	1.07073	1.27829	0.202959	1	0.746207	-3.38083	0.00110432	0.629708	0.583657	-6.73685	1.25213e-09	8.96525e-07	1.68047	7.05652	5.27005e-11	3.67323e-08	0.68963	-4.82577	8.7419e-06	0.0060931	0.54357	-8.77509	5.96867e-13	4.381e-10	1.79932	10.3297	1.90471e-19	1.47425e-16	0.675665
hsa-miR-361-3p	0.848937	-1.32048	0.190087	1	1.22875	1.73656	0.0874585	1	0.690895	-2.72012	0.00846737	1	0.901708	-0.786841	0.43328	1	1.30513	2.1355	0.0363893	1	0.941477	-0.541353	0.588861	1	0.801616	-1.96141	0.0534939	1	1.2844	2.19923	0.0324739	1	0.975531	-0.242793	0.808483	1	0.844449	-1.42511	0.157878	1	1.33778	2.46391	0.016962	1	0.91844	-0.78245	0.435009	1	0.846193
hsa-miR-371-5p	0.964189	-0.404577	0.686836	1	0.962672	-0.389801	0.697984	1	1.00158	0.0144895	0.988484	1	1.10442	1.1353	0.260601	1	1.10269	1.01613	0.314589	1	0.873024	-1.86102	0.0644254	1	0.973567	-0.315735	0.753148	1	0.972662	-0.301162	0.764488	1	1.0379	0.484171	0.628936	1	1.07978	0.911691	0.365778	1	1.07482	0.780451	0.439286	1	0.90611	-1.37936	0.169924	1	1.03157
hsa-miR-29b-2*	1.35164	3.93845	0.000168373	0.0929421	1.3554	3.75122	0.000369784	0.174538	0.99722	-0.0365295	0.970972	1	1.16488	2.24648	0.0276034	1	1.16812	2.14682	0.0358991	1	1.16033	2.14491	0.0332171	1	1.23808	3.07938	0.00291311	1	1.23123	2.84448	0.00617773	1	0.738888	-4.65936	6.67678e-06	0.00367223	1.12292	1.8193	0.0734338	1	1.12218	1.70033	0.0951659	1	0.857352	-2.72128	0.00719716	1	1.20223
hsa-miR-556-3p	0.783375	-2.51193	0.014106	1	0.73384	-3.65733	0.000425486	0.200404	1.0675	0.572116	0.569244	1	0.643758	-5.41063	1.08569e-06	0.000717642	0.603052	-7.38488	2.15002e-10	1.42761e-07	1.21688	3.33886	0.00102149	0.7937	0.84115	-1.82929	0.07202	1	0.782457	-3.052	0.00310814	1	1.31509	3.54755	0.000511288	0.230079	0.706038	-4.14359	0.000111948	0.073102	0.661577	-5.85681	1.46111e-07	9.26345e-05	1.60031	7.66806	1.60626e-12	1.10671e-09	0.734297
hsa-miR-1263	1.13471	2.41699	0.0176857	1	1.19027	3.08679	0.00295444	1	0.953324	-0.849503	0.398796	1	1.16086	2.84463	0.00550237	1	1.2177	3.47568	0.00090729	0.374711	0.977474	-0.443691	0.657748	1	1.0816	1.63803	0.105474	1	1.14599	2.62959	0.0111129	1	0.861716	-3.30351	0.00117984	0.510869	1.10729	2.10464	0.0385378	1	1.17092	3.00791	0.00397407	1	0.842304	-3.80866	0.000193145	0.0874946	1.11782
hsa-miR-1224-5p	1.47428	6.47589	4.77098e-09	3.43987e-06	1.19039	1.89175	0.064262	1	1.23849	2.72285	0.0087432	1	1.49472	6.80567	1.14631e-09	8.42538e-07	1.20689	2.05033	0.0457248	1	0.986326	-0.206174	0.836868	1	1.40524	6.08204	3.44446e-08	2.61779e-05	1.04785	0.554883	0.581656	1	0.744811	-4.78587	4.04129e-06	0.002251	1.42902	6.42858	8.47833e-09	6.53679e-06	1.07485	0.851369	0.399057	1	0.734627	-5.08889	1.0343e-06	0.000569901	1.44633
hsa-miR-346	0.848855	-1.67762	0.0988238	1	0.772774	-2.54355	0.0140853	1	1.09845	0.681214	0.498093	1	0.840951	-1.82905	0.0730307	1	0.765578	-2.72003	0.00918088	1	1.0094	0.165866	0.868437	1	0.901732	-1.04868	0.298999	1	0.807793	-2.1047	0.0407125	1	1.22915	2.65588	0.00885707	1	0.887167	-1.2454	0.218713	1	0.797058	-2.2918	0.0267698	1	1.2407	2.9145	0.00421126	1	0.871828
hsa-miR-1234	2.69631	7.88455	7.95251e-12	6.028e-09	2.82581	8.57356	6.56222e-13	4.79698e-10	0.954171	-0.562194	0.575866	1	8.51521	12.68	1.47966e-18	1.2074e-15	8.9242	13.5512	1.00122e-18	7.72941e-16	0.316646	-4.12006	6.04241e-05	0.050152	1.83276	5.8096	1.0061e-07	7.52563e-05	1.90094	6.48734	8.15603e-09	5.68476e-06	0.362796	-9.73894	7.30064e-18	5.6945e-15	3.08418	9.01754	1.08333e-13	8.8833e-11	3.11361	9.65526	2.46628e-14	1.86697e-11	0.114878	-16.6551	1.93342e-35	1.65888e-32	2.92041
hsa-miR-154*	0.818928	-2.78456	0.00643645	1	0.781344	-3.09267	0.00279249	1	1.0481	0.518676	0.605779	1	0.821456	-3.00481	0.00354777	1	0.783755	-3.29556	0.00165649	0.649345	0.996923	-0.0539095	0.957066	1	0.867902	-2.07685	0.040872	1	0.824146	-2.55687	0.0131367	1	1.24766	3.47351	0.00066283	0.294297	0.862923	-2.29698	0.0245943	1	0.820116	-2.74392	0.00835363	1	1.24383	3.87282	0.000153758	0.070575	0.845222
hsa-let-7b	2.49498	8.56504	4.21723e-14	3.34005e-11	2.90329	13.0728	3.00972e-24	2.51613e-21	0.859363	-3.40259	0.00131322	0.9836	2.19862	7.52518	6.34912e-12	4.85708e-09	2.55843	11.5604	8.05364e-22	6.37848e-19	1.13479	0.678487	0.498241	1	1.67317	6.01318	1.72763e-08	1.32509e-05	2.03199	11.4656	1.6539e-22	1.39754e-19	0.372531	-11.0718	1.73739e-20	1.40381e-17	1.63306	5.74751	5.52986e-08	4.20269e-05	1.9716	10.8586	2.09795e-21	1.69934e-18	0.422745	-9.7326	1.02944e-17	7.77225e-15	1.88722
hsa-miR-26a	3.30234	10.2455	1.48215e-17	1.22426e-14	3.54902	11.4961	4.10359e-20	3.29108e-17	0.930493	-2.87882	0.00536966	1	3.4326	10.8741	5.12408e-20	4.24274e-17	3.68901	12.1973	4.93812e-23	3.94062e-20	0.962052	-0.127823	0.898419	1	1.99199	8.22413	9.45092e-14	7.93877e-11	2.1375	10.0624	1.83596e-18	1.46877e-15	0.292677	-11.0024	7.07594e-19	5.60415e-16	2.14865	9.06633	2.81377e-16	2.35512e-13	2.29978	10.9038	2.4401e-21	1.97404e-18	0.28157	-11.6931	1.21897e-21	9.64209e-19	2.48741
hsa-miR-631	0.678639	-2.48289	0.0155786	1	0.813417	-1.38884	0.170506	1	0.834305	-0.847501	0.399781	1	0.794543	-1.41622	0.162107	1	0.952341	-0.315466	0.753781	1	0.854124	-1.61968	0.106976	1	0.712968	-2.19264	0.032303	1	0.896005	-0.727576	0.470343	1	1.34926	2.46386	0.0148984	1	0.803048	-1.37435	0.175103	1	1.00354	0.0227287	0.981969	1	1.15244	1.15072	0.251864	1	0.749487
hsa-miR-379	1.15364	2.41568	0.0174922	1	1.08061	1.01342	0.314832	1	1.06758	0.912878	0.36519	1	1.15237	2.49942	0.0141155	1	1.07942	1.02587	0.309284	1	1.0011	0.0182595	0.985451	1	1.13013	2.26435	0.0259854	1	1.035	0.490459	0.625965	1	0.89304	-2.02217	0.0448355	1	1.13238	2.35448	0.020882	1	1.04007	0.564754	0.574875	1	0.894026	-2.10189	0.0370192	1	1.14057
hsa-miR-129-5p	1.22411	2.33274	0.0227402	1	1.01074	0.129367	0.897434	1	1.21111	2.03974	0.0453996	1	1.14816	1.71119	0.0924126	1	0.948025	-0.704844	0.4836	1	1.06615	0.989688	0.32359	1	1.22073	2.42335	0.0186518	1	0.949691	-0.678395	0.500045	1	0.888765	-1.68008	0.0949962	1	1.16158	1.90523	0.0623373	1	0.914383	-1.24338	0.219016	1	0.947557	-0.848075	0.397787	1	1.18518
hsa-miR-374b*	0.737522	-3.2829	0.00148888	0.711686	0.653462	-5.27404	6.81379e-07	0.000406102	1.12864	1.12756	0.263887	1	0.570205	-7.91896	7.99739e-11	6.03803e-08	0.505215	-11.9816	4.56253e-19	3.5314e-16	1.29343	4.83217	3.11457e-06	0.00265984	0.809956	-2.3269	0.0228119	1	0.706662	-4.60785	1.21157e-05	0.00723309	1.43156	4.73501	4.87338e-06	0.00269985	0.640646	-5.81202	2.33127e-07	0.000172432	0.565578	-9.18182	2.99213e-14	2.25906e-11	1.85163	11.6916	4.83985e-23	3.88156e-20	0.675221
hsa-miR-615-3p	0.658406	-4.44441	2.81615e-05	0.0170659	0.35522	-10.9462	1.74887e-19	1.39035e-16	1.85352	4.28158	7.15874e-05	0.0592027	0.643694	-5.23548	2.28498e-06	0.00149209	0.347283	-13.605	1.6852e-23	1.35322e-20	1.02286	0.39779	0.69128	1	0.789829	-2.32993	0.0224355	1	0.393803	-10.1866	1.09522e-17	8.6851e-15	1.93126	7.77372	8.9512e-13	6.46277e-10	0.7529	-3.05506	0.00329603	1	0.380992	-12.0023	3.06143e-20	2.44608e-17	1.9754	9.56842	3.34011e-17	2.50842e-14	0.713008
hsa-miR-200a	0.756392	-2.73086	0.00780306	1	1.06207	0.588548	0.558615	1	0.712184	-2.64636	0.0103357	1	1.03773	0.329955	0.742507	1	1.45711	3.31326	0.00180554	0.702356	0.728893	-3.94311	0.00011426	0.093579	0.744467	-3.05844	0.00316991	1	1.14186	1.30552	0.198093	1	1.11339	1.27294	0.205015	1	0.942036	-0.56684	0.572884	1	1.44358	3.32906	0.0018273	0.774777	0.811543	-2.30573	0.0226453	1	0.859775
hsa-let-7a*	1.25858	3.09768	0.0028218	1	1.20117	2.97459	0.00381358	1	1.0478	0.670787	0.504809	1	1.13352	1.83741	0.0709208	1	1.08182	1.41599	0.16082	1	1.11032	1.79936	0.0735271	1	1.19646	2.61614	0.0113193	1	1.11823	1.9998	0.0491162	1	0.81172	-3.65781	0.000346399	0.15969	1.11328	1.65541	0.103655	1	1.0471	0.886197	0.378688	1	0.90127	-2.03749	0.0432274	1	1.16575
hsa-miR-635	0.217832	-8.16772	7.2998e-13	5.67195e-10	0.234988	-7.18804	3.57121e-10	2.43914e-07	0.926994	-0.162929	0.8711	1	0.230902	-8.91906	2.48999e-13	1.95216e-10	0.249087	-7.56276	5.69377e-10	3.7465e-07	0.943398	-0.683502	0.495249	1	0.271416	-6.38397	4.94747e-09	3.84913e-06	0.302953	-5.31569	1.19384e-06	0.000767641	4.42893	9.01586	6.61617e-16	5.00183e-13	0.27715	-6.94593	1.10628e-09	8.66216e-07	0.307888	-5.641	6.63868e-07	0.000399648	4.17824	10.335	1.81886e-19	1.41144e-16	0.250552
hsa-miR-1251	0.348107	-7.24493	1.65218e-10	1.22426e-07	0.807836	-1.47798	0.146074	1	0.430913	-3.39367	0.00133876	1	0.414955	-5.72691	1.82998e-07	0.000124805	0.962967	-0.244439	0.808042	1	0.838903	-2.09764	0.0372452	1	0.36627	-6.93764	8.55984e-10	6.77083e-07	0.99362	-0.0405926	0.967803	1	1.78153	4.80839	3.84044e-06	0.00214681	0.418398	-5.79183	1.63192e-07	0.000121578	1.12665	0.726527	0.47166	1	1.49453	3.19009	0.00177079	0.694151	0.387867
hsa-miR-1225-5p	0.484454	-5.74068	9.4922e-08	6.59708e-05	0.383676	-6.29452	1.63818e-08	1.06645e-05	1.26266	1.03072	0.306583	1	0.418043	-8.45793	9.2321e-13	7.16411e-10	0.33108	-8.73253	2.89503e-12	2.03231e-09	1.15886	1.98806	0.0483391	1	0.57608	-4.2038	5.82433e-05	0.0384988	0.450256	-5.12915	2.74419e-06	0.00171237	2.28458	7.03087	5.9688e-11	4.15429e-08	0.491034	-6.26494	1.50606e-08	1.15515e-05	0.387008	-6.93635	3.83972e-09	2.59949e-06	2.64752	10.5317	3.01529e-20	2.34891e-17	0.488448
hsa-miR-19b	3.22244	10.2144	2.81791e-17	2.31632e-14	3.39472	11.1536	4.41304e-19	3.46865e-16	0.949251	-2.62513	0.0108191	1	2.64798	9.74937	4.71123e-17	3.82552e-14	2.78955	10.7458	3.03921e-19	2.35539e-16	1.21694	0.748057	0.455318	1	1.99163	8.42538	3.75595e-14	3.16627e-11	2.07318	9.78602	1.52577e-17	1.20688e-14	0.302815	-10.7598	3.52301e-18	2.75147e-15	1.89456	8.44623	1.47699e-14	1.21704e-11	1.97948	9.85314	2.99357e-18	2.34696e-15	0.36851	-10.3293	3.37743e-18	2.56685e-15	2.25714
hsa-miR-1184	0.342628	-5.1657	1.51332e-06	0.000995763	1.09398	0.596596	0.553217	1	0.313192	-4.50886	3.19973e-05	0.0267497	0.48801	-3.01112	0.00355877	1	1.55818	2.59116	0.012626	1	0.702091	-2.80253	0.00560158	1	0.334514	-5.67928	2.36946e-07	0.000174155	1.34818	1.86232	0.0685873	1	1.447	2.50148	0.0134599	1	0.434157	-3.84906	0.000263578	0.167372	1.78514	3.27579	0.00207966	0.871376	1.01593	0.0954264	0.924116	1	0.393209
hsa-miR-30c-1*	1.0914	0.952061	0.344431	1	1.15759	2.03166	0.0453288	1	0.942823	-0.670509	0.504987	1	1.21634	2.0955	0.0402716	1	1.2901	3.54837	0.000672235	0.2857	0.897281	-1.47444	0.142004	1	1.04875	0.559217	0.578205	1	1.12802	1.82196	0.0726028	1	0.891191	-1.67879	0.0951807	1	1.14267	1.525	0.133089	1	1.22433	3.03008	0.00348765	1	0.799648	-3.29524	0.00121096	0.486807	1.12212
hsa-miR-216b	0.581257	-4.67975	9.79731e-06	0.00611352	0.9395	-0.524235	0.602223	1	0.618687	-2.99975	0.00403294	1	0.616087	-4.44009	3.09232e-05	0.0189559	0.995797	-0.0362454	0.971244	1	0.943465	-0.748099	0.455369	1	0.590476	-4.7992	7.10441e-06	0.00491625	1.06774	0.539224	0.592246	1	1.33797	2.94832	0.00369397	1	0.616663	-4.56587	2.15634e-05	0.0146847	1.10074	0.803457	0.426215	1	1.26233	2.53362	0.0123905	1	0.602359
hsa-miR-182*	1.03564	0.411789	0.682124	1	1.05637	0.957065	0.341514	1	0.980374	-0.230709	0.81837	1	1.19212	1.89904	0.0625991	1	1.21598	3.08308	0.00274598	1	0.868736	-2.35099	0.0196874	1	1.02079	0.252503	0.801741	1	1.04568	0.809689	0.420745	1	0.956708	-0.755402	0.451258	1	1.13752	1.47553	0.146271	1	1.16061	2.51709	0.0138689	1	0.831126	-2.8547	0.00488991	1	1.09551
hsa-miR-32*	1.38516	4.82757	7.19064e-06	0.00452291	1.12488	1.42088	0.160834	1	1.23138	2.63042	0.0106684	1	1.43468	5.35394	9.9056e-07	0.000656742	1.1651	1.84012	0.071214	1	0.965483	-0.540531	0.58944	1	1.34191	4.64116	1.72674e-05	0.0117073	1.01297	0.169303	0.866225	1	0.790858	-3.82789	0.000189355	0.0910796	1.38391	5.09875	3.32338e-06	0.00235628	1.05159	0.653098	0.516685	1	0.76356	-4.43131	1.77092e-05	0.00892543	1.38439
hsa-miR-376b	0.434268	-7.92199	1.63593e-12	1.25966e-09	0.455423	-6.35721	1.49238e-08	9.73031e-06	0.953549	-0.260215	0.795633	1	0.416853	-10.0657	2.82911e-16	2.27743e-13	0.43716	-7.64603	4.04491e-10	2.66964e-07	1.04178	0.631854	0.528331	1	0.505277	-6.31423	5.18561e-09	4.02922e-06	0.543635	-4.70979	1.34737e-05	0.00797646	2.25185	8.31341	4.41535e-14	3.23646e-11	0.476445	-7.85173	7.39046e-12	5.97888e-09	0.511184	-5.69736	5.48256e-07	0.00033334	2.34593	10.8862	3.64177e-21	2.86243e-18	0.459064
hsa-let-7b*	1.22355	2.39639	0.019386	1	0.654684	-4.33321	4.60287e-05	0.0239809	1.86891	5.66401	3.58159e-07	0.000307659	1.04149	0.55688	0.579923	1	0.557272	-7.13725	2.00696e-09	1.28446e-06	1.1748	2.78995	0.00584551	1	1.34325	3.49144	0.000921659	0.53364	0.615236	-5.41918	9.69011e-07	0.000625981	1.04196	0.50945	0.611231	1	1.15514	1.88451	0.0649694	1	0.551589	-7.48211	8.4229e-10	5.8455e-07	1.2241	2.97982	0.00349541	1	1.18088
hsa-miR-483-3p	2.05566	10.2031	1.08109e-15	8.70278e-13	1.97566	8.5068	1.26498e-11	8.98133e-09	1.04049	0.61675	0.539591	1	1.88223	10.0266	2.85808e-14	2.26646e-11	1.80899	8.17379	1.92496e-10	1.28203e-07	1.09214	1.23496	0.218472	1	1.64218	7.58699	5.04971e-11	4.08522e-08	1.51649	5.73196	3.32629e-07	0.000219868	0.495403	-11.669	7.55358e-23	6.34501e-20	1.59542	7.73759	8.42846e-11	6.70063e-08	1.4839	5.78669	4.56844e-07	0.000281873	0.541048	-11.8144	1.8826e-22	1.50043e-19	1.74798
hsa-miR-574-3p	2.62083	7.14504	1.68989e-10	1.25052e-07	2.37549	4.99996	5.02621e-06	0.00284484	1.10328	0.871178	0.387218	1	2.31641	6.73397	1.25368e-09	9.18945e-07	2.09956	4.60008	2.28235e-05	0.0112976	1.13142	0.617544	0.537589	1	1.93424	5.84	7.90091e-08	5.93358e-05	1.62162	3.43412	0.00113178	0.556837	0.398875	-7.2762	1.48548e-11	1.05469e-08	1.86154	5.72975	1.42747e-07	0.000106775	1.58231	3.34564	0.00151714	0.656922	0.451296	-6.84746	1.25839e-10	8.26765e-08	2.09855
hsa-miR-541*	1.15426	1.68215	0.0972398	1	0.924751	-0.887647	0.378032	1	1.24818	2.20956	0.0305626	1	1.10588	1.25187	0.215562	1	0.885994	-1.468	0.147668	1	1.04374	0.675718	0.50004	1	1.17712	1.98632	0.051806	1	0.885569	-1.47939	0.144653	1	0.954362	-0.656091	0.51277	1	1.13463	1.59941	0.115674	1	0.863295	-1.86444	0.0680577	1	0.99611	-0.0594852	0.952648	1	1.1422
hsa-miR-1254	0.770568	-2.01564	0.0477988	1	0.858914	-1.27964	0.205462	1	0.897142	-0.668926	0.505843	1	0.911169	-0.691468	0.492	1	1.01564	0.126056	0.900168	1	0.845692	-1.91155	0.0574589	1	0.799684	-1.77701	0.0807434	1	0.919418	-0.71499	0.477719	1	1.23222	2.07966	0.0392346	1	0.908014	-0.739539	0.462839	1	1.03854	0.312716	0.755859	1	1.04208	0.406474	0.684999	1	0.848981
hsa-miR-302b*	1.14632	1.97669	0.0518364	1	1.13724	2.06426	0.0423816	1	1.00798	0.114667	0.909055	1	1.05981	0.876151	0.383785	1	1.05141	0.839087	0.40399	1	1.08163	1.3605	0.175204	1	1.10711	1.59087	0.116777	1	1.09143	1.53432	0.129859	1	0.875573	-2.43503	0.0160038	1	1.04783	0.749673	0.45629	1	1.03602	0.638185	0.52562	1	0.947048	-1.04058	0.299523	1	1.08415
hsa-miR-217	0.634307	-3.0982	0.00281898	1	1.00795	0.0621009	0.950712	1	0.629306	-2.52525	0.0140199	1	0.876311	-0.78629	0.434705	1	1.3925	2.28908	0.0264476	1	0.723837	-3.20082	0.00160398	1	0.633009	-3.24708	0.00189936	1	1.12606	0.912315	0.36614	1	1.23825	1.91937	0.0569017	1	0.806009	-1.37289	0.175151	1	1.43663	2.53622	0.0148121	1	0.896294	-0.878797	0.381036	1	0.729074
hsa-miR-1271	0.590552	-3.23935	0.00174512	0.821952	0.294047	-6.70123	1.28356e-09	8.63834e-07	2.00836	2.40508	0.0191115	1	0.594712	-3.39831	0.00114658	0.598516	0.296118	-7.30843	1.48171e-10	9.92745e-08	0.993006	-0.0702081	0.944104	1	0.722106	-1.89327	0.0624396	1	0.333174	-6.1196	2.66235e-08	1.83436e-05	2.2073	5.41564	2.21885e-07	0.000133796	0.704984	-2.14414	0.0359872	1	0.329255	-6.60779	5.44488e-09	3.66985e-06	2.19186	5.94525	1.58514e-08	9.82787e-06	0.655471
hsa-miR-503	1.16446	1.0264	0.308181	1	1.19707	1.22555	0.225035	1	0.972754	-0.173686	0.86264	1	1.56283	2.67744	0.00932148	1	1.6066	2.87484	0.00564985	1	0.745095	-2.07263	0.0395154	1	1.1081	0.745542	0.458798	1	1.14315	0.981911	0.330661	1	0.847758	-1.3829	0.168698	1	1.37718	2.10925	0.0391202	1	1.40959	2.29618	0.0258053	1	0.631661	-3.465	0.000682413	0.282519	1.28563
hsa-miR-770-5p	0.534944	-6.20567	2.55865e-08	1.81153e-05	0.865027	-1.7297	0.0885787	1	0.618412	-3.74935	0.000376495	0.298937	0.546214	-6.18098	3.9621e-08	2.77347e-05	0.883252	-1.52212	0.133585	1	0.979367	-0.348349	0.727959	1	0.554249	-6.07219	7.02851e-08	5.29247e-05	0.998172	-0.0208866	0.983407	1	1.45343	4.76974	4.29842e-06	0.00238992	0.560762	-6.06247	9.3883e-08	7.08816e-05	0.995421	-0.0539342	0.95719	1	1.42344	4.7065	5.72813e-06	0.00299581	0.550406
hsa-miR-320c	1.60886	2.91641	0.00458636	1	1.70832	3.41285	0.00106372	0.465908	0.941781	-0.427732	0.670224	1	1.26763	1.60518	0.11214	1	1.34599	2.08711	0.0402441	1	1.26919	1.46449	0.14462	1	1.36023	2.16426	0.0339058	1	1.45434	2.74372	0.00801903	1	0.604233	-3.79797	0.000207407	0.0995553	1.17712	1.22007	0.226453	1	1.26211	1.80973	0.0752318	1	0.766889	-2.19349	0.0295774	1	1.31465
hsa-miR-621	0.378129	-4.05012	0.000112832	0.0634116	1.173	0.839037	0.405465	1	0.322359	-3.65489	0.000578808	0.450313	0.64568	-1.41929	0.159931	1	2.00298	2.92538	0.00535779	1	0.585629	-3.21693	0.00152123	1	0.361969	-4.54162	2.03189e-05	0.0137153	1.42765	1.76469	0.0845562	1	1.33911	1.67948	0.0952245	1	0.527997	-2.35883	0.0210541	1	2.19622	3.27376	0.00216672	0.90569	0.78422	-1.12451	0.262766	1	0.457336
hsa-miR-411	1.04753	0.52028	0.60468	1	0.753247	-2.79243	0.00709695	1	1.39068	2.71779	0.00835907	1	1.0417	0.482583	0.631353	1	0.74906	-3.0126	0.00412928	1	1.00559	0.0926799	0.926259	1	1.11877	1.2588	0.213223	1	0.743117	-3.06548	0.00348383	1	1.09764	1.20447	0.230399	1	1.10323	1.14442	0.257788	1	0.741382	-3.19384	0.00256538	1	1.10377	1.38467	0.168602	1	1.08082
hsa-miR-432*	0.905899	-1.19699	0.234828	1	0.724139	-3.32001	0.00148459	0.642826	1.251	1.97551	0.0524388	1	0.823144	-2.78688	0.00725504	1	0.657988	-5.02919	8.16708e-06	0.00420605	1.10054	1.74575	0.0827459	1	0.975333	-0.307377	0.759466	1	0.744226	-3.18858	0.00239764	1	1.21713	2.65918	0.00864636	1	0.890851	-1.59028	0.117394	1	0.688212	-4.44642	6.01407e-05	0.0313934	1.3395	4.93242	2.46732e-06	0.00132002	0.896657
hsa-miR-1258	0.948062	-0.580284	0.563474	1	0.813561	-2.24058	0.0280814	1	1.16532	1.37886	0.172531	1	0.830909	-2.27678	0.0261805	1	0.713028	-4.19453	8.94152e-05	0.0416675	1.14099	2.08121	0.0387752	1	0.995982	-0.0453335	0.963985	1	0.825864	-2.21092	0.0308274	1	1.12907	1.58956	0.113938	1	0.887507	-1.46065	0.149546	1	0.74428	-3.72175	0.00047154	0.219266	1.28826	3.87472	0.000156864	0.0716867	0.91017
hsa-miR-29a	2.29508	8.25475	3.39617e-13	2.6558e-10	2.66558	13.2357	7.41759e-25	6.26045e-22	0.861006	-3.20029	0.0023849	1	1.79893	6.49316	1.99921e-09	1.45942e-06	2.08933	11.0344	1.11654e-20	8.74248e-18	1.2758	1.67617	0.0952672	1	1.60515	5.70747	8.99281e-08	6.73561e-05	1.94361	11.4636	1.50239e-22	1.27102e-19	0.405366	-11.0375	1.07883e-20	8.79243e-18	1.44833	4.82079	4.52738e-06	0.0031918	1.74345	10.4058	4.03699e-20	3.22152e-17	0.517167	-8.95527	7.08575e-16	5.2222e-13	1.69162
hsa-miR-548a-5p	1.24777	2.74855	0.00781588	1	0.894525	-1.3899	0.169022	1	1.3949	3.58956	0.000635822	0.49149	1.08363	1.09589	0.277686	1	0.776854	-3.51148	0.000832325	0.347912	1.15147	2.45839	0.0148344	1	1.28269	3.18934	0.00237609	1	0.835172	-2.42326	0.0183056	1	0.922553	-1.18238	0.238993	1	1.14017	1.79467	0.0784833	1	0.761048	-3.97587	0.000202664	0.0997108	1.06229	0.991647	0.323075	1	1.17984
hsa-miR-135a	1.15889	2.01782	0.0470075	1	1.14001	1.80164	0.0758698	1	1.01656	0.214926	0.83048	1	0.968796	-0.496029	0.621426	1	0.953015	-0.757748	0.451465	1	1.19622	3.10739	0.00217486	1	1.11848	1.66192	0.101256	1	1.09032	1.29942	0.198907	1	0.869463	-2.32209	0.0215018	1	0.979018	-0.345589	0.730851	1	0.960457	-0.664509	0.509248	1	1.04007	0.76353	0.446244	1	1.04207
hsa-miR-196b	1.20639	2.09278	0.0400758	1	1.08619	0.942415	0.349387	1	1.11066	1.08569	0.281514	1	0.989127	-0.135468	0.892644	1	0.890579	-1.4717	0.145865	1	1.21965	2.91123	0.00401086	1	1.18014	1.96571	0.0540945	1	1.02549	0.310823	0.757061	1	0.869078	-1.93602	0.0546981	1	1.01378	0.17509	0.861614	1	0.89299	-1.51067	0.136491	1	1.05997	0.897383	0.370836	1	1.08106
hsa-miR-769-5p	1.26212	3.42762	0.00093407	0.463299	1.47773	8.37139	1.11801e-13	8.22855e-11	0.854096	-3.27732	0.00186192	1	1.16762	2.54262	0.0131402	1	1.36708	7.9574	7.81917e-13	5.54379e-10	1.08093	1.2786	0.202631	1	1.1236	1.92857	0.0575532	1	1.3744	8.1028	2.60991e-13	1.99136e-10	0.734153	-5.93376	1.84842e-08	1.17005e-05	1.07956	1.36123	0.178245	1	1.31245	7.80641	2.16722e-12	1.58424e-09	0.793571	-5.17339	6.24322e-07	0.000345874	1.14407
hsa-miR-1243	0.582551	-6.95446	3.71116e-10	2.7277e-07	0.626831	-5.6446	2.85321e-07	0.000174046	0.929358	-0.660226	0.511509	1	0.576719	-8.06643	8.62727e-12	6.57398e-09	0.620556	-6.40849	3.43977e-08	2.06386e-05	1.01011	0.195267	0.845411	1	0.64463	-5.67072	1.61213e-07	0.00011962	0.712093	-4.03607	0.000144588	0.0793348	1.65814	7.45958	5.44284e-12	3.89103e-09	0.629826	-6.54125	7.0924e-09	5.5037e-06	0.693444	-4.67839	1.98997e-05	0.010726	1.6749	9.0171	5.24584e-16	3.87668e-13	0.610512
hsa-miR-103-as	1.33419	2.02838	0.0470065	1	1.32729	2.05921	0.0443476	1	1.0052	0.0347278	0.9724	1	1.79247	3.64167	0.00059008	0.322774	1.78319	3.73568	0.00047665	0.205436	0.744333	-2.34127	0.0202235	1	1.23028	1.55951	0.124695	1	1.21119	1.4955	0.141173	1	0.75132	-2.59363	0.010501	1	1.52675	2.88987	0.00556412	1	1.48998	2.83883	0.00661271	1	0.559232	-4.73105	5.44009e-06	0.00285061	1.44543
hsa-miR-141	0.758215	-3.5577	0.000626494	0.320765	0.688673	-5.44967	3.67439e-07	0.000223035	1.10098	1.05212	0.296735	1	0.753715	-3.83399	0.000268171	0.151517	0.684587	-5.9743	4.59598e-08	2.7392e-05	1.00597	0.107729	0.914324	1	0.824453	-2.529	0.013717	1	0.739991	-4.63816	1.2247e-05	0.0072992	1.37748	5.08392	1.03241e-06	0.000596732	0.810527	-2.85676	0.0057855	1	0.729182	-5.11772	2.16153e-06	0.00125585	1.3857	5.64246	6.70729e-08	4.02561e-05	0.789298
hsa-miR-193b	1.11847	1.5571	0.123761	1	0.836432	-2.33125	0.0225112	1	1.3372	3.39766	0.00114914	0.863003	1.05482	0.830349	0.409854	1	0.788833	-3.52481	0.000873256	0.362401	1.06034	1.11407	0.26679	1	1.16777	2.23588	0.0289781	1	0.808943	-3.0069	0.00383184	1	1.01248	0.196419	0.844541	1	1.10676	1.57344	0.121645	1	0.778238	-3.85253	0.000338144	0.161295	1.07358	1.31543	0.190626	1	1.1113
hsa-miR-548c-3p	0.896871	-1.40692	0.163849	1	0.808745	-3.07622	0.00286164	1	1.10897	1.14945	0.254592	1	0.767855	-3.93622	0.000224483	0.127731	0.692405	-6.31421	2.93315e-08	1.77162e-05	1.16802	3.21422	0.00154733	1	0.943436	-0.774994	0.441408	1	0.833396	-2.7925	0.00678004	1	1.16822	2.53806	0.0121187	1	0.824192	-2.82395	0.00660162	1	0.734762	-5.24833	2.11763e-06	0.00123458	1.36451	6.12966	7.43647e-09	4.6701e-06	0.851078
hsa-miR-520c-3p	0.710033	-3.39664	0.00105212	0.516592	0.464047	-7.8583	2.80799e-12	2.02737e-09	1.53009	3.09314	0.00300616	1	0.595476	-6.12621	5.65512e-08	3.94727e-05	0.389177	-12.202	5.08302e-21	4.00542e-18	1.19238	2.85949	0.00474189	1	0.824001	-1.86839	0.0657147	1	0.506142	-7.38084	4.31415e-11	3.1709e-08	1.67799	5.89957	2.1346e-08	1.34907e-05	0.689	-4.0546	0.000132673	0.0863699	0.432637	-10.4719	2.70844e-17	2.11258e-14	2.0008	9.93784	1.58552e-18	1.21133e-15	0.697049
hsa-miR-1180	1.19198	2.3006	0.0237664	1	1.01435	0.151507	0.880059	1	1.17512	1.76772	0.0820036	1	1.13941	1.74392	0.0845218	1	0.969616	-0.33506	0.73867	1	1.04613	0.602365	0.547613	1	1.18758	2.42233	0.0178385	1	0.96141	-0.457605	0.649148	1	0.901227	-1.48308	0.140043	1	1.14716	1.95483	0.0542216	1	0.937172	-0.761007	0.450036	1	0.942805	-0.856403	0.392954	1	1.16422
hsa-miR-526a	0.394851	-4.75947	7.81588e-06	0.00490055	0.871888	-0.822303	0.41443	1	0.452868	-2.88157	0.00551363	1	0.571833	-2.4927	0.0149909	1	1.26269	1.21812	0.229191	1	0.6905	-2.9599	0.00347779	1	0.408351	-4.76621	9.00323e-06	0.00618522	1.05501	0.303571	0.76275	1	1.62315	3.26313	0.00135991	0.580681	0.540293	-2.9228	0.00476295	1	1.41292	1.76085	0.0854038	1	1.12079	0.686694	0.493388	1	0.472452
hsa-miR-383	0.655288	-5.06326	2.61544e-06	0.00170003	0.692663	-4.57727	1.95005e-05	0.0105693	0.946041	-0.493438	0.623321	1	0.681873	-4.54678	1.96025e-05	0.0121339	0.720764	-4.04805	0.000131741	0.0599423	0.961013	-0.679471	0.497631	1	0.711738	-4.09702	0.000111012	0.0716026	0.768661	-3.25761	0.00181386	0.856144	1.48672	5.84825	2.75512e-08	1.73297e-05	0.726984	-3.83695	0.000275184	0.174466	0.782587	-3.04406	0.00344975	1	1.42876	5.24799	4.47118e-07	0.000250386	0.697245
hsa-miR-1284	1.0056	0.0605667	0.951918	1	0.840148	-2.5312	0.0132128	1	1.19693	1.75629	0.0844898	1	0.839238	-2.17599	0.0344427	1	0.701161	-6.24379	3.38856e-08	2.03652e-05	1.19823	3.64916	0.000343864	0.27406	1.04886	0.527306	0.600344	1	0.838802	-2.67981	0.00897127	1	1.07658	1.08634	0.279119	1	0.898935	-1.29262	0.202521	1	0.730315	-5.44201	8.18102e-07	0.000489225	1.28999	4.4966	1.52937e-05	0.00776921	0.937707
hsa-miR-197	2.22886	8.01257	1.35243e-12	1.04408e-09	2.38426	8.92792	2.89421e-14	2.14461e-11	0.934825	-1.03634	0.303804	1	1.75223	6.12843	1.17322e-08	8.37678e-06	1.87439	7.04912	1.94587e-10	1.29401e-07	1.27201	1.68912	0.0927463	1	1.64222	5.93126	3.58064e-08	2.71412e-05	1.7629	7.09344	2.92922e-10	2.13248e-07	0.434607	-9.64935	1.89421e-17	1.46233e-14	1.46715	4.88349	3.57261e-06	0.00252583	1.57937	6.05424	3.23272e-08	2.1045e-05	0.552827	-7.45814	4.0007e-12	2.74048e-09	1.69265
hsa-miR-614	0.726358	-3.94835	0.000173482	0.0954149	0.570544	-7.55545	2.4041e-11	1.6997e-08	1.2731	2.28136	0.0259364	1	0.662184	-5.78357	2.763e-07	0.000187608	0.520136	-10.4594	2.77287e-16	2.07966e-13	1.09691	1.87513	0.0624069	1	0.816892	-2.44594	0.0169982	1	0.619138	-6.66664	2.3465e-09	1.65898e-06	1.52883	6.33042	2.38852e-09	1.57881e-06	0.741225	-3.94904	0.000205031	0.131425	0.567764	-8.75061	5.29347e-13	3.8907e-10	1.67699	9.25867	1.58459e-16	1.17894e-13	0.735358
hsa-miR-518a-5p	0.409854	-4.84821	5.89132e-06	0.00373509	0.964084	-0.222098	0.825161	1	0.425123	-3.21353	0.00218659	1	0.472244	-3.92111	0.000196022	0.112517	1.11084	0.60866	0.545793	1	0.867887	-1.31778	0.189139	1	0.413688	-4.97668	4.09833e-06	0.00287703	1.16052	0.848768	0.40057	1	1.4995	2.84694	0.00506191	1	0.460891	-4.22319	7.34387e-05	0.0486164	1.27838	1.35902	0.18146	1	1.3014	1.79644	0.0746162	1	0.439554
hsa-miR-186*	0.604967	-4.15851	7.45183e-05	0.042848	0.857952	-1.17109	0.246746	1	0.705129	-1.98355	0.0521534	1	0.642966	-3.83023	0.000272526	0.153705	0.911841	-0.717072	0.476999	1	0.940901	-0.754335	0.451615	1	0.627988	-3.98576	0.000150648	0.0959627	0.967583	-0.246953	0.806029	1	1.38448	3.14616	0.00198714	0.820688	0.655814	-3.7219	0.000411799	0.256963	1.00055	0.00416571	0.996696	1	1.30266	2.71991	0.00734633	1	0.635008
hsa-miR-887	0.967319	-0.291494	0.771563	1	1.18454	1.58851	0.117774	1	0.816622	-1.59133	0.116315	1	1.10142	0.825786	0.412184	1	1.34875	2.73303	0.00865288	1	0.87825	-1.5105	0.132573	1	0.923347	-0.746165	0.458484	1	1.19575	1.74283	0.0876568	1	0.936279	-0.739506	0.46077	1	1.0222	0.199227	0.842809	1	1.31561	2.60593	0.0123494	1	0.822287	-2.18679	0.0304045	1	1.00008
hsa-miR-508-5p	0.783737	-2.74221	0.00747922	1	1.02295	0.237218	0.813386	1	0.766156	-2.30522	0.0246866	1	0.973948	-0.273631	0.785092	1	1.27121	2.29952	0.0256213	1	0.804701	-2.92457	0.00385631	1	0.779123	-2.97226	0.00400743	1	1.0906	0.918745	0.362988	1	1.11772	1.46526	0.144916	1	0.918585	-0.941094	0.349885	1	1.27949	2.44646	0.0184677	1	0.899434	-1.29635	0.196789	1	0.860845
hsa-miR-499-3p	0.456032	-6.15279	1.33615e-08	9.54013e-06	0.230309	-10.2226	4.40207e-18	3.4028e-15	1.98009	3.09998	0.00293895	1	0.409631	-8.55167	5.87347e-13	4.58131e-10	0.206875	-14.4004	1.75446e-27	1.4562e-24	1.11328	1.43012	0.154482	1	0.569066	-4.12894	7.3927e-05	0.04857	0.272885	-9.22493	4.76025e-16	3.67967e-13	2.84617	8.61511	1.05614e-14	7.82603e-12	0.497275	-5.92215	6.23683e-08	4.73375e-05	0.242413	-12.0339	2.5288e-22	2.06097e-19	3.16858	12.4267	6.36016e-26	5.23441e-23	0.480341
hsa-miR-508-3p	1.23963	2.93853	0.00453087	1	1.09113	1.26894	0.208684	1	1.13609	1.66005	0.101636	1	1.02294	0.344396	0.731662	1	0.900398	-1.70332	0.0930638	1	1.21183	3.4969	0.000580855	0.457714	1.21115	2.78622	0.0072422	1	1.02096	0.326955	0.744811	1	0.854145	-2.69345	0.00786144	1	1.04609	0.705819	0.48321	1	0.895298	-1.89411	0.0631682	1	1.03508	0.659122	0.510762	1	1.11388
hsa-miR-124	0.780724	-2.1572	0.0341006	1	0.811909	-1.65079	0.104266	1	0.961591	-0.246656	0.805973	1	0.920152	-0.705751	0.48284	1	0.956906	-0.335673	0.738543	1	0.848473	-1.92244	0.0560678	1	0.820553	-1.76663	0.0818128	1	0.8664	-1.15301	0.254521	1	1.25757	2.36007	0.019522	1	0.929049	-0.640853	0.524085	1	0.976264	-0.186844	0.852639	1	1.06701	0.665354	0.506861	1	0.864987
hsa-miR-1290	1.19328	2.40126	0.0186707	1	1.15132	1.96021	0.0536891	1	1.03644	0.479407	0.63321	1	1.02717	0.403731	0.687567	1	0.991052	-0.139008	0.889844	1	1.16172	2.4349	0.0157937	1	1.14843	2.04838	0.0444869	1	1.09085	1.33337	0.187289	1	0.851919	-2.64727	0.00893229	1	1.02922	0.457465	0.648914	1	0.98441	-0.258931	0.796606	1	0.989688	-0.192727	0.847402	1	1.0875
hsa-miR-592	0.890861	-1.38268	0.171326	1	0.698702	-4.40103	3.61297e-05	0.0190765	1.27502	2.25397	0.0275373	1	0.912861	-1.11569	0.268958	1	0.715956	-4.24401	7.17066e-05	0.0335587	0.9759	-0.42417	0.671917	1	0.96597	-0.414431	0.680051	1	0.72128	-4.18514	9.08499e-05	0.0508759	1.24728	3.20961	0.00161879	0.678275	0.974364	-0.316509	0.752815	1	0.731791	-4.08543	0.000139705	0.0701319	1.21722	2.98909	0.00326569	1	0.940016
hsa-miR-1307	0.94409	-0.564796	0.574179	1	0.512312	-5.17527	2.82643e-06	0.00162237	1.8428	3.73505	0.000389892	0.308794	0.918259	-0.873958	0.385703	1	0.498295	-5.65241	6.17423e-07	0.000341435	1.02813	0.407596	0.684022	1	1.08002	0.722382	0.472851	1	0.520662	-5.22416	3.13079e-06	0.00194884	1.34437	3.13352	0.00210034	0.86114	1.03348	0.321802	0.748788	1	0.508619	-5.58648	1.02873e-06	0.000606952	1.38218	3.63094	0.000399741	0.173088	0.996693
hsa-miR-1911*	0.670115	-3.58413	0.000517767	0.268203	0.892222	-0.981343	0.32995	1	0.751063	-2.02396	0.0475263	1	0.820371	-1.76926	0.0804569	1	1.09228	0.736728	0.464484	1	0.816844	-2.20539	0.0286796	1	0.689287	-3.58926	0.000541573	0.321694	0.985465	-0.128523	0.898211	1	1.29346	2.6594	0.00862966	1	0.803886	-2.07445	0.0415321	1	1.14328	1.14156	0.259519	1	1.05655	0.579912	0.562776	1	0.745845
hsa-miR-489	0.685474	-2.3187	0.0231112	1	1.09892	0.658735	0.512711	1	0.623774	-2.46093	0.0165721	1	0.996753	-0.0170947	0.986411	1	1.59794	2.82331	0.00672715	1	0.687707	-2.92632	0.00384179	1	0.668412	-2.63943	0.0103621	1	1.20788	1.31961	0.193089	1	1.13997	1.04421	0.298054	1	0.879843	-0.738743	0.462837	1	1.59923	2.93017	0.00527317	1	0.783967	-1.69555	0.0920585	1	0.792267
hsa-miR-302e	0.952339	-0.609395	0.543856	1	0.770611	-2.98168	0.00381403	1	1.23582	2.16769	0.0337473	1	0.842972	-2.41804	0.0180613	1	0.682114	-4.98774	4.64687e-06	0.00243496	1.12974	1.98479	0.0486214	1	1.01226	0.15859	0.874432	1	0.781292	-3.05698	0.00328349	1	1.15199	1.9954	0.047707	1	0.907047	-1.37995	0.172222	1	0.709791	-4.61038	2.35046e-05	0.0125985	1.30146	4.3386	2.48025e-05	0.0124261	0.924181
hsa-miR-1278	0.848065	-1.69836	0.0955595	1	1.0987	1.54026	0.128553	1	0.771882	-2.5745	0.0125174	1	0.953527	-0.469893	0.640568	1	1.23533	3.37734	0.00133059	0.529575	0.889398	-2.27374	0.0240806	1	0.827001	-2.03416	0.047685	1	1.14876	2.24016	0.0286855	1	1.03702	0.562085	0.575045	1	0.90614	-1.01375	0.316095	1	1.24975	3.56725	0.000750694	0.339314	0.922325	-1.22017	0.224799	1	0.882579
hsa-miR-1267	0.695236	-4.64501	1.18868e-05	0.00736979	0.504818	-7.96976	6.23297e-12	4.45658e-09	1.3772	2.80881	0.00651059	1	0.68803	-5.3296	1.2758e-06	0.000840751	0.499585	-9.1497	3.47468e-13	2.48787e-10	1.01047	0.199248	0.8423	1	0.797096	-2.79248	0.0064929	1	0.553172	-7.06377	7.75473e-10	5.58341e-07	1.64765	7.0924	4.09227e-11	2.86459e-08	0.774114	-3.41943	0.00106814	0.631269	0.541538	-7.92943	7.4045e-11	5.24979e-08	1.6649	8.47872	1.64607e-14	1.19175e-11	0.741326
hsa-miR-570	0.290623	-10.6766	3.30341e-19	2.77816e-16	0.360349	-7.6895	4.64479e-11	3.25135e-08	0.806505	-0.916997	0.363283	1	0.304225	-11.3442	2.05575e-20	1.70833e-17	0.377214	-7.72059	1.39862e-10	9.38475e-08	0.955289	-0.661313	0.50924	1	0.348081	-8.5334	2.57536e-14	2.17618e-11	0.452395	-5.41547	8.01061e-07	0.000521491	3.09636	10.5285	7.80079e-20	6.24844e-17	0.353092	-9.20068	1.5528e-15	1.29193e-12	0.456001	-5.63923	5.09354e-07	0.000311725	2.95792	11.2602	1.58561e-22	1.2669e-19	0.325793
hsa-miR-1247	0.595096	-5.10158	1.45347e-06	0.000959293	0.996181	-0.0427911	0.965978	1	0.597377	-4.5918	2.21671e-05	0.0185982	0.612945	-5.31573	7.9405e-07	0.000530426	1.02606	0.309938	0.757672	1	0.97088	-0.398737	0.690558	1	0.595683	-5.65316	1.75929e-07	0.000130364	1.12707	1.35877	0.179021	1	1.28024	2.89041	0.0043855	1	0.609416	-5.73472	1.94849e-07	0.000144773	1.13517	1.51344	0.136109	1	1.24295	2.85017	0.00494386	1	0.603752
hsa-miR-432	1.07659	0.933969	0.352832	1	0.856329	-1.68823	0.0955843	1	1.25721	2.4247	0.0180771	1	0.973568	-0.371801	0.710996	1	0.774386	-3.0484	0.00328977	1	1.10582	1.47157	0.142759	1	1.11804	1.4986	0.138203	1	0.837922	-2.11128	0.0390116	1	1.02623	0.359359	0.719803	1	1.02496	0.351861	0.725988	1	0.779502	-3.14725	0.0026579	1	1.13482	1.9551	0.0522052	1	1.04448
hsa-miR-375	0.722898	-3.32667	0.00123447	0.601188	0.510727	-6.79702	5.01655e-10	3.41125e-07	1.41543	2.85919	0.00574719	1	0.651598	-4.99172	3.08036e-06	0.00198991	0.460353	-9.19537	2.77638e-15	2.05174e-12	1.10942	1.45306	0.147868	1	0.827364	-1.95689	0.0535988	1	0.554824	-6.50617	2.569e-09	1.81114e-06	1.60128	5.36498	2.95273e-07	0.000176869	0.740386	-3.39257	0.00108273	0.63881	0.503953	-8.36054	4.38557e-13	3.23216e-10	1.7765	7.70961	8.47386e-13	5.87239e-10	0.733469
hsa-miR-758	0.821568	-2.3958	0.018714	1	0.465801	-8.01976	2.62694e-12	1.89928e-09	1.76378	4.84567	8.01527e-06	0.00675688	0.643994	-6.54381	7.03581e-09	5.04467e-06	0.365122	-13.3026	4.59982e-22	3.65686e-19	1.27574	4.43615	1.56339e-05	0.0132576	0.952938	-0.568474	0.571289	1	0.490925	-8.03052	7.36864e-12	5.48227e-09	1.52306	5.34082	3.15571e-07	0.000188328	0.749775	-3.84232	0.000239796	0.15299	0.400531	-11.8178	7.27208e-19	5.7304e-16	1.94302	10.6109	2.73766e-20	2.13538e-17	0.776217
hsa-miR-518e	0.554132	-5.96392	8.00259e-08	5.5778e-05	0.837401	-2.0316	0.0467841	1	0.661729	-3.10982	0.00277786	1	0.533179	-6.87316	3.64377e-09	2.64538e-06	0.805735	-2.65124	0.0107609	1	1.0393	0.706832	0.480557	1	0.578403	-5.65987	3.79053e-07	0.000275572	0.960195	-0.443984	0.658819	1	1.45878	4.87164	2.80063e-06	0.00159636	0.557234	-6.38238	3.32919e-08	2.53684e-05	0.911385	-1.07096	0.289419	1	1.51611	5.92868	2.37421e-08	1.45302e-05	0.556021
hsa-miR-620	1.05077	0.726928	0.469279	1	0.783823	-2.90211	0.00502055	1	1.34057	3.29721	0.00158599	1	0.993743	-0.100254	0.920416	1	0.741287	-3.85855	0.000290836	0.127968	1.05738	0.991572	0.322671	1	1.11285	1.62272	0.108975	1	0.772574	-3.31803	0.00162676	0.769457	1.07879	1.18553	0.237605	1	1.05436	0.850316	0.398216	1	0.74244	-4.01461	0.000202826	0.0997108	1.14069	2.27966	0.0239868	1	1.05296
hsa-miR-17*	2.17122	6.87783	4.08271e-10	2.99263e-07	2.40316	8.78968	2.28748e-14	1.6996e-11	0.903485	-1.50368	0.137388	1	2.64372	8.03587	1.02324e-12	7.91991e-10	2.92614	10.064	1.56386e-17	1.19479e-14	0.821274	-1.0334	0.302674	1	1.59402	5.03724	1.98821e-06	0.0014156	1.79887	7.32751	4.97238e-11	3.64475e-08	0.43883	-8.70884	5.76222e-15	4.28709e-12	1.85131	6.19654	1.07149e-08	8.25046e-06	2.07797	8.50722	9.86236e-14	7.33759e-11	0.360399	-10.11	3.37898e-19	2.59844e-16	1.96412
hsa-miR-100	1.12724	0.958606	0.340824	1	1.24399	1.69004	0.0963681	1	0.90615	-0.719034	0.474717	1	0.938826	-0.527314	0.5993	1	1.03606	0.287843	0.774352	1	1.2007	1.70338	0.0900358	1	1.06047	0.509028	0.61244	1	1.20019	1.51252	0.136788	1	0.846462	-1.62164	0.106926	1	0.931362	-0.636883	0.526174	1	1.05204	0.43606	0.664506	1	1.01634	0.161484	0.871898	1	0.999038
hsa-miR-495	1.31445	4.04082	0.000123256	0.0688999	1.32087	4.90154	3.92375e-06	0.00223654	0.995143	-0.0831739	0.933974	1	1.3684	4.83499	8.29175e-06	0.00524039	1.37508	6.01619	5.12016e-08	3.04137e-05	0.960576	-0.648786	0.517276	1	1.21393	3.16362	0.00234934	1	1.21159	3.80655	0.000266822	0.141834	0.759056	-5.19501	6.20132e-07	0.000362777	1.26312	3.86406	0.000277877	0.175896	1.25983	4.7246	1.08791e-05	0.00600529	0.72913	-6.47794	9.92675e-10	6.3829e-07	1.28264
hsa-miR-196a*	0.560285	-4.63803	1.46805e-05	0.00904318	0.382893	-6.77842	3.24564e-09	2.1616e-06	1.46329	1.67755	0.0980943	1	0.637981	-3.44933	0.000959426	0.507536	0.435989	-5.61	4.59342e-07	0.000256313	0.878216	-1.62711	0.105327	1	0.666414	-3.0336	0.003381	1	0.438153	-5.64157	4.4891e-07	0.000295383	2.09198	6.76304	2.53385e-10	1.73315e-07	0.729401	-2.31926	0.0235942	1	0.479055	-4.91812	7.92985e-06	0.00443278	1.83721	5.41385	2.17563e-07	0.000124881	0.652611
hsa-miR-877	1.34041	3.36056	0.00128094	0.621254	1.20214	1.94026	0.0573213	1	1.11502	1.1269	0.263856	1	1.25001	2.70493	0.00875091	1	1.12106	1.272	0.208894	1	1.07232	0.964502	0.335984	1	1.27395	2.96257	0.00436736	1	1.09521	1.03839	0.303995	1	0.783524	-3.34873	0.00102798	0.44717	1.21726	2.49519	0.0155019	1	1.05553	0.63849	0.526183	1	0.84019	-2.55572	0.0115911	1	1.26247
hsa-miR-509-3p	1.32626	3.09082	0.00291527	1	1.07476	0.896868	0.37232	1	1.23401	2.32416	0.0234091	1	1.25293	2.60719	0.0114522	1	1.01533	0.203656	0.839152	1	1.05853	0.769622	0.44246	1	1.30116	3.07639	0.00325263	1	0.98279	-0.239269	0.811539	1	0.826704	-2.60532	0.0100728	1	1.24868	2.68193	0.00974283	1	0.95533	-0.66042	0.511172	1	0.87509	-1.97102	0.0504733	1	1.27782
hsa-miR-875-3p	0.7222	-3.70557	0.000425015	0.223133	0.780595	-3.32147	0.00140868	0.611368	0.925192	-0.716632	0.476125	1	0.761266	-3.0911	0.0029539	1	0.822819	-2.62137	0.0108239	1	0.948683	-0.922864	0.357215	1	0.765546	-3.09227	0.00303322	1	0.848177	-2.21451	0.0303478	1	1.33461	4.31611	2.81742e-05	0.0145097	0.792468	-2.6829	0.00957307	1	0.874673	-1.81552	0.0744803	1	1.26612	3.56841	0.000473947	0.203251	0.763508
hsa-miR-1269	0.484121	-6.01967	5.45889e-08	3.82668e-05	0.201952	-12.9514	1.53878e-24	1.29412e-21	2.39721	3.67229	0.000564728	0.439923	0.431061	-8.302	2.66605e-11	2.0262e-08	0.179818	-18.8962	2.0301e-34	1.72964e-31	1.12309	1.99246	0.0479696	1	0.609684	-3.64471	0.000481007	0.287642	0.237023	-11.2952	2.67005e-21	2.2375e-18	2.83078	9.64055	1.32349e-17	1.02438e-14	0.527139	-5.37357	1.07079e-06	0.000772039	0.209402	-14.8002	1.07205e-28	9.10171e-26	3.17922	13.8716	1.95866e-28	1.64135e-25	0.50949
hsa-miR-500*	0.624818	-2.23977	0.0283906	1	0.950273	-0.280255	0.780339	1	0.657515	-1.5698	0.121285	1	0.731026	-1.39092	0.16895	1	1.1118	0.545002	0.588044	1	0.854714	-1.15511	0.249438	1	0.632941	-2.25427	0.0278565	1	1.06486	0.338605	0.736373	1	1.28907	1.61885	0.107622	1	0.713304	-1.57389	0.120912	1	1.19138	0.900808	0.372291	1	1.10179	0.581352	0.561874	1	0.675985
hsa-miR-144*	2.20546	9.9986	1.69319e-17	1.39518e-14	2.46146	12.2675	1.06408e-22	8.74675e-20	0.895995	-3.69694	0.000441712	0.347627	3.13623	11.8018	8.45443e-23	7.12708e-20	3.50027	13.9615	4.0995e-28	3.42309e-25	0.703219	-1.85489	0.0650712	1	1.60146	7.37707	8.52234e-12	6.9798e-09	1.82906	10.7245	1.57226e-20	1.29711e-17	0.430259	-11.4366	1.54109e-20	1.24982e-17	2.01607	9.18526	1.0417e-16	8.73985e-14	2.28705	12.1896	2.83389e-25	2.36629e-22	0.302566	-13.203	5.7043e-26	4.70034e-23	2.08589
hsa-miR-181c	1.54919	5.69529	1.5729e-07	0.000108215	1.75309	7.5603	8.83258e-11	6.15631e-08	0.883692	-1.9104	0.0604354	1	1.46226	5.02435	2.39266e-06	0.00155762	1.65472	6.89347	1.26581e-09	8.15181e-07	1.05945	0.66335	0.507867	1	1.2971	3.78131	0.000287089	0.17656	1.51452	6.30989	2.88871e-08	1.98743e-05	0.608365	-7.76944	9.1693e-13	6.61106e-10	1.27653	3.58965	0.000548699	0.336353	1.48433	6.0443	7.90861e-08	5.08523e-05	0.644532	-6.95016	6.65359e-11	4.41133e-08	1.37057
hsa-miR-378*	1.03442	0.461765	0.645519	1	0.861774	-2.10553	0.0381214	1	1.20034	2.26544	0.0267881	1	0.93724	-0.927879	0.356226	1	0.780814	-3.67778	0.000397682	0.172594	1.10369	1.6243	0.105886	1	1.07268	1.00969	0.316405	1	0.853349	-2.4697	0.0159177	1	1.04783	0.758541	0.449251	1	0.985229	-0.220595	0.826069	1	0.793175	-3.71783	0.000388386	0.183524	1.15648	2.47578	0.0142376	1	1.00384
hsa-miR-1470	1.75783	4.27149	6.45505e-05	0.0375684	1.61659	3.5205	0.000850795	0.382007	1.08737	0.668	0.506436	1	2.77803	6.70652	1.22472e-08	8.72004e-06	2.55482	5.94991	3.13861e-07	0.000177959	0.63276	-3.09115	0.0023084	1	1.51652	3.48224	0.00094096	0.541993	1.32795	2.33922	0.0231107	1	0.590902	-4.90815	2.39797e-06	0.00136924	2.06466	5.39453	1.51875e-06	0.00108895	1.77231	4.21287	0.000106373	0.0540377	0.3739	-8.23295	1.62653e-13	1.14833e-10	1.93312
hsa-miR-449a	1.15364	1.81253	0.0738165	1	0.885114	-1.35263	0.180732	1	1.30338	2.77777	0.00710332	1	1.11242	1.40936	0.163002	1	0.85349	-1.83286	0.0715617	1	1.03705	0.539781	0.58996	1	1.18889	2.29637	0.0248988	1	0.847756	-1.98977	0.0515339	1	0.971717	-0.407408	0.684269	1	1.14986	1.90471	0.0614134	1	0.83031	-2.29412	0.0257476	1	1.00772	0.115155	0.908466	1	1.15133
hsa-miR-1255b	0.840264	-1.77272	0.0803872	1	0.915366	-0.976349	0.332317	1	0.917954	-0.744097	0.45942	1	0.944203	-0.57674	0.566108	1	1.02859	0.308426	0.758833	1	0.889919	-1.59895	0.111491	1	0.859026	-1.62357	0.109521	1	0.959318	-0.476103	0.635803	1	1.14273	1.71755	0.0878523	1	0.938241	-0.66852	0.506505	1	1.04305	0.477596	0.634945	1	1.01694	0.219016	0.826921	1	0.897447
hsa-miR-450a	1.02548	0.265769	0.79124	1	0.596942	-5.1199	2.10116e-06	0.00121237	1.71789	4.25956	6.86571e-05	0.0569167	0.820998	-2.49207	0.0158422	1	0.47791	-9.17378	5.47318e-13	3.90238e-10	1.24907	3.8779	0.000148438	0.120531	1.14453	1.40544	0.16515	1	0.592611	-5.56959	4.8033e-07	0.000315577	1.20957	2.25154	0.0258126	1	0.928752	-0.871706	0.387179	1	0.500141	-8.55598	9.26177e-12	6.70552e-09	1.51084	6.11022	1.11905e-08	6.96046e-06	0.964207
hsa-miR-324-3p	1.70492	3.83024	0.000234953	0.126822	1.77646	4.33295	4.02443e-05	0.0211685	0.959732	-0.373773	0.709754	1	1.24908	1.79068	0.0763237	1	1.30149	2.22235	0.0286301	1	1.36494	2.0552	0.0411479	1	1.42032	2.94645	0.00424118	1	1.47769	3.48082	0.000863775	0.431024	0.575342	-4.78124	3.96486e-06	0.00221239	1.17065	1.42512	0.157861	1	1.22568	1.94638	0.055341	1	0.785308	-2.31389	0.0218138	1	1.33356
hsa-miR-208b	1.13684	1.55276	0.125136	1	1.23978	3.41272	0.00098219	0.433146	0.916971	-1.14273	0.257524	1	1.31196	3.21545	0.00212321	1	1.43075	5.73384	2.11722e-07	0.000121317	0.866521	-2.14021	0.0336314	1	1.07059	0.896431	0.373761	1	1.19296	3.06631	0.00302113	1	0.844181	-2.76849	0.00630998	1	1.19735	2.28384	0.0263576	1	1.32789	4.86206	7.46424e-06	0.00417997	0.731501	-5.19645	6.34452e-07	0.000350852	1.17301
hsa-miR-93*	1.42866	2.03067	0.0459363	1	1.3395	1.59565	0.115589	1	1.06656	0.362267	0.718301	1	0.974846	-0.167275	0.867555	1	0.914008	-0.567722	0.571974	1	1.46552	2.55249	0.0114346	1	1.31357	1.70239	0.0936439	1	1.19284	1.07253	0.2883	1	0.720819	-2.24994	0.0258595	1	0.993838	-0.0428803	0.965919	1	0.919753	-0.563882	0.574974	1	1.05638	0.426441	0.670308	1	1.12763
hsa-miR-542-5p	0.717198	-3.88386	0.00020314	0.110508	0.677801	-4.11307	0.000110644	0.055875	1.05812	0.463785	0.64436	1	0.874808	-1.43942	0.153837	1	0.826754	-1.84619	0.0695547	1	0.819834	-2.84694	0.00488107	1	0.782239	-2.8899	0.00503407	1	0.737633	-3.25647	0.00192254	0.901669	1.43077	4.83732	3.0933e-06	0.001757	0.909836	-1.05341	0.295772	1	0.85328	-1.60108	0.115346	1	1.17299	1.99961	0.0471218	1	0.823599
hsa-miR-144	2.90841	11.9096	3.84825e-21	3.27871e-18	3.03282	12.5718	9.05814e-23	7.47296e-20	0.958979	-1.93799	0.0569909	1	3.53753	12.0751	1.08525e-22	9.13783e-20	3.68885	12.6959	2.41031e-24	1.95476e-21	0.822159	-0.780819	0.435823	1	1.90766	9.43749	9.97539e-17	8.57883e-14	1.95998	10.4115	1.64588e-19	1.34304e-16	0.337142	-12.4569	5.45587e-22	4.55019e-19	2.21438	10.1359	5.09904e-19	4.34948e-16	2.26292	10.9961	1.22404e-21	9.93922e-19	0.277184	-12.5714	1.34679e-23	1.08821e-20	2.4415
hsa-miR-593*	0.433713	-3.46326	0.00091081	0.453583	1.23493	1.25446	0.215305	1	0.351205	-3.77557	0.000356912	0.284459	0.621935	-1.65507	0.102677	1	1.77086	2.92783	0.00518376	1	0.697361	-2.43761	0.0156808	1	0.408922	-3.98297	0.000178177	0.11243	1.47441	2.18968	0.0335911	1	1.24179	1.32525	0.187251	1	0.530977	-2.4614	0.0166749	1	1.95434	3.37944	0.00153546	0.661782	0.865973	-0.758928	0.449209	1	0.48829
hsa-miR-520c-5p	1.10941	1.03263	0.305174	1	1.22507	1.95991	0.0548974	1	0.905588	-0.887288	0.378213	1	1.23158	1.9772	0.051771	1	1.35998	2.83387	0.00635433	1	0.900801	-1.1589	0.247881	1	1.04851	0.507032	0.613863	1	1.1878	1.76934	0.0830936	1	0.85981	-1.83484	0.0684784	1	1.14036	1.34661	0.18277	1	1.28602	2.48473	0.0164171	1	0.774518	-2.9689	0.00344234	1	1.12809
hsa-miR-143*	0.712734	-2.79649	0.00690626	1	1.03896	0.384099	0.702429	1	0.686009	-2.60847	0.0112119	1	0.880065	-0.959324	0.341362	1	1.28288	2.29249	0.0260338	1	0.809865	-2.71684	0.00717795	1	0.70564	-2.99088	0.00416628	1	1.13225	1.22714	0.225599	1	1.15737	1.64033	0.103218	1	0.828015	-1.49739	0.140151	1	1.32226	2.6012	0.0124126	1	0.937316	-0.668146	0.505168	1	0.778903
hsa-miR-212	1.26035	2.29935	0.0242547	1	1.02665	0.241406	0.809961	1	1.22764	1.83686	0.0706713	1	1.85109	5.46895	8.64357e-07	0.000575662	1.50785	3.36017	0.00141479	0.561673	0.680868	-3.75517	0.000232551	0.187436	1.25174	2.38038	0.0203244	1	0.955309	-0.462227	0.645658	1	0.868082	-1.63492	0.104076	1	1.66337	4.87498	9.21602e-06	0.00641435	1.24477	1.98983	0.0517638	1	0.59105	-5.61216	9.53222e-08	5.6526e-05	1.479
hsa-miR-16-1*	0.829063	-1.63485	0.107652	1	0.798877	-2.11867	0.0387338	1	1.03779	0.244014	0.807968	1	0.833573	-1.6214	0.110984	1	0.803223	-2.12265	0.0388567	1	0.994589	-0.0841882	0.932994	1	0.874449	-1.16813	0.248114	1	0.840064	-1.63921	0.107408	1	1.2269	2.35189	0.0201006	1	0.871691	-1.21589	0.229866	1	0.837849	-1.7005	0.0956782	1	1.22026	2.38356	0.0186007	1	0.854562
hsa-miR-338-5p	1.35071	5.18272	1.50915e-06	0.000994527	1.35822	6.53574	2.12255e-09	1.42211e-06	0.994472	-0.118376	0.90616	1	1.26608	4.40874	3.49115e-05	0.0213309	1.27311	5.74695	9.46121e-08	5.54427e-05	1.06685	1.19561	0.233331	1	1.23641	4.05547	0.000126136	0.0809794	1.23408	5.10281	1.50197e-06	0.000955256	0.738446	-6.65383	4.50606e-10	3.0506e-07	1.19363	3.56687	0.000693546	0.420289	1.19421	4.65259	1.10193e-05	0.00606061	0.787811	-5.86536	2.16486e-08	1.32922e-05	1.25032
hsa-miR-885-5p	1.72781	8.5835	3.88082e-12	2.96883e-09	1.69917	8.70746	4.38224e-12	3.14645e-09	1.01686	0.286846	0.775115	1	1.36141	5.80729	4.8096e-07	0.000323205	1.33884	5.80069	6.85116e-07	0.000376129	1.26914	5.16631	6.71237e-07	0.00057525	1.46371	6.35285	2.22232e-08	1.69785e-05	1.40572	5.93732	1.28521e-07	8.67518e-05	0.583251	-10.856	1.72759e-20	1.39762e-17	1.26608	4.56218	3.31369e-05	0.0223343	1.22858	4.18712	0.000123754	0.0626197	0.740224	-7.66019	6.22285e-12	4.24399e-09	1.41331
hsa-miR-127-3p	1.14217	1.56535	0.122981	1	0.985318	-0.192119	0.848283	1	1.15919	1.53581	0.12941	1	1.3099	3.04616	0.00360175	1	1.13002	1.53413	0.130686	1	0.87195	-2.23615	0.0264872	1	1.14651	1.66499	0.102045	1	0.946713	-0.748584	0.45723	1	0.93508	-1.02478	0.307217	1	1.27312	2.82867	0.00676175	1	1.04927	0.635022	0.52814	1	0.815343	-3.04346	0.00281056	1	1.21865
hsa-miR-1303	0.883224	-1.82959	0.0703292	1	0.834087	-2.63047	0.0100287	1	1.05891	0.760062	0.449891	1	0.787406	-4.11614	9.27614e-05	0.0551003	0.7436	-5.03649	3.3943e-06	0.00179559	1.12169	2.16636	0.0315813	1	0.922731	-1.2729	0.206659	1	0.862992	-2.33433	0.0224014	1	1.1622	2.55504	0.0115789	1	0.834982	-3.14948	0.0023942	1	0.785044	-4.2193	8.21568e-05	0.0423007	1.30363	5.48795	1.41744e-07	8.26369e-05	0.853147
hsa-miR-548m	1.21428	2.29721	0.024411	1	1.06036	0.771073	0.442702	1	1.14515	1.6292	0.108178	1	1.19078	2.18895	0.0321975	1	1.03984	0.556716	0.57933	1	1.01973	0.27623	0.782673	1	1.19565	2.28203	0.0260005	1	0.998965	-0.0152276	0.987891	1	0.874971	-1.95511	0.0523261	1	1.18033	2.18603	0.0330402	1	0.992809	-0.111046	0.911913	1	0.892234	-1.82787	0.0693865	1	1.19334
hsa-miR-650	0.478985	-5.2014	1.55182e-06	0.00101954	0.602018	-3.45876	0.00104538	0.459548	0.795633	-0.970863	0.335372	1	0.54903	-3.96113	0.000164352	0.0954885	0.690055	-2.36509	0.0215723	1	0.872421	-1.51988	0.130129	1	0.53381	-4.34244	4.59764e-05	0.0305743	0.707789	-2.23073	0.0301725	1	1.86552	5.34892	3.15457e-07	0.000188328	0.589643	-3.50309	0.000814265	0.490188	0.777076	-1.56649	0.123715	1	1.62752	3.9222	0.00012907	0.0597595	0.540927
hsa-miR-33a*	0.69137	-3.9584	0.000179178	0.0981893	0.590546	-5.51277	6.45811e-07	0.000387487	1.17073	1.1387	0.258883	1	0.695978	-4.18083	0.000106063	0.0628953	0.594481	-5.90383	3.15291e-07	0.000178455	0.99338	-0.123038	0.902219	1	0.773056	-2.68137	0.00930098	1	0.647899	-4.50191	3.28232e-05	0.0189061	1.55132	5.70763	5.7104e-08	3.55758e-05	0.764908	-2.95053	0.00467991	1	0.643027	-4.8438	1.34627e-05	0.00732373	1.54105	6.35059	3.10755e-09	1.97018e-06	0.734454
hsa-miR-575	0.557129	-3.40558	0.00104514	0.514209	1.16759	1.05672	0.295509	1	0.477162	-3.53153	0.000804034	0.613478	0.875258	-0.657242	0.513419	1	1.8343	3.51426	0.00103423	0.423001	0.636531	-3.65923	0.00033141	0.264465	0.534033	-3.91131	0.000210788	0.131531	1.33748	1.92862	0.0599754	1	1.19014	1.3242	0.18752	1	0.738366	-1.64751	0.104535	1	1.89294	3.72601	0.000593245	0.2723	0.757558	-1.84131	0.067914	1	0.655269
hsa-miR-607	0.622115	-4.84519	7.2791e-06	0.00457128	0.770652	-3.05701	0.00324495	1	0.807258	-1.6698	0.0996272	1	0.731875	-3.03078	0.0035319	1	0.906618	-1.10068	0.2756	1	0.85003	-2.58317	0.0105327	1	0.661253	-4.27774	6.71121e-05	0.0441598	0.864333	-1.66817	0.100563	1	1.44717	4.9128	2.27709e-06	0.0013025	0.747384	-2.89953	0.00533047	1	0.971287	-0.326211	0.745574	1	1.23014	2.67727	0.00823621	1	0.692987
hsa-miR-548j	0.91258	-1.01521	0.313319	1	0.83447	-2.21158	0.0297749	1	1.0936	0.870029	0.387461	1	0.757137	-3.57695	0.000670811	0.362909	0.692332	-5.30619	1.26218e-06	0.000685366	1.2053	3.15328	0.00187917	1	0.953302	-0.552653	0.58251	1	0.855931	-2.02928	0.0463342	1	1.14109	1.83051	0.0690531	1	0.812702	-2.64634	0.0104656	1	0.736765	-4.43344	3.83309e-05	0.0202387	1.37536	5.30513	3.67288e-07	0.000206416	0.848921
hsa-miR-509-3-5p	0.275456	-4.93979	3.57981e-06	0.00229108	0.524746	-2.90445	0.00500288	1	0.524932	-1.4426	0.154087	1	0.462437	-2.35495	0.0211369	1	0.880947	-0.460167	0.647217	1	0.595662	-3.25818	0.00133345	1	0.313962	-4.3838	3.59694e-05	0.0240635	0.662404	-1.72401	0.0901902	1	2.55709	4.7198	5.1485e-06	0.00284197	0.475004	-2.34271	0.0221893	1	1.01666	0.058075	0.953932	1	1.52316	1.75309	0.0814983	1	0.370401
hsa-miR-1204	0.367999	-9.39729	5.08585e-16	4.10936e-13	0.214106	-13.8182	2.42224e-26	2.05406e-23	1.71877	3.17584	0.00245632	1	0.377609	-9.92258	5.08887e-17	4.12708e-14	0.219697	-15.3687	5.25008e-32	4.43107e-29	0.974552	-0.374272	0.708623	1	0.461621	-6.54596	1.23918e-09	9.73997e-07	0.26151	-11.6657	4.12523e-23	3.49819e-20	3.37122	12.0281	5.22001e-23	4.39003e-20	0.456822	-7.1926	6.41686e-11	5.12707e-08	0.259859	-13.0454	1.55625e-27	1.31814e-24	3.28543	13.211	6.81758e-28	5.70631e-25	0.417535
hsa-miR-1237	1.19046	1.71375	0.0907086	1	1.28151	2.56425	0.0125986	1	0.928954	-0.720227	0.473898	1	1.50762	3.85645	0.000278636	0.156594	1.62293	4.79942	1.30238e-05	0.00661607	0.789629	-2.53721	0.0120105	1	1.10984	1.119	0.267304	1	1.21513	2.19431	0.0323899	1	0.811236	-2.56796	0.0111644	1	1.3243	2.85619	0.00594664	1	1.44125	3.91636	0.000273102	0.131362	0.640576	-5.42823	2.26936e-07	0.000130034	1.2687
hsa-miR-27a*	0.615997	-4.28533	5.05057e-05	0.0297478	0.407057	-8.95635	5.44654e-15	4.07946e-12	1.51329	2.59951	0.0120151	1	0.529799	-6.77283	6.91352e-09	4.97082e-06	0.350097	-14.1078	1.96134e-25	1.60633e-22	1.1627	2.44221	0.0156282	1	0.727285	-2.69867	0.00868233	1	0.45744	-8.09283	4.11484e-13	3.13139e-10	1.92642	6.89268	1.23452e-10	8.50586e-08	0.61923	-4.62955	1.94294e-05	0.0133092	0.396378	-11.4847	2.18237e-20	1.74808e-17	2.23985	11.1134	1.61793e-21	1.27493e-18	0.617966
hsa-miR-363*	0.885775	-1.32513	0.189989	1	1.06795	0.844783	0.401666	1	0.829416	-1.81226	0.074429	1	1.0099	0.103536	0.917902	1	1.2176	2.44895	0.0176613	1	0.877092	-2.10814	0.0363101	1	0.87051	-1.58864	0.117906	1	1.10412	1.30002	0.199307	1	1.03065	0.440554	0.660194	1	0.963318	-0.411962	0.682052	1	1.21462	2.48786	0.016346	1	0.903974	-1.4445	0.150844	1	0.931528
hsa-miR-1294	1.02222	0.238375	0.812265	1	0.955453	-0.500717	0.618196	1	1.06988	0.637337	0.526077	1	1.02426	0.272929	0.78581	1	0.957367	-0.504914	0.615546	1	0.998001	-0.0288141	0.977043	1	1.0341	0.382905	0.703124	1	0.949404	-0.608501	0.545293	1	1.00882	0.117128	0.906909	1	1.03406	0.393343	0.695582	1	0.951633	-0.598473	0.552186	1	1.00681	0.097773	0.922241	1	1.02941
hsa-miR-935	0.715581	-3.96981	0.00016913	0.0931908	0.711791	-4.41216	3.50423e-05	0.0185724	1.00532	0.0484715	0.961485	1	0.713231	-4.29743	6.70116e-05	0.040274	0.709453	-4.84752	1.01256e-05	0.00518432	1.00329	0.0641774	0.9489	1	0.77308	-3.06644	0.00319173	1	0.775015	-3.32253	0.00147913	0.711459	1.40091	5.06794	1.11897e-06	0.000645645	0.76246	-3.39255	0.00129808	0.761972	0.763848	-3.72047	0.000475973	0.220852	1.40552	5.74604	5.1136e-08	3.07839e-05	0.743473
hsa-miR-1202	0.671089	-2.0614	0.0427761	1	1.24254	1.3929	0.169052	1	0.540094	-2.90478	0.00503082	1	1.02602	0.110607	0.912259	1	1.8997	3.48394	0.00101389	0.415695	0.654072	-2.79786	0.00566596	1	0.631559	-2.57505	0.0123203	1	1.37197	2.02599	0.0482185	1	1.06825	0.461799	0.644898	1	0.855061	-0.758996	0.450742	1	1.8875	3.58165	0.000822862	0.370288	0.698713	-2.14111	0.0339264	1	0.772505
hsa-miR-876-5p	1.05222	0.501072	0.617768	1	1.08184	0.822846	0.413322	1	0.972622	-0.257763	0.79738	1	1.30084	2.4727	0.0160581	1	1.33746	2.92372	0.00487541	1	0.808875	-2.39428	0.0176423	1	1.03045	0.317957	0.751564	1	1.06587	0.720668	0.47396	1	0.938128	-0.783721	0.434377	1	1.21009	1.92142	0.0596415	1	1.24449	2.36363	0.0217954	1	0.758828	-3.3449	0.00102917	0.419899	1.14323
hsa-miR-588	0.23231	-7.72681	4.96608e-12	3.78415e-09	0.473067	-3.95927	0.00019943	0.0979201	0.491073	-1.86781	0.0674814	1	0.349678	-4.93348	3.52131e-06	0.0022642	0.712071	-1.53593	0.131002	1	0.664353	-3.58472	0.000434575	0.345053	0.268872	-6.8021	5.73048e-10	4.56146e-07	0.606643	-2.40227	0.0197844	1	2.90727	6.72117	3.05592e-10	2.08108e-07	0.373582	-4.65527	1.19449e-05	0.00828975	0.849209	-0.695697	0.4903	1	1.93145	3.74343	0.000253238	0.112438	0.301991
hsa-miR-1181	0.756994	-1.24693	0.217259	1	0.434067	-3.17305	0.00241482	1	1.74395	1.42332	0.159293	1	0.968949	-0.131428	0.895966	1	0.555605	-2.07856	0.0432232	1	0.781252	-1.82269	0.0700333	1	0.886458	-0.512298	0.610506	1	0.466588	-2.87866	0.00577948	1	1.64682	2.61785	0.00980093	1	1.07512	0.290177	0.772942	1	0.559922	-2.06281	0.0449574	1	1.28658	1.27602	0.204402	1	0.923782
hsa-miR-412	0.511119	-7.34025	2.99249e-11	2.23539e-08	0.53404	-5.51788	5.52734e-07	0.000333299	0.95708	-0.288052	0.774419	1	0.552534	-6.91775	3.4986e-10	2.59596e-07	0.577313	-4.93586	7.19536e-06	0.00373439	0.925045	-1.13262	0.258832	1	0.580981	-5.91295	3.27611e-08	2.49312e-05	0.621137	-4.08154	0.00013568	0.0749002	1.91663	7.47819	5.10073e-12	3.65212e-09	0.609815	-5.70657	1.15955e-07	8.6966e-05	0.64948	-3.77388	0.000421123	0.196665	1.77297	7.09142	3.16149e-11	2.12136e-08	0.567124
hsa-miR-22*	1.59992	8.36483	2.45393e-13	1.92633e-10	1.78464	11.0902	4.62232e-19	3.62852e-16	0.896495	-2.67193	0.00946417	1	1.33086	5.86117	5.77426e-08	4.02466e-05	1.48451	8.7147	1.09226e-13	7.90799e-11	1.20217	2.90859	0.00405558	1	1.33051	5.59721	1.51333e-07	0.00011244	1.52264	9.17707	9.62348e-15	7.36197e-12	0.593264	-10.8422	1.12764e-20	9.17897e-18	1.20149	4.10296	8.57123e-05	0.0565701	1.3718	7.76643	2.45952e-11	1.77085e-08	0.713207	-8.21836	4.03751e-14	2.89086e-11	1.33067
hsa-miR-381	0.929343	-1.00863	0.315859	1	1.20035	2.81009	0.00627813	1	0.774229	-3.55951	0.000692913	0.533543	1.05602	0.769504	0.444117	1	1.36396	4.89614	7.61427e-06	0.00394419	0.880046	-2.06007	0.0408203	1	0.883656	-1.88397	0.063417	1	1.22518	3.3706	0.0013055	0.633169	0.947844	-0.893251	0.373075	1	0.976997	-0.352221	0.725802	1	1.34525	4.9404	8.61195e-06	0.00478825	0.834147	-3.19929	0.00166949	0.656109	0.95785
hsa-miR-18a	2.78427	9.74236	4.37664e-17	3.58447e-14	3.06874	12.6631	6.4395e-23	5.33191e-20	0.9073	-2.67711	0.00990475	1	3.42422	11.1466	3.05208e-21	2.55154e-18	3.77408	14.4346	9.32607e-29	7.82457e-26	0.813111	-0.865098	0.388034	1	1.81519	7.30362	1.43893e-11	1.17417e-08	2.0299	10.8888	9.12039e-21	7.56993e-18	0.342912	-11.4904	8.44965e-21	6.90336e-18	2.11834	8.67185	3.78201e-15	3.1315e-12	2.35587	12.4319	8.32434e-26	6.9758e-23	0.278825	-13.1596	2.42785e-26	2.00783e-23	2.33616
hsa-miR-634	2.21569	8.7748	4.44995e-13	3.46206e-10	2.13437	7.43587	6.34846e-10	4.31061e-07	1.0381	0.472541	0.638146	1	2.82886	11.4052	5.32999e-16	4.27998e-13	2.72504	9.58924	3.27824e-12	2.29477e-09	0.783244	-2.23145	0.0269881	1	1.71395	6.62749	4.18024e-09	3.26059e-06	1.58256	5.12572	3.54351e-06	0.00220052	0.459142	-10.0871	1.18593e-18	9.36885e-16	2.04495	8.53413	2.92351e-12	2.37681e-09	1.87398	6.72646	1.41902e-08	9.37973e-06	0.35962	-13.7979	8.97153e-27	7.44637e-24	2.10828
hsa-miR-152	1.57951	4.1155	9.84252e-05	0.0557087	1.74152	5.01969	4.81327e-06	0.00272912	0.906968	-0.965222	0.337978	1	1.99628	5.65475	2.79427e-07	0.000189451	2.20105	6.49197	1.8735e-08	1.14471e-05	0.791224	-1.82553	0.069423	1	1.3258	2.84405	0.00585109	1	1.49331	4.05856	0.000161597	0.0880703	0.60436	-5.58513	1.02456e-07	6.28054e-05	1.57572	4.21595	7.26725e-05	0.0482545	1.76451	5.30442	2.1212e-06	0.00123458	0.478184	-7.47449	4.37182e-12	2.98595e-09	1.57719
hsa-miR-92b*	1.43385	3.89633	0.000189439	0.103434	1.39035	3.53139	0.000692956	0.313909	1.03128	0.364687	0.716498	1	1.24134	2.3705	0.0196042	1	1.20368	2.01376	0.0468998	1	1.15508	1.42625	0.15534	1	1.30263	3.21307	0.00193767	1	1.23649	2.59029	0.011796	1	0.707376	-4.42683	1.77163e-05	0.00940737	1.18758	2.10209	0.0384881	1	1.13562	1.56262	0.122387	1	0.817078	-2.56507	0.0111389	1	1.2728
hsa-miR-891b	0.58328	-5.52421	3.13573e-07	0.000213229	0.744987	-3.07489	0.00303338	1	0.78294	-1.84784	0.0692749	1	0.786021	-2.25352	0.0270495	1	1.00394	0.0372332	0.970428	1	0.742067	-3.9873	9.56139e-05	0.078499	0.62437	-4.97663	3.74879e-06	0.00263915	0.846119	-1.71984	0.090728	1	1.51912	5.14916	7.64976e-07	0.000446746	0.785334	-2.37869	0.0202371	1	1.06027	0.564668	0.574856	1	1.12729	1.38151	0.169007	1	0.691899
hsa-miR-501-3p	0.497264	-2.99065	0.00372046	1	1.0326	0.180605	0.857273	1	0.481564	-2.66206	0.00978154	1	0.682796	-1.41884	0.160234	1	1.41787	1.73305	0.0885343	1	0.728276	-1.98951	0.0480443	1	0.493115	-3.22542	0.00195021	1	1.20659	1.03082	0.307371	1	1.34132	1.75147	0.0818557	1	0.624779	-1.91379	0.0601547	1	1.5391	2.14978	0.03655	1	0.976849	-0.12405	0.901434	1	0.567999
hsa-miR-1295	0.792949	-2.10456	0.0383848	1	1.41277	3.72279	0.000437772	0.205753	0.561273	-5.13956	2.89469e-06	0.00247207	1.35668	2.24945	0.0276202	1	2.41715	7.82542	2.55343e-10	1.69292e-07	0.584478	-5.21912	4.72838e-07	0.000406168	0.716615	-3.33762	0.00132569	0.747691	1.50197	4.49935	4.06922e-05	0.0233573	0.925581	-0.865665	0.388085	1	1.03176	0.260299	0.795356	1	2.22048	7.5876	1.25038e-09	8.62765e-07	0.540982	-5.7126	6.69819e-08	4.02561e-05	0.923353
hsa-miR-363	2.89813	10.1436	3.46889e-17	2.84796e-14	3.29267	12.3926	7.18278e-22	5.86115e-19	0.880177	-6.30751	2.71286e-08	2.3412e-05	8.37257	14.4564	1.26344e-28	1.08403e-25	9.51238	16.9069	8.97673e-34	7.63022e-31	0.346146	-2.63709	0.00902982	1	1.82083	7.73008	1.78088e-12	1.47101e-09	2.13197	11.2683	1.70594e-21	1.4347e-18	0.324558	-11.2481	1.94911e-19	1.55539e-16	2.89544	10.8966	3.9588e-21	3.40061e-18	3.36035	14.2995	1.19861e-30	1.02601e-27	0.112345	-15.6916	3.99217e-31	3.37737e-28	2.89649
hsa-miR-1236	1.30447	3.08539	0.00295781	1	1.24212	2.11481	0.039561	1	1.0502	0.475027	0.636426	1	1.41101	4.10087	0.000138918	0.0815449	1.34356	2.90498	0.00586716	1	0.924497	-1.13039	0.259825	1	1.22776	2.5184	0.0143888	1	1.14236	1.38832	0.171922	1	0.783974	-3.30138	0.00121639	0.52548	1.31092	3.34641	0.0014953	0.870264	1.21913	2.0524	0.046595	1	0.724781	-4.6041	1.0301e-05	0.00528439	1.3084
hsa-miR-103	3.83252	11.3479	7.52457e-20	6.35827e-17	4.00866	12.3264	1.9465e-21	1.58639e-18	0.956061	-2.37142	0.0211269	1	22.3141	16.8167	2.27059e-34	1.95725e-31	23.3397	18.1561	6.13953e-36	5.26157e-33	0.171753	-2.60041	0.0100421	1	2.15743	9.17312	4.82702e-16	4.14159e-13	2.21176	10.4644	3.67786e-19	2.98642e-16	0.25548	-11.9211	1.22601e-20	9.96748e-18	3.74124	12.8034	1.62322e-26	1.40083e-23	3.70896	14.1299	8.69516e-30	7.41697e-27	0.0438794	-17.6728	4.54264e-35	3.88396e-32	3.7763
hsa-miR-643	0.701663	-4.3423	3.7309e-05	0.0221989	0.592088	-6.17506	2.23022e-08	1.43626e-05	1.18506	1.53267	0.130067	1	0.63983	-6.4055	1.78782e-08	1.26399e-05	0.539912	-8.59566	3.85441e-12	2.69038e-09	1.09664	1.74852	0.0821386	1	0.784215	-2.96576	0.0039858	1	0.647494	-5.2658	1.41272e-06	0.000901319	1.53646	6.06968	9.10938e-09	5.82089e-06	0.712698	-4.58783	2.01881e-05	0.0137884	0.592944	-7.03178	2.35153e-09	1.6061e-06	1.68494	9.11703	3.25476e-16	2.41178e-13	0.708355
hsa-miR-609	0.942511	-0.680224	0.498031	1	0.928285	-0.766029	0.446254	1	1.01532	0.146202	0.884227	1	0.895983	-1.42296	0.158867	1	0.88246	-1.42444	0.159942	1	1.05193	0.719466	0.47278	1	0.960283	-0.500799	0.617905	1	0.943849	-0.637735	0.52629	1	1.06847	0.863632	0.389092	1	0.920014	-1.11407	0.269286	1	0.905858	-1.15984	0.251892	1	1.12396	1.77407	0.0779243	1	0.928655
hsa-miR-1264	0.844221	-1.89261	0.0627186	1	0.830758	-2.54603	0.0127465	1	1.01621	0.15817	0.874829	1	0.805496	-2.59023	0.0120945	1	0.79265	-3.50798	0.000793064	0.33388	1.04808	0.828492	0.408442	1	0.882777	-1.43676	0.156281	1	0.869613	-2.0019	0.0490729	1	1.19335	2.60973	0.00993979	1	0.844404	-2.03969	0.046451	1	0.832878	-2.78899	0.00697344	1	1.25072	3.67209	0.000331141	0.144709	0.844333
hsa-miR-138	1.22243	2.84147	0.00556811	1	1.05635	0.621009	0.536891	1	1.15721	1.73166	0.0883631	1	1.27729	3.65417	0.000479399	0.264149	1.10376	1.15586	0.253072	1	0.957048	-0.654128	0.51384	1	1.2049	2.84606	0.0056896	1	0.993004	-0.0869474	0.931054	1	0.873051	-2.08048	0.0390983	1	1.2485	3.48541	0.000880456	0.528274	1.03266	0.401295	0.690057	1	0.835552	-2.9666	0.00348873	1	1.23821
hsa-miR-877*	1.83246	6.68664	3.98713e-09	2.8827e-06	1.86697	6.11833	1.13879e-07	7.09468e-05	0.981514	-0.216471	0.829321	1	1.93958	7.79888	1.9419e-10	1.44866e-07	1.97611	6.96414	1.62896e-08	9.98554e-06	0.944769	-0.632891	0.527656	1	1.49743	4.91267	5.29891e-06	0.00369864	1.50712	4.49602	3.96951e-05	0.0228247	0.540991	-8.01249	2.88699e-13	2.09884e-10	1.59385	5.83294	2.25428e-07	0.000167268	1.60227	5.2231	4.47404e-06	0.00255468	0.511111	-9.70556	7.01839e-17	5.23572e-14	1.67908
hsa-miR-646	0.708495	-1.82055	0.0730321	1	1.21631	1.20671	0.233011	1	0.582497	-2.46831	0.0162719	1	0.959902	-0.192713	0.84783	1	1.64791	2.7573	0.00830867	1	0.738092	-2.26321	0.024755	1	0.671037	-2.25066	0.0279838	1	1.32728	1.73428	0.0895701	1	1.05932	0.407192	0.684475	1	0.83909	-0.899965	0.371913	1	1.66448	2.86671	0.00642419	1	0.781875	-1.5858	0.115153	1	0.782838
hsa-miR-585	1.05884	0.582989	0.562202	1	0.886793	-1.62922	0.106977	1	1.19401	1.67126	0.100205	1	1.14175	1.33899	0.186416	1	0.956236	-0.620312	0.536948	1	0.927379	-1.1674	0.244506	1	1.0907	0.909157	0.367688	1	0.872076	-1.96364	0.0531193	1	1.0214	0.292343	0.770437	1	1.15297	1.4719	0.147755	1	0.92372	-1.14931	0.254338	1	0.947223	-0.762832	0.446851	1	1.11435
hsa-miR-106a*	0.825753	-1.64145	0.105754	1	1.13975	1.28252	0.205319	1	0.724505	-2.3826	0.0200703	1	0.948049	-0.42438	0.67272	1	1.30855	2.45606	0.0173332	1	0.871002	-1.68312	0.0939073	1	0.79701	-2.04453	0.045593	1	1.19971	1.79478	0.0790855	1	1.02947	0.329959	0.741928	1	0.887216	-1.01454	0.314568	1	1.32565	2.64808	0.0109603	1	0.896671	-1.14931	0.252302	1	0.862199
hsa-miR-27b*	0.52807	-6.40554	9.55247e-09	6.84912e-06	0.753745	-2.72042	0.00881505	1	0.700596	-2.30485	0.0247017	1	0.654325	-4.0018	0.000155836	0.0908525	0.933955	-0.610374	0.544584	1	0.807046	-3.27701	0.00124858	0.965149	0.563907	-5.76727	1.80493e-07	0.000133565	0.871744	-1.2532	0.216083	1	1.58045	5.48843	1.68947e-07	0.000102213	0.664071	-3.94444	0.000203115	0.130603	1.02165	0.186995	0.852545	1	1.2755	2.78782	0.00603564	1	0.603483
hsa-miR-106b*	0.33734	-4.5543	1.90187e-05	0.0116014	0.29344	-4.50419	3.06737e-05	0.0163797	1.14961	0.251422	0.802285	1	0.353665	-4.48727	2.92099e-05	0.0179641	0.30764	-4.42117	4.99997e-05	0.0238998	0.953841	-0.404916	0.686001	1	0.412567	-3.43064	0.00100456	0.575613	0.3623	-3.43329	0.00115558	0.566232	3.15477	5.56236	1.12809e-07	6.90391e-05	0.417973	-3.49159	0.000885703	0.530021	0.366456	-3.4781	0.00108193	0.477133	3.00915	5.63285	8.30021e-08	4.95523e-05	0.382346
hsa-miR-220b	0.98466	-0.136079	0.892212	1	1.20288	1.65344	0.104776	1	0.818587	-1.48487	0.142427	1	0.971923	-0.270102	0.788253	1	1.18732	1.63707	0.109684	1	1.01311	0.19431	0.846169	1	0.935672	-0.613888	0.541761	1	1.20819	1.73259	0.0901893	1	0.920927	-0.930163	0.353952	1	0.933082	-0.669351	0.506489	1	1.19565	1.70161	0.0968684	1	0.932996	-0.875671	0.383209	1	0.952532
hsa-miR-569	0.889297	-1.20504	0.232961	1	0.862309	-1.83493	0.0709249	1	1.0313	0.268824	0.788926	1	0.775975	-2.79995	0.00688183	1	0.752426	-3.79176	0.000320121	0.140213	1.14604	2.32063	0.0213166	1	0.92206	-0.850851	0.398743	1	0.890587	-1.47105	0.146464	1	1.14054	1.81749	0.0711718	1	0.821152	-2.17891	0.0337669	1	0.79675	-3.04621	0.00341343	1	1.3071	3.98528	0.000103414	0.0482942	0.846436
hsa-miR-302d	1.421	5.32076	8.86639e-07	0.000588728	1.15147	1.92666	0.057949	1	1.23407	3.07605	0.00304012	1	1.12021	1.96641	0.0527721	1	0.90774	-1.51922	0.133242	1	1.26851	3.99485	9.13474e-05	0.0751789	1.36754	5.16434	2.26997e-06	0.00160714	1.02741	0.410454	0.682846	1	0.771604	-4.38721	2.09382e-05	0.0109839	1.14366	2.4365	0.0175158	1	0.881428	-2.13449	0.0370576	1	0.978785	-0.419035	0.675726	1	1.23784
hsa-let-7g	1.99232	8.74507	1.51175e-14	1.20335e-11	2.25722	11.8444	5.72766e-22	4.6795e-19	0.882641	-2.93103	0.00463722	1	1.73851	6.95226	1.2182e-10	9.16086e-08	1.96967	9.6683	2.7766e-17	2.113e-14	1.14599	1.09066	0.27672	1	1.50427	6.1104	1.02016e-08	7.84501e-06	1.75712	10.0869	3.04909e-18	2.43317e-15	0.472775	-10.9748	1.7713e-20	1.42944e-17	1.4303	5.35368	3.26034e-07	0.000239961	1.66443	8.97631	9.14175e-16	7.06658e-13	0.541796	-8.75008	3.34176e-15	2.44282e-12	1.60702
hsa-miR-559	1.05896	0.915964	0.362205	1	1.15075	2.46911	0.0155423	1	0.920235	-1.37688	0.173135	1	1.13691	2.06169	0.0424603	1	1.23545	3.75564	0.000330676	0.144505	0.93144	-1.22958	0.220344	1	1.01931	0.337247	0.736914	1	1.13161	2.40982	0.0186698	1	0.907829	-1.89852	0.0594449	1	1.08038	1.34565	0.182838	1	1.19483	3.44409	0.00101341	0.450967	0.845589	-3.37341	0.00091386	0.37651	1.07193
hsa-miR-206	1.34695	4.22283	5.68613e-05	0.0331501	1.06086	0.664389	0.508726	1	1.26968	2.97342	0.00416939	1	1.18882	2.8571	0.00557035	1	0.936321	-0.847471	0.400527	1	1.13301	1.93179	0.0549485	1	1.32612	4.35567	4.04392e-05	0.026973	0.964846	-0.448106	0.655806	1	0.823541	-2.89593	0.00431554	1	1.20589	3.20054	0.00213429	1	0.894384	-1.52469	0.134034	1	0.933078	-1.23475	0.218831	1	1.25721
hsa-miR-30e*	1.33067	4.52633	2.02151e-05	0.012311	1.43611	6.33126	1.34602e-08	8.80299e-06	0.926577	-1.35879	0.178772	1	1.15121	2.28618	0.0244795	1	1.24243	3.86656	0.000204064	0.0908087	1.15589	2.3067	0.0220857	1	1.19606	3.11797	0.00259541	1	1.31171	5.27494	1.4584e-06	0.000928998	0.724864	-6.34083	2.26253e-09	1.4978e-06	1.09236	1.58088	0.117911	1	1.19747	3.57684	0.000613727	0.280473	0.837864	-3.49715	0.000593093	0.249099	1.17434
hsa-miR-193a-5p	0.895089	-1.3204	0.189848	1	0.654006	-4.3294	4.10259e-05	0.0214976	1.36862	2.90176	0.00502744	1	0.829145	-2.42101	0.0174904	1	0.605824	-5.55026	3.80245e-07	0.000213698	1.07953	1.09367	0.275451	1	0.982846	-0.212223	0.832457	1	0.674296	-4.35951	4.65585e-05	0.0266314	1.27668	3.12224	0.00213396	0.872789	0.908747	-1.2412	0.218198	1	0.632666	-5.32526	1.42903e-06	0.000837412	1.37822	4.51301	1.16666e-05	0.00596164	0.903373
hsa-miR-602	0.703042	-2.69883	0.00876917	1	0.956699	-0.347537	0.72962	1	0.734863	-1.77411	0.0808552	1	0.810355	-1.55523	0.125127	1	1.10273	0.737391	0.464642	1	0.867573	-1.67194	0.0961778	1	0.710987	-2.69265	0.00913315	1	1.04577	0.346782	0.730345	1	1.2185	1.91499	0.0574832	1	0.792269	-1.78084	0.0803551	1	1.15723	1.09901	0.27797	1	1.05714	0.529147	0.597575	1	0.754919
hsa-miR-487a	0.728989	-3.08523	0.0027535	1	0.895871	-0.99636	0.32331	1	0.813721	-1.48939	0.141589	1	0.838944	-1.73546	0.0873002	1	1.031	0.273356	0.785794	1	0.868936	-1.878	0.0619983	1	0.749119	-2.94477	0.00433128	1	0.971378	-0.265074	0.79208	1	1.2401	2.47156	0.0145322	1	0.833205	-1.85955	0.0677771	1	1.07395	0.642492	0.524032	1	1.07757	0.891476	0.374184	1	0.789222
hsa-miR-92b	1.20728	1.63413	0.105074	1	1.20269	1.48304	0.141693	1	1.00382	0.0349137	0.972258	1	1.17062	1.28818	0.199949	1	1.16617	1.17564	0.242423	1	1.03132	0.221211	0.825152	1	1.14727	1.36665	0.174974	1	1.1352	1.16821	0.246883	1	0.829769	-1.8044	0.0731437	1	1.12893	1.13749	0.257698	1	1.11877	0.985062	0.327546	1	0.855756	-1.39645	0.164396	1	1.15824
hsa-miR-142-5p	2.66896	10.9534	4.64515e-20	3.9298e-17	2.85583	12.9387	2.25532e-24	1.88996e-21	0.934564	-1.89176	0.0630146	1	2.70636	10.5704	8.89703e-20	7.34895e-17	2.89585	12.4093	2.91158e-24	2.35838e-21	0.986181	-0.0726748	0.942137	1	1.80466	8.18604	9.25366e-14	7.78233e-11	1.93132	10.5201	5.67362e-20	4.64102e-17	0.362894	-12.5224	2.2087e-23	1.86414e-20	1.90414	8.51432	7.97977e-15	6.59927e-12	2.03399	10.7333	4.72486e-21	3.80823e-18	0.357879	-11.9889	3.34674e-23	2.68743e-20	2.1436
hsa-miR-191	2.99686	6.88516	2.41714e-10	1.78627e-07	2.61864	4.65648	1.13208e-05	0.00627171	1.14443	1.26006	0.213035	1	2.53274	6.47036	1.52213e-09	1.1142e-06	2.21309	4.22751	5.84877e-05	0.0277817	1.18325	0.554277	0.580016	1	2.11387	6.1277	9.13863e-09	7.03674e-06	1.66501	3.29021	0.00154723	0.734934	0.354427	-6.48328	1.32377e-09	8.82954e-07	1.99495	5.9288	2.32785e-08	1.78313e-05	1.60298	3.13994	0.00247257	1	0.419375	-6.04745	8.79619e-09	5.48883e-06	2.29391
hsa-miR-1207-3p	1.06727	0.786088	0.43436	1	0.979905	-0.281668	0.778862	1	1.08915	1.00245	0.319907	1	1.20085	2.27524	0.0267856	1	1.10256	1.45521	0.150606	1	0.888758	-1.84111	0.0673311	1	1.07283	0.904888	0.369164	1	0.961357	-0.600246	0.55019	1	0.973946	-0.403352	0.687233	1	1.17409	2.07751	0.0429315	1	1.05018	0.767809	0.445725	1	0.865603	-2.42743	0.0164339	1	1.13
hsa-miR-125b-1*	0.664091	-3.57061	0.000577486	0.297406	0.330685	-9.3178	6.53419e-16	4.93332e-13	2.00823	4.1171	0.000132144	0.108226	0.667018	-3.93739	0.000201538	0.115481	0.332142	-11.4054	1.40116e-20	1.09571e-17	0.995611	-0.0581754	0.953676	1	0.802746	-1.82901	0.0711376	1	0.365942	-9.15536	8.00153e-16	6.16118e-13	1.96283	6.39136	1.79312e-09	1.19243e-06	0.783264	-2.20995	0.0307154	1	0.362082	-10.6552	1.48334e-18	1.16591e-15	1.95422	7.56515	2.60409e-12	1.78901e-09	0.732052
hsa-miR-188-5p	0.910754	-0.74307	0.460138	1	0.923006	-0.629788	0.531454	1	0.986725	-0.0835615	0.933657	1	1.26324	1.65706	0.103184	1	1.28024	1.73003	0.0902122	1	0.720966	-3.4441	0.00070845	0.553299	0.929217	-0.599881	0.550952	1	0.947254	-0.436491	0.664423	1	1.09118	0.869238	0.386142	1	1.18918	1.28792	0.203492	1	1.20168	1.34982	0.183978	1	0.786706	-2.19443	0.0299517	1	1.06255
hsa-miR-1260	2.2946	7.20112	5.10901e-11	3.796e-08	2.07736	5.10464	1.47599e-06	0.0008605	1.10457	1.35368	0.181762	1	2.20093	6.92947	1.25921e-10	9.45664e-08	1.99256	4.88512	3.40383e-06	0.00179722	1.04256	0.18765	0.851341	1	1.79542	6.58473	6.58168e-10	5.22586e-07	1.51486	3.76481	0.000296036	0.155715	0.455819	-6.70924	5.47778e-10	3.68654e-07	1.8032	6.51667	7.55641e-10	5.9469e-07	1.53484	3.81707	0.000240142	0.116229	0.475218	-6.43697	1.43854e-09	9.19228e-07	1.96745
hsa-miR-581	1.22813	2.71324	0.00806792	1	1.31109	3.64435	0.000500354	0.232665	0.936723	-0.888465	0.377501	1	1.21543	2.72194	0.00805936	1	1.29754	3.69702	0.000455601	0.19682	1.01045	0.148277	0.88228	1	1.13686	1.87173	0.0652561	1	1.23057	3.08927	0.00304672	1	0.789513	-3.7722	0.000227915	0.108488	1.14005	1.96915	0.0531216	1	1.23165	3.18505	0.00239532	0.996453	0.79776	-3.89668	0.000140604	0.0648185	1.17284
hsa-miR-130a*	0.934384	-0.849239	0.398166	1	0.748298	-3.53407	0.00066202	0.300557	1.24868	2.33608	0.0225017	1	0.855634	-2.24751	0.0280729	1	0.685231	-5.41931	9.82847e-07	0.000536634	1.09204	1.52392	0.129329	1	0.999294	-0.0091668	0.992712	1	0.762651	-3.58756	0.000618383	0.314757	1.17913	2.37862	0.0185643	1	0.919986	-1.18796	0.23962	1	0.710709	-5.00302	5.95089e-06	0.0033682	1.28765	4.43207	1.7579e-05	0.0088774	0.925546
hsa-miR-132*	1.3325	3.75345	0.000372436	0.196646	0.966802	-0.38198	0.703865	1	1.37825	3.48587	0.000871361	0.663106	1.05428	0.756235	0.451991	1	0.764939	-3.33513	0.001423	0.562086	1.26389	3.81825	0.000178761	0.144439	1.34401	4.0178	0.000173262	0.109563	0.882629	-1.52553	0.133057	1	0.85992	-2.21213	0.0285475	1	1.11238	1.5471	0.126861	1	0.754766	-3.71309	0.000485664	0.224863	1.08685	1.3256	0.186882	1	1.18895
hsa-miR-339-5p	1.30135	2.12981	0.0352825	1	1.48206	3.23935	0.0016379	0.704299	0.878068	-1.31972	0.19158	1	1.08359	0.660775	0.509865	1	1.23407	1.77047	0.0792763	1	1.20095	1.23497	0.218276	1	1.15737	1.40863	0.1619	1	1.36415	3.01752	0.00346202	1	0.721941	-3.00817	0.00309317	1	1.03002	0.284033	0.776857	1	1.20897	1.84493	0.0682667	1	0.867019	-1.32055	0.188476	1	1.12114
hsa-miR-129*	1.40275	5.46335	5.54212e-07	0.000374093	1.26064	3.68496	0.000439525	0.206137	1.11273	1.74946	0.0847903	1	1.35455	5.27385	1.61593e-06	0.00106166	1.21732	3.38692	0.00124814	0.499255	1.03559	0.624115	0.533312	1	1.31434	4.80502	9.21863e-06	0.00632398	1.13009	2.13986	0.0361156	1	0.748031	-5.5808	1.021e-07	6.26896e-05	1.29214	4.71273	1.55153e-05	0.0107056	1.11882	2.06171	0.0438564	1	0.774651	-5.44998	1.92184e-07	0.00011089	1.33312
hsa-miR-320d	2.34962	7.66526	6.17825e-12	4.69547e-09	2.42625	8.67038	2.88539e-14	2.14096e-11	0.968418	-0.509529	0.612072	1	1.80932	5.57571	1.29449e-07	8.89315e-05	1.86832	6.34447	3.02037e-09	1.90887e-06	1.29862	1.4936	0.136842	1	1.71748	5.99804	2.47949e-08	1.88937e-05	1.74915	6.95791	1.92948e-10	1.40659e-07	0.41926	-9.03824	1.16518e-15	8.77379e-13	1.51666	4.72474	6.07075e-06	0.00426774	1.55568	5.58516	1.23144e-07	7.85656e-05	0.54446	-6.49129	1.03804e-09	6.65385e-07	1.75987
hsa-miR-1322	1.39986	3.25638	0.00173436	0.818619	1.48394	4.20332	7.8619e-05	0.0403315	0.943341	-0.612292	0.542418	1	1.7478	4.98313	4.6823e-06	0.00299667	1.85278	6.07903	7.43643e-08	4.38749e-05	0.800924	-2.11672	0.0355439	1	1.24444	2.33573	0.0227253	1	1.33126	3.3695	0.00132965	0.643553	0.694999	-4.50246	1.31039e-05	0.00704987	1.46935	3.80739	0.000323221	0.203629	1.56261	4.89589	8.02432e-06	0.00447757	0.556641	-6.77398	2.19871e-10	1.43356e-07	1.44146
hsa-miR-548l	1.29043	3.58884	0.000546108	0.282338	1.26998	3.12941	0.00256414	1	1.0161	0.221084	0.825721	1	1.12401	1.86752	0.0656659	1	1.10621	1.48894	0.141776	1	1.14805	2.1581	0.0321784	1	1.20637	2.91331	0.00470188	1	1.17233	2.30758	0.0246431	1	0.780674	-4.05178	7.93054e-05	0.0394148	1.0981	1.58782	0.117112	1	1.07316	1.10877	0.272751	1	0.896254	-2.08281	0.0387964	1	1.16583
hsa-miR-886-5p	0.958256	-0.504906	0.615232	1	0.965577	-0.430867	0.668034	1	0.992418	-0.0768924	0.938938	1	1.05308	0.603573	0.548303	1	1.06113	0.721008	0.473857	1	0.909953	-1.47609	0.14155	1	0.966845	-0.417978	0.677476	1	0.977278	-0.296163	0.768247	1	1.03988	0.582245	0.561256	1	1.03897	0.465417	0.64345	1	1.04732	0.586996	0.559839	1	0.94624	-0.827088	0.409473	1	1.00594
hsa-miR-98	1.6265	7.95406	1.82229e-12	1.40134e-09	1.60024	6.35474	1.83178e-08	1.187e-05	1.01641	0.284653	0.776925	1	1.32651	5.33078	5.57678e-07	0.000374202	1.3051	4.09187	0.000121409	0.0556054	1.22615	2.90692	0.00407323	1	1.40835	6.2809	7.20482e-09	5.57653e-06	1.35649	4.65782	1.72654e-05	0.0101348	0.619454	-8.42288	2.15547e-14	1.58858e-11	1.24229	4.48958	2.01393e-05	0.0137753	1.20722	3.16366	0.00254672	1	0.759543	-5.62872	6.9722e-08	4.17635e-05	1.36829
hsa-miR-15a	3.07812	11.2305	1.27073e-19	1.06995e-16	3.3377	12.8008	1.01502e-22	8.35365e-20	0.922227	-4.17705	8.92928e-05	0.0736665	3.71902	12.1185	7.02547e-23	5.9295e-20	4.03265	13.6941	2.52076e-26	2.07711e-23	0.827669	-0.681335	0.496447	1	1.91989	8.74078	5.8359e-15	4.96051e-12	2.09123	11.0739	5.97719e-21	4.99693e-18	0.312646	-12.0841	3.98053e-21	3.27598e-18	2.22174	9.86374	2.5885e-18	2.19505e-15	2.40728	12.0731	2.1089e-24	1.74406e-21	0.258767	-12.9833	1.41201e-24	1.15361e-21	2.49202
hsa-miR-597	0.929154	-0.842387	0.402448	1	1.06876	0.926518	0.357182	1	0.869372	-1.54022	0.12828	1	1.00054	0.0060829	0.995165	1	1.15088	1.94096	0.0563004	1	0.928654	-1.11866	0.264654	1	0.912953	-1.11508	0.269376	1	1.09093	1.28117	0.204874	1	1.00614	0.0925176	0.926406	1	0.968081	-0.388677	0.698962	1	1.15072	2.04541	0.0452501	1	0.934352	-1.02554	0.306633	1	0.952525
hsa-miR-26a-2*	1.41513	4.39134	3.55225e-05	0.021278	1.26754	2.99664	0.00371331	1	1.11644	1.43317	0.156461	1	1.15692	2.15244	0.0350773	1	1.03626	0.530667	0.597556	1	1.22318	3.06043	0.00253573	1	1.32374	3.88395	0.000242793	0.150046	1.13267	1.75469	0.0840462	1	0.742566	-4.51638	1.22427e-05	0.00662332	1.14767	2.12708	0.0377731	1	0.997397	-0.0412289	0.967265	1	0.908294	-1.76283	0.0798673	1	1.23896
hsa-miR-184	1.09426	1.47377	0.143815	1	0.893692	-1.48931	0.140909	1	1.22442	2.72425	0.00833888	1	0.950134	-1.0174	0.31244	1	0.775985	-3.98513	0.000213399	0.094749	1.15169	2.83571	0.00512075	1	1.12512	2.06653	0.0419702	1	0.870167	-2.01957	0.0482784	1	0.998761	-0.0214842	0.982886	1	0.999911	-0.00177549	0.998589	1	0.785715	-3.90198	0.000313985	0.150085	1.15026	3.05087	0.00270183	1	1.03469
hsa-miR-186	1.3964	4.1647	7.8186e-05	0.0448787	1.30015	2.99276	0.00391726	1	1.07403	0.864381	0.390537	1	1.09569	1.2154	0.227245	1	1.02017	0.24439	0.807591	1	1.27444	3.12162	0.00206244	1	1.29601	3.53949	0.000720468	0.420033	1.16742	1.95318	0.0558354	1	0.739775	-4.38743	2.09218e-05	0.0109839	1.0908	1.24908	0.21538	1	0.996495	-0.0468633	0.962777	1	0.9428	-0.896574	0.371156	1	1.19254
hsa-miR-518d-5p	0.721022	-1.71439	0.0909532	1	1.22795	1.27468	0.207965	1	0.587177	-2.46089	0.0165541	1	0.981777	-0.0864051	0.931437	1	1.67203	2.874	0.00610426	1	0.734405	-2.28273	0.0235721	1	0.680964	-2.15791	0.0348504	1	1.33475	1.78871	0.0801364	1	1.0459	0.316187	0.752317	1	0.854209	-0.807032	0.423055	1	1.67963	2.95901	0.00502057	1	0.768112	-1.71189	0.0892695	1	0.79683
hsa-miR-28-5p	1.71824	4.30619	5.30402e-05	0.0311346	1.97634	6.42122	1.36601e-08	8.92006e-06	0.869405	-1.40634	0.164265	1	1.89848	4.80266	7.90237e-06	0.0050101	2.18366	6.91967	1.25965e-09	8.12474e-07	0.905057	-0.705588	0.48126	1	1.37244	2.87227	0.00549248	1	1.63874	5.28595	1.64943e-06	0.00104574	0.544089	-6.35535	2.19849e-09	1.4576e-06	1.50311	3.50017	0.000822995	0.49462	1.78533	5.88436	1.42198e-07	9.02957e-05	0.492432	-6.90868	9.15357e-11	6.04136e-08	1.58024
hsa-miR-15b	2.7058	5.41562	3.24695e-07	0.000220468	3.16789	7.48936	1.24544e-11	8.85508e-09	0.854134	-1.81551	0.0740411	1	10.4643	7.95629	9.0425e-13	7.02602e-10	12.2514	10.3388	8.11919e-19	6.27613e-16	0.258574	-2.19963	0.0289898	1	1.73509	4.01625	0.00010667	0.0690153	2.12715	6.71268	5.74054e-10	4.15615e-07	0.342454	-6.94249	1.42152e-10	9.78008e-08	2.98954	6.19728	8.07159e-09	6.23934e-06	3.65691	9.00121	1.54027e-15	1.18755e-12	0.0885497	-9.92659	1.63074e-18	1.24425e-15	2.87213
hsa-miR-874	0.531458	-3.09269	0.00276643	1	0.560606	-2.67856	0.00954534	1	0.948007	-0.158699	0.874401	1	0.602783	-2.43188	0.0177196	1	0.635842	-2.04306	0.046145	1	0.881675	-1.00309	0.317096	1	0.599429	-2.4601	0.01646	1	0.647641	-1.94917	0.0567615	1	1.83494	3.56643	0.000481457	0.217618	0.655857	-1.99943	0.0500938	1	0.705424	-1.53702	0.131072	1	1.61782	2.83906	0.00514351	1	0.601016
hsa-miR-130a	2.52424	9.63121	8.65535e-17	7.06276e-14	2.81488	12.5044	9.20587e-23	7.58564e-20	0.89675	-3.20283	0.00222185	1	2.36754	9.46783	6.74208e-17	5.46108e-14	2.64013	12.4477	4.87921e-24	3.93752e-21	1.06619	0.346216	0.729547	1	1.71909	7.15646	3.01915e-11	2.44853e-08	1.9586	10.9139	6.12219e-21	5.10591e-18	0.376077	-11.3326	2.16321e-20	1.74138e-17	1.73513	7.46269	4.24834e-12	3.4454e-09	1.97085	11.2827	1.31103e-22	1.07373e-19	0.400969	-11.2347	2.79587e-21	2.20035e-18	1.97593
hsa-miR-421	1.09207	0.749851	0.456401	1	0.558675	-4.00351	0.000185047	0.0914132	1.95476	3.71992	0.00041092	0.324627	0.92274	-0.763035	0.448827	1	0.472049	-5.84313	3.63349e-07	0.000204565	1.18351	2.37876	0.0183484	1	1.23243	1.71341	0.0924082	1	0.544301	-4.36754	6.1156e-05	0.0347366	1.18385	1.58731	0.114836	1	1.04539	0.397619	0.692532	1	0.481283	-5.73766	6.39555e-07	0.000386291	1.4011	3.60033	0.000458362	0.197096	1.0631
hsa-miR-18b*	0.859065	-1.87901	0.0640315	1	0.915373	-0.995674	0.323677	1	0.938485	-0.597554	0.552283	1	0.973036	-0.331522	0.741264	1	1.03682	0.395479	0.69416	1	0.88287	-1.97966	0.0491746	1	0.878245	-1.6706	0.0994618	1	0.953934	-0.54531	0.588065	1	1.12972	1.78498	0.0762374	1	0.96514	-0.447423	0.656149	1	1.0438	0.483439	0.631148	1	0.997392	-0.0381138	0.969647	1	0.920816
hsa-miR-34b*	0.614975	-5.27775	8.68468e-07	0.000577531	0.540491	-6.06537	4.79339e-08	3.0486e-05	1.13781	0.930958	0.355283	1	0.546981	-7.64729	6.1932e-11	4.68206e-08	0.480732	-8.3802	1.12772e-11	7.78126e-09	1.12431	2.02347	0.0444912	1	0.697712	-3.8372	0.000239699	0.148374	0.607589	-4.90292	6.64491e-06	0.0040401	1.72286	6.7008	3.42271e-10	2.32402e-07	0.618332	-5.69681	2.27291e-07	0.000168423	0.541666	-6.64882	1.14695e-08	7.66162e-06	1.93702	9.87317	2.40605e-18	1.83341e-15	0.617019
hsa-miR-219-2-3p	1.41193	5.371	6.30249e-07	0.000424157	1.26512	3.70847	0.000362499	0.172187	1.11604	1.88186	0.064212	1	1.15531	2.65767	0.00963599	1	1.03519	0.653588	0.515401	1	1.22212	3.45785	0.00067461	0.52822	1.32151	4.83026	7.24181e-06	0.00500409	1.13144	2.20346	0.0305022	1	0.744135	-5.39127	2.49863e-07	0.000150418	1.14635	2.6669	0.00974577	1	0.996748	-0.0665004	0.947192	1	0.909419	-2.1234	0.0351668	1	1.23706
hsa-miR-1250	1.29947	3.14952	0.00239624	1	1.27413	2.79397	0.00701368	1	1.01989	0.222418	0.824675	1	1.15983	2.07	0.0434568	1	1.13721	1.7114	0.0941391	1	1.1204	1.87319	0.0628176	1	1.21361	2.50817	0.0147366	1	1.17335	1.99895	0.0508728	1	0.776568	-3.70217	0.000298076	0.138307	1.12551	1.69268	0.0967478	1	1.0938	1.22758	0.226432	1	0.870066	-2.49917	0.0137809	1	1.18748
hsa-miR-194	2.86726	8.87238	8.55577e-15	6.81895e-12	3.20306	11.2469	2.35545e-19	1.86551e-16	0.895162	-3.53904	0.000879269	0.668244	2.45923	8.35221	5.14225e-14	4.06752e-11	2.74724	10.8012	1.98566e-19	1.54087e-16	1.16592	0.62329	0.533811	1	1.82799	6.90907	1.11534e-10	8.97847e-08	2.08591	10.2651	7.72596e-19	6.24257e-16	0.330798	-10.1549	2.79966e-17	2.15574e-14	1.77143	6.86334	1.07188e-10	8.46782e-08	2.01653	10.2476	2.24787e-19	1.78256e-16	0.385683	-9.66921	5.78745e-17	4.32901e-14	2.08155
hsa-miR-583	0.544701	-6.32866	4.73431e-09	3.41818e-06	0.440922	-7.66681	9.50743e-12	6.7788e-09	1.23537	1.5555	0.124592	1	0.560751	-6.57505	1.87395e-09	1.36986e-06	0.453914	-8.03996	3.16594e-12	2.21932e-09	0.971378	-0.401678	0.688381	1	0.63654	-4.66298	8.44924e-06	0.00582152	0.50715	-6.50916	3.82083e-09	2.67458e-06	2.01381	7.80752	1.07052e-12	7.70774e-10	0.638198	-4.97869	2.69861e-06	0.00191871	0.509486	-6.87219	1.35088e-09	9.30754e-07	1.95617	8.40255	1.33227e-14	9.67227e-12	0.598172
hsa-miR-568	1.06608	0.961924	0.338719	1	1.28844	4.52076	1.87916e-05	0.0102226	0.827424	-3.19255	0.00215154	1	1.22401	2.91899	0.00450156	1	1.4793	6.75538	1.58348e-09	1.0166e-06	0.870979	-2.12468	0.0348634	1	0.992227	-0.130481	0.896536	1	1.26447	4.67094	1.36036e-05	0.00803971	0.855283	-2.91236	0.00410356	1	1.10619	1.59848	0.114118	1	1.40135	6.43972	1.22896e-08	8.18489e-06	0.744934	-5.33615	2.90543e-07	0.000165028	1.0902
hsa-miR-633	1.00855	0.112236	0.910871	1	1.04011	0.565304	0.57316	1	0.969652	-0.425857	0.671582	1	0.947312	-0.823965	0.412626	1	0.976961	-0.394194	0.694563	1	1.06464	1.00038	0.318497	1	0.998213	-0.026199	0.979166	1	1.03757	0.5976	0.551825	1	0.977341	-0.363826	0.716486	1	0.952187	-0.785903	0.434929	1	0.989912	-0.181567	0.856517	1	1.04052	0.770046	0.442331	1	0.973391
hsa-miR-409-3p	1.3058	3.0625	0.00291907	1	1.33383	3.40373	0.00104443	0.459548	0.978981	-0.262854	0.793472	1	1.10946	1.38841	0.169265	1	1.13328	1.72611	0.0890735	1	1.17697	2.13765	0.0338545	1	1.20222	2.36168	0.0208444	1	1.22628	2.71513	0.00847344	1	0.758266	-3.82686	0.000186292	0.0897929	1.07755	1.06287	0.291949	1	1.10329	1.44813	0.153257	1	0.892453	-1.89882	0.059309	1	1.15634
hsa-miR-26b*	1.07465	0.871202	0.386334	1	0.852583	-1.76805	0.0813537	1	1.26046	2.33301	0.0226619	1	0.904162	-1.43311	0.156842	1	0.717326	-4.3636	5.57326e-05	0.0265844	1.18856	2.90612	0.00411739	1	1.11715	1.40024	0.166195	1	0.834711	-2.17017	0.0340877	1	1.02917	0.398596	0.690732	1	0.964764	-0.505365	0.615232	1	0.734814	-4.13572	0.000135961	0.0683886	1.22322	3.41614	0.00082101	0.339077	1.00482
hsa-miR-924	0.737888	-3.27744	0.00153593	0.732636	0.586854	-5.84484	7.82776e-08	4.91583e-05	1.25736	1.87599	0.0651015	1	0.740585	-3.40176	0.00109474	0.572549	0.588999	-6.19206	2.39084e-08	1.44885e-05	0.996358	-0.0556158	0.955706	1	0.82595	-2.05608	0.0434234	1	0.634559	-5.20644	1.55082e-06	0.000984774	1.49736	5.12854	8.40221e-07	0.000489009	0.815024	-2.28488	0.0256045	1	0.629553	-5.53201	5.33514e-07	0.00032491	1.4919	5.49674	1.3886e-07	8.10947e-05	0.783112
hsa-miR-610	1.12568	1.40029	0.165337	1	1.41584	5.29999	8.38745e-07	0.000497376	0.795058	-3.18194	0.00223816	1	1.423	4.03926	0.00014892	0.0871182	1.7898	8.86819	5.52029e-13	3.93045e-10	0.791062	-3.04675	0.00266237	1	1.01658	0.21636	0.829353	1	1.36658	5.29736	1.18914e-06	0.000765806	0.793496	-3.54678	0.000513003	0.230338	1.21053	2.37527	0.020643	1	1.61967	7.94581	4.70766e-11	3.36127e-08	0.627704	-7.24719	1.97311e-11	1.3358e-08	1.17598
hsa-miR-448	0.953281	-0.577351	0.565474	1	1.0069	0.0710862	0.943609	1	0.946744	-0.49664	0.621238	1	1.0282	0.332935	0.740214	1	1.08604	0.838379	0.406038	1	0.927131	-1.16034	0.247333	1	0.951585	-0.623756	0.53495	1	1.02058	0.217375	0.828916	1	1.02234	0.310423	0.756677	1	1.00891	0.110392	0.912456	1	1.07849	0.792866	0.432259	1	0.947842	-0.754236	0.451922	1	0.986471
hsa-miR-517a	0.985278	-0.220042	0.826408	1	0.84745	-2.49392	0.0146724	1	1.16264	1.95722	0.054513	1	0.875764	-2.28274	0.0259766	1	0.753256	-5.05625	4.2927e-06	0.00225367	1.12505	2.48527	0.0138813	1	1.02566	0.393885	0.694947	1	0.851044	-2.63516	0.0104774	1	1.08535	1.447	0.14987	1	0.926569	-1.30384	0.197607	1	0.777234	-4.57611	2.82394e-05	0.0149951	1.22108	4.31689	2.86484e-05	0.0141237	0.948604
hsa-miR-125a-3p	1.09686	1.18682	0.23947	1	0.941223	-0.82688	0.411025	1	1.16535	1.75975	0.0830941	1	1.08179	1.063	0.29216	1	0.928294	-1.08638	0.281578	1	1.01393	0.241822	0.809181	1	1.11375	1.44743	0.153263	1	0.915782	-1.29191	0.201201	1	0.975915	-0.388779	0.697977	1	1.09931	1.31256	0.195093	1	0.909816	-1.44412	0.154421	1	0.989508	-0.182896	0.85513	1	1.09835
hsa-miR-100*	0.962625	-0.576712	0.565498	1	1.30726	4.89657	4.28116e-06	0.0024317	0.736367	-5.24485	1.72381e-06	0.00147385	1.16792	2.2173	0.0291252	1	1.58605	8.01306	5.43572e-12	3.7887e-09	0.824224	-2.96439	0.00341056	1	0.891903	-1.93984	0.0558464	1	1.32143	5.63611	3.30285e-07	0.000218649	0.890903	-2.09303	0.0379356	1	1.03334	0.514845	0.60802	1	1.52257	8.06397	1.6326e-11	1.17874e-08	0.734304	-5.33983	2.93021e-07	0.000166143	1.00457
hsa-miR-199b-3p	2.05663	13.3797	4.2678e-25	3.67458e-22	2.24754	17.8112	1.164e-35	1.00337e-32	0.915061	-2.97132	0.00419183	1	2.23145	15.6611	3.68055e-29	3.16159e-26	2.43858	21.1734	1.35316e-43	1.16372e-40	0.921657	-1.00887	0.314326	1	1.55576	8.67757	9.27268e-15	7.86324e-12	1.72481	13.1211	7.45868e-27	6.40701e-24	0.466164	-16.6842	2.91277e-35	2.51081e-32	1.6909	10.4679	3.35754e-19	2.87069e-16	1.8675	15.3764	2.40736e-33	2.06552e-30	0.429643	-20.0427	2.3378e-47	2.01284e-44	1.81685
hsa-miR-10a*	1.01997	0.247512	0.80527	1	0.753441	-3.86223	0.000217663	0.105784	1.35375	3.22741	0.00199706	1	0.969209	-0.429189	0.669503	1	0.715942	-5.23251	1.94796e-06	0.00104411	1.05238	0.963447	0.336637	1	1.08928	1.08847	0.280952	1	0.749149	-4.25179	6.15613e-05	0.0349053	1.11562	1.65516	0.0999332	1	1.03451	0.459278	0.648017	1	0.721458	-5.2439	2.22126e-06	0.00128833	1.17405	2.79798	0.00589258	1	1.0288
hsa-miR-30d*	1.0136	0.21538	0.829998	1	0.852785	-2.21069	0.0304822	1	1.18857	2.20667	0.030857	1	1.00675	0.113297	0.910106	1	0.84702	-2.4226	0.0185308	1	1.00681	0.130575	0.896249	1	1.05363	0.871313	0.386528	1	0.849472	-2.43088	0.0183947	1	1.06494	1.12308	0.26311	1	1.04218	0.714017	0.477802	1	0.845603	-2.56611	0.0133366	1	1.07219	1.34087	0.181858	1	1.03085
hsa-miR-518c	0.599923	-4.55528	2.07378e-05	0.0126086	0.630617	-4.4223	3.60148e-05	0.0190518	0.951327	-0.311948	0.756049	1	0.634125	-4.06564	0.000129321	0.0762991	0.666569	-3.90912	0.000231728	0.102424	0.946063	-0.800158	0.424597	1	0.663136	-3.62002	0.000581608	0.344312	0.712361	-3.17839	0.00232547	1	1.62825	5.49397	1.56196e-07	9.4655e-05	0.684872	-3.35339	0.00139232	0.813112	0.733183	-2.94128	0.00474798	1	1.54042	4.96592	1.73167e-06	0.000936832	0.649044
hsa-miR-377	0.845239	-1.59933	0.113697	1	1.42587	4.58742	1.76018e-05	0.00959301	0.592787	-5.52333	5.85529e-07	0.000501798	0.971487	-0.265576	0.791311	1	1.63885	6.22198	3.37363e-08	2.03093e-05	0.870047	-1.63818	0.103004	1	0.761544	-2.88465	0.00521157	1	1.49211	5.45783	9.15519e-07	0.000593256	0.897248	-1.32569	0.186935	1	0.850715	-1.6353	0.106649	1	1.65053	6.66771	1.1198e-08	7.49145e-06	0.780648	-2.95938	0.00357765	1	0.848572
hsa-miR-373*	1.26931	2.95366	0.00442811	1	1.15211	2.20626	0.0301227	1	1.10172	1.24914	0.216432	1	1.26125	2.95529	0.00452072	1	1.14479	2.20818	0.0302368	1	1.00639	0.102767	0.918254	1	1.22136	2.6462	0.0106895	1	1.0695	1.13948	0.258065	1	0.823077	-3.20746	0.00163098	0.680174	1.22193	2.68359	0.0098054	1	1.07505	1.26245	0.21098	1	0.828336	-3.26013	0.00137125	0.547128	1.23997
hsa-miR-513b	0.750447	-3.39058	0.00110694	0.542401	0.461201	-10.4783	1.0826e-18	8.41181e-16	1.62716	4.42373	5.20491e-05	0.0433049	0.879033	-1.49472	0.139943	1	0.540226	-8.77619	1.11495e-14	8.16142e-12	0.853719	-2.60952	0.00980994	1	0.871645	-1.5529	0.124931	1	0.496757	-10.2086	1.64499e-18	1.31928e-15	1.62258	6.62109	5.20919e-10	3.51099e-07	0.979067	-0.239167	0.811825	1	0.556956	-8.94636	6.30478e-15	4.81686e-12	1.38522	4.55678	1.01985e-05	0.00524202	0.875136
hsa-miR-1827	1.03497	0.437186	0.662951	1	1.05297	0.626283	0.532973	1	0.982902	-0.206375	0.837143	1	1.08348	1.08882	0.279507	1	1.10232	1.24945	0.216154	1	0.955229	-0.63913	0.523532	1	1.02101	0.291617	0.771335	1	1.04252	0.555866	0.580355	1	0.95848	-0.62335	0.533954	1	1.05939	0.836632	0.405726	1	1.07994	1.05192	0.297673	1	0.915568	-1.42996	0.154561	1	1.04973
hsa-miR-199a-3p	2.28161	12.4238	2.26812e-22	1.93925e-19	2.65593	20.0412	3.91052e-40	3.37478e-37	0.859064	-4.62167	2.45839e-05	0.0206013	2.64982	15.1855	2.01744e-26	1.72491e-23	3.08455	25.5456	2.22233e-54	1.91787e-51	0.861044	-1.46322	0.145112	1	1.59851	7.62904	4.11325e-12	3.38109e-09	1.94205	15.2027	8.3945e-33	7.24446e-30	0.407297	-16.5518	1.64768e-35	1.42195e-32	1.81094	9.61191	9.30619e-17	7.8172e-14	2.18811	18.2557	1.72062e-42	1.48318e-39	0.350701	-20.8619	8.56062e-50	7.37926e-47	1.96931
hsa-miR-576-3p	1.12197	1.48741	0.140696	1	0.862647	-1.71704	0.0900386	1	1.30062	2.91713	0.0048047	1	0.885962	-1.91287	0.0601107	1	0.681186	-5.50736	8.19708e-07	0.0004492	1.26639	4.11238	5.94086e-05	0.0493686	1.1632	2.06296	0.0429018	1	0.833488	-2.33062	0.0230611	1	0.998297	-0.0245628	0.980435	1	0.953516	-0.740824	0.461617	1	0.701038	-5.22494	3.11507e-06	0.00179428	1.26423	4.2934	3.11828e-05	0.0153108	1.0128
hsa-miR-302c	1.05054	0.679071	0.499057	1	1.07633	1.14805	0.254134	1	0.976039	-0.336896	0.737262	1	0.882298	-2.00698	0.0487971	1	0.903958	-1.86564	0.0662191	1	1.19069	3.25275	0.00135735	1	1.03025	0.446211	0.65693	1	1.06095	1.01717	0.312573	1	0.941173	-1.04985	0.295379	1	0.901539	-1.71864	0.0910506	1	0.931174	-1.36679	0.17671	1	1.12065	2.38824	0.0180559	1	0.954304
hsa-miR-302b	0.900326	-1.36921	0.174018	1	0.732183	-3.19692	0.00210103	0.888737	1.22965	1.97675	0.0525942	1	0.760577	-4.20581	6.35777e-05	0.0382738	0.618533	-5.70745	4.11038e-07	0.000230181	1.18374	2.79436	0.00574016	1	0.967171	-0.452752	0.65185	1	0.753731	-3.08747	0.0031788	1	1.21603	2.68617	0.00799566	1	0.831023	-2.79285	0.00651694	1	0.657632	-5.02693	6.69715e-06	0.0037638	1.43947	6.01024	1.12347e-08	6.97673e-06	0.856731
hsa-miR-433	1.12396	1.65871	0.100199	1	1.10639	1.30548	0.195538	1	1.01588	0.216022	0.829663	1	1.21158	2.85314	0.00537128	1	1.19264	2.34877	0.0218472	1	0.927683	-1.04838	0.295813	1	1.09393	1.42495	0.15774	1	1.0684	0.95451	0.343588	1	0.896207	-1.74462	0.0830153	1	1.16184	2.421	0.0178455	1	1.13311	1.81041	0.075736	1	0.831396	-3.15567	0.00188511	0.735191	1.14678
hsa-miR-1233	1.37987	4.178	8.19392e-05	0.0469512	1.5492	6.33259	2.3215e-08	1.49272e-05	0.890698	-1.65249	0.103114	1	1.82969	7.24892	8.56176e-10	6.31002e-07	2.05422	9.70898	1.22912e-13	8.88654e-11	0.754156	-3.67629	0.000309086	0.247269	1.20858	2.68596	0.00910219	1	1.39699	5.29909	1.77761e-06	0.00112523	0.685684	-6.2518	3.76355e-09	2.46889e-06	1.4824	5.10884	3.00552e-06	0.00213392	1.70329	7.79068	1.4562e-10	1.02516e-07	0.517112	-10.4285	1.88433e-19	1.46036e-16	1.44067
hsa-miR-545*	1.04517	0.482059	0.631353	1	1.09634	1.36424	0.175792	1	0.953325	-0.54656	0.58673	1	1.11943	1.21635	0.228448	1	1.17424	2.3957	0.018694	1	0.933662	-0.975397	0.330568	1	1.01981	0.229524	0.819314	1	1.08232	1.27697	0.205255	1	0.935539	-0.992589	0.322436	1	1.0777	0.857995	0.394714	1	1.14042	2.11357	0.0377976	1	0.873478	-2.02901	0.0440654	1	1.06478
hsa-miR-550*	1.39848	3.19163	0.00178435	0.836862	1.39871	2.85872	0.00515603	1	0.99983	-0.00204301	0.998377	1	1.08481	0.778799	0.43735	1	1.085	0.713648	0.476769	1	1.28914	1.804	0.0727267	1	1.26801	2.75214	0.0067554	1	1.25525	2.33965	0.0217831	1	0.715008	-3.3711	0.000973385	0.424396	1.0647	0.712306	0.47731	1	1.06262	0.625249	0.533193	1	0.921744	-0.813465	0.417222	1	1.17393
hsa-miR-33b*	1.1538	1.22486	0.224574	1	0.97626	-0.179739	0.857972	1	1.18186	1.17407	0.244616	1	1.50343	3.22525	0.00199082	1	1.27209	1.64941	0.105148	1	0.767448	-2.46134	0.0147373	1	1.16092	1.34053	0.184903	1	0.935013	-0.540031	0.591559	1	0.933302	-0.684821	0.494493	1	1.41771	2.92521	0.00492225	1	1.13073	0.914987	0.36486	1	0.716261	-3.12367	0.00215024	0.829991	1.30165
hsa-miR-920	1.21936	2.43372	0.0179194	1	1.11142	1.5792	0.118539	1	1.09712	1.12843	0.263457	1	1.23675	2.61959	0.0111984	1	1.12727	1.81235	0.0741073	1	0.985939	-0.229062	0.819057	1	1.18528	2.20871	0.0316136	1	1.04563	0.716963	0.475868	1	0.855211	-2.55268	0.0116907	1	1.20273	2.39037	0.020523	1	1.06468	1.01189	0.315341	1	0.843186	-2.82448	0.00536237	1	1.20916
hsa-miR-520h	1.02922	0.315838	0.753119	1	1.19856	2.50333	0.0145496	1	0.858714	-1.69534	0.0947631	1	1.09168	1.00242	0.320755	1	1.2713	3.55806	0.000787826	0.332463	0.942782	-0.934395	0.351395	1	0.979052	-0.249788	0.803653	1	1.1886	2.5447	0.0134387	1	0.902727	-1.50965	0.133188	1	1.02961	0.349312	0.728348	1	1.243	3.32229	0.00166143	0.712755	0.851075	-2.61795	0.00987919	1	1.02946
hsa-miR-148b*	0.896942	-0.994844	0.323391	1	1.09342	1.06675	0.289469	1	0.820307	-1.78076	0.0796272	1	0.874154	-1.31362	0.194273	1	1.06564	0.829018	0.410295	1	1.02607	0.362966	0.717046	1	0.875827	-1.29541	0.20045	1	1.12673	1.4951	0.139752	1	1.01208	0.149439	0.881402	1	0.861586	-1.51241	0.136645	1	1.10002	1.26365	0.211618	1	1.03846	0.52147	0.602835	1	0.875032
hsa-miR-31	0.930014	-0.592308	0.555539	1	1.23046	2.07191	0.0421085	1	0.755825	-2.26551	0.0267196	1	1.06366	0.490118	0.625761	1	1.40728	3.3488	0.00141699	0.561673	0.874353	-1.43357	0.15333	1	0.877807	-1.1537	0.253172	1	1.25567	2.38899	0.0202474	1	0.935146	-0.726344	0.468733	1	0.97538	-0.213191	0.831945	1	1.38538	3.34873	0.00151818	0.656922	0.817648	-2.17308	0.0313334	1	0.957178
hsa-miR-1299	1.02441	0.247214	0.805352	1	1.14236	1.22212	0.226702	1	0.896747	-0.940738	0.35056	1	1.0021	0.0238203	0.98107	1	1.11749	1.09828	0.277822	1	1.02226	0.287694	0.773916	1	0.988109	-0.132146	0.895235	1	1.13442	1.22664	0.226009	1	0.926687	-0.907175	0.365717	1	0.976605	-0.278579	0.781528	1	1.1169	1.12167	0.26842	1	0.947316	-0.734314	0.463983	1	0.994701
hsa-miR-96*	0.704957	-2.92438	0.004471	1	0.579837	-4.53305	1.93158e-05	0.0104885	1.21579	1.18951	0.238459	1	0.770383	-2.17283	0.033029	1	0.633651	-3.80473	0.00028829	0.127136	0.915073	-1.02402	0.30711	1	0.790691	-1.96447	0.0534721	1	0.633442	-3.91614	0.000208023	0.112332	1.54576	4.3109	2.84154e-05	0.0146055	0.838659	-1.46957	0.146628	1	0.671965	-3.41221	0.00113326	0.498634	1.41449	3.49682	0.000600041	0.250817	0.780922
hsa-miR-200b*	0.917817	-0.86289	0.391508	1	0.854401	-1.68549	0.0969788	1	1.07422	0.582156	0.562423	1	0.96211	-0.394596	0.694673	1	0.895633	-1.20896	0.232077	1	0.953962	-0.729131	0.466828	1	0.953649	-0.487161	0.628087	1	0.875027	-1.47265	0.146645	1	1.12561	1.52636	0.129056	1	0.984953	-0.156809	0.876024	1	0.90414	-1.12623	0.265596	1	1.07379	0.959808	0.338834	1	0.957646
hsa-miR-517b	1.1179	1.65151	0.102587	1	1.10264	1.55685	0.123453	1	1.01384	0.202179	0.840392	1	0.918969	-1.55727	0.125193	1	0.906421	-1.9949	0.0512862	1	1.21647	4.20347	4.35967e-05	0.0363161	1.08905	1.37347	0.174309	1	1.06657	1.13043	0.262411	1	0.900235	-1.926	0.0558889	1	0.938486	-1.18371	0.242087	1	0.925034	-1.59912	0.11627	1	1.09511	2.24184	0.0265785	1	1.00112
hsa-miR-941	0.922272	-0.782123	0.437171	1	1.00635	0.0609215	0.951664	1	0.916456	-0.668	0.506471	1	0.981112	-0.176012	0.860835	1	1.07055	0.628127	0.532621	1	0.940027	-0.832997	0.405832	1	0.920764	-0.822021	0.414579	1	1.02929	0.282833	0.778585	1	1.0403	0.485908	0.627798	1	0.965968	-0.333371	0.740064	1	1.07559	0.69351	0.49141	1	0.977909	-0.260303	0.794985	1	0.94845
hsa-miR-1203	0.644785	-2.47101	0.0158606	1	0.995314	-0.029326	0.976713	1	0.64782	-1.92905	0.0581729	1	0.980021	-0.0963661	0.923546	1	1.5128	2.20192	0.0326296	1	0.657929	-3.24336	0.00139939	1	0.645565	-2.57338	0.012441	1	1.10822	0.632385	0.530167	1	1.23862	1.57084	0.118354	1	0.879767	-0.659358	0.512324	1	1.52034	2.27858	0.0277353	1	0.814926	-1.31137	0.191936	1	0.770328
hsa-miR-648	0.968713	-0.390492	0.697127	1	1.18436	2.21646	0.0298336	1	0.817922	-2.40163	0.0191563	1	1.16241	1.83197	0.0711801	1	1.42117	4.54747	2.84392e-05	0.0139637	0.833368	-2.53694	0.0120183	1	0.924718	-1.05755	0.293741	1	1.19508	2.5117	0.0148549	1	0.935696	-0.993345	0.322054	1	1.06292	0.799193	0.427106	1	1.36608	4.28835	8.22671e-05	0.0423007	0.779779	-3.80535	0.000202531	0.0913414	1.0241
hsa-miR-517c	1.16882	2.16288	0.0334407	1	1.24339	3.44869	0.000868553	0.387375	0.940029	-0.934536	0.353417	1	1.01545	0.252346	0.801617	1	1.08023	1.48768	0.141836	1	1.15104	2.52462	0.0124863	1	1.09975	1.457	0.149672	1	1.18596	3.02001	0.00349606	1	0.830977	-3.21986	0.00155548	0.653302	0.997661	-0.0403387	0.967972	1	1.0761	1.47691	0.1454	1	0.956488	-0.978572	0.329318	1	1.05806
hsa-let-7f	2.22473	10.3039	2.03654e-18	1.69847e-15	2.45485	12.6639	8.83494e-24	7.36834e-21	0.906259	-3.04196	0.00336259	1	2.01358	8.8879	2.13787e-15	1.71029e-12	2.22185	11.0426	9.37816e-21	7.37123e-18	1.10487	0.686258	0.493338	1	1.61746	7.53438	3.57537e-12	2.94253e-09	1.81669	10.7502	1.42236e-20	1.17629e-17	0.428917	-11.9347	5.65113e-22	4.70174e-19	1.58359	7.13037	2.48473e-11	1.99275e-08	1.77508	10.1043	3.06873e-19	2.43044e-16	0.473896	-10.2955	8.44376e-19	6.45948e-16	1.78402
hsa-miR-450b-5p	0.698302	-3.47789	0.00101121	0.498528	1.02214	0.265058	0.792103	1	0.683178	-2.99953	0.00379435	1	0.783674	-2.17404	0.0337842	1	1.1471	1.53288	0.131336	1	0.891063	-1.93146	0.0548253	1	0.694336	-3.61149	0.000702485	0.410251	1.11897	1.3071	0.197491	1	1.17857	2.20712	0.0291701	1	0.758867	-2.57025	0.013007	1	1.21222	2.14489	0.0370458	1	1.05018	0.599197	0.550037	1	0.734049
hsa-miR-423-3p	1.29596	1.87544	0.063284	1	1.53195	3.7535	0.000269514	0.129097	0.845955	-1.8212	0.0732442	1	0.986206	-0.110906	0.911863	1	1.16579	1.47232	0.143186	1	1.31409	1.81313	0.071298	1	1.13953	1.14006	0.257048	1	1.41208	3.7588	0.0002657	0.141618	0.711538	-2.96975	0.0035094	1	0.951163	-0.461873	0.645089	1	1.1698	1.77986	0.0773195	1	0.935024	-0.638627	0.523968	1	1.06123
hsa-miR-499-5p	1.36961	5.09556	2.30879e-06	0.00150533	1.42889	6.17495	3.15465e-08	2.01582e-05	0.958517	-0.750974	0.455298	1	1.40725	5.86934	1.65488e-07	0.000113359	1.46815	7.09596	1.74074e-09	1.11581e-06	0.973258	-0.476127	0.634552	1	1.23313	3.71171	0.000401793	0.242281	1.29193	4.88924	6.76503e-06	0.00409961	0.715766	-6.71279	3.20983e-10	2.18268e-07	1.27464	4.41654	4.03849e-05	0.027179	1.33331	5.65692	5.19396e-07	0.000317351	0.696626	-8.01251	2.38832e-13	1.67899e-10	1.31005
hsa-let-7c	2.41111	10.8184	1.00436e-19	8.47677e-17	2.58117	13.0647	9.12133e-25	7.68928e-22	0.934116	-1.91029	0.0605944	1	1.98819	8.42319	3.05514e-14	2.41967e-11	2.12842	10.2354	1.14958e-18	8.85173e-16	1.21272	1.29542	0.196653	1	1.71238	7.99703	3.14864e-13	2.62597e-10	1.83748	10.5672	4.41101e-20	3.62144e-17	0.401609	-12.5827	9.11088e-24	7.6987e-21	1.58959	6.9292	8.77688e-11	6.96007e-08	1.70904	9.24675	7.24122e-17	5.62643e-14	0.487039	-9.72486	2.10621e-17	1.58387e-14	1.83306
hsa-miR-601	1.36627	5.3543	5.23212e-07	0.000353691	1.12836	1.73032	0.0874763	1	1.21084	3.20615	0.0021035	1	1.17564	3.23379	0.00170919	0.875104	0.97093	-0.487205	0.627714	1	1.16215	2.56968	0.010955	1	1.32246	5.36481	6.61136e-07	0.00047734	1.02109	0.338064	0.736389	1	0.79622	-4.10928	6.35031e-05	0.0320055	1.18329	3.58384	0.000598083	0.364831	0.930352	-1.29038	0.20228	1	0.925323	-1.66213	0.0983167	1	1.24847
hsa-miR-571	1.12942	1.83935	0.0705688	1	1.15757	2.44841	0.0172128	1	0.975679	-0.34954	0.727783	1	1.09779	1.49642	0.140339	1	1.12516	2.11357	0.0394051	1	1.02881	0.61777	0.537485	1	1.08529	1.31054	0.195379	1	1.11614	1.94867	0.0564854	1	0.875294	-2.62704	0.00951499	1	1.06808	1.09391	0.279204	1	1.09848	1.73834	0.0885376	1	0.90051	-2.26832	0.0248848	1	1.09118
hsa-miR-520d-5p	0.817143	-2.06494	0.0437143	1	0.899899	-1.50068	0.138214	1	0.908039	-0.861464	0.392319	1	0.93863	-0.607721	0.545961	1	1.03369	0.445365	0.657553	1	0.87057	-2.38303	0.0181157	1	0.838811	-1.83079	0.0732748	1	0.949709	-0.730378	0.467876	1	1.16888	2.29453	0.0232554	1	0.931655	-0.701199	0.486566	1	1.04969	0.665029	0.508613	1	1.01759	0.242452	0.808782	1	0.883395
hsa-miR-208a	0.735966	-2.74774	0.00772041	1	1.06823	0.656297	0.514507	1	0.688956	-2.73397	0.00805804	1	0.755832	-2.5164	0.0144008	1	1.09707	0.922293	0.3608	1	0.973716	-0.372988	0.709558	1	0.723231	-3.04001	0.00351647	1	1.15576	1.42873	0.15967	1	1.12352	1.34907	0.179474	1	0.739873	-2.82189	0.00654804	1	1.16788	1.53895	0.130736	1	1.09399	1.05112	0.295001	1	0.738345
hsa-miR-617	1.14682	1.9409	0.0555038	1	1.26996	3.91303	0.000174975	0.0869627	0.903037	-1.621	0.109755	1	1.01964	0.326312	0.745253	1	1.12912	2.4136	0.0185954	1	1.12473	2.08689	0.0383754	1	1.07213	1.09889	0.275448	1	1.21864	3.64644	0.000489068	0.25187	0.830615	-3.27596	0.00129409	0.55646	0.9912	-0.156325	0.876337	1	1.12364	2.4349	0.0180733	1	0.934216	-1.5141	0.131993	1	1.04656
hsa-miR-136	1.03844	0.548361	0.584961	1	1.4424	7.50512	2.86825e-11	2.02211e-08	0.71994	-5.88528	1.6193e-07	0.00013926	1.15393	1.97306	0.0518278	1	1.60281	9.18394	4.52679e-15	3.33172e-12	0.89992	-1.647	0.101128	1	0.932034	-1.12934	0.262482	1	1.42667	8.12531	4.03404e-12	3.01343e-09	0.815803	-3.7348	0.00026296	0.123591	1.01761	0.264137	0.792383	1	1.5438	9.45031	5.84567e-15	4.47193e-12	0.734158	-5.37969	2.44858e-07	0.000139569	1.02563
hsa-miR-99a*	0.561811	-4.69386	9.91853e-06	0.00617925	0.584228	-4.79986	6.42397e-06	0.003591	0.96163	-0.235488	0.814551	1	0.53384	-5.78186	2.09917e-07	0.000142953	0.555141	-6.05021	7.26201e-08	4.29185e-05	1.05239	0.697616	0.486329	1	0.629336	-3.78933	0.000304911	0.185081	0.66821	-3.60909	0.000547012	0.28007	1.74762	5.58448	9.99623e-08	6.14768e-05	0.592404	-4.67522	1.63031e-05	0.0112165	0.627816	-4.58675	2.20724e-05	0.0118749	1.83918	7.27845	1.32705e-11	9.03723e-09	0.58009
hsa-miR-379*	1.14071	1.488	0.141939	1	1.49904	7.56546	2.71479e-11	1.91665e-08	0.760962	-3.79418	0.000365262	0.290749	1.33862	3.09191	0.00304989	1	1.75912	10.0802	1.64778e-16	1.24243e-13	0.852156	-2.29724	0.0226548	1	1.01057	0.129508	0.897422	1	1.44089	7.39288	9.01277e-11	6.58833e-08	0.765172	-4.32625	2.78052e-05	0.0143475	1.1454	1.56646	0.122815	1	1.62267	9.35774	1.05514e-14	8.04018e-12	0.652046	-6.56407	8.01624e-10	5.17047e-07	1.14357
hsa-miR-34c-5p	1.05962	0.862374	0.390845	1	1.09867	1.54158	0.126721	1	0.964451	-0.5561	0.580002	1	0.964873	-0.607172	0.5457	1	1.00044	0.00829418	0.993406	1	1.09819	1.73556	0.084335	1	1.03331	0.537118	0.592874	1	1.0802	1.40788	0.163498	1	0.927875	-1.36904	0.17293	1	0.964779	-0.64012	0.524549	1	1.00924	0.183979	0.854658	1	1.01899	0.410813	0.681733	1	0.999658
hsa-miR-523*	0.42715	-5.49382	3.11815e-07	0.000212586	0.405688	-5.24694	1.40122e-06	0.000818312	1.0529	0.184907	0.853887	1	0.471719	-4.93589	3.93902e-06	0.00252885	0.448018	-4.69165	1.49758e-05	0.00757774	0.905518	-1.00998	0.313799	1	0.50453	-4.2776	4.75135e-05	0.031454	0.485451	-4.04574	0.000144508	0.0793348	2.39695	6.36553	2.01361e-09	1.33703e-06	0.537671	-3.95475	0.000170461	0.110629	0.515665	-3.73637	0.0004459	0.207789	2.17048	5.87754	2.09947e-08	1.29117e-05	0.488407
hsa-miR-641	0.885495	-1.57195	0.120421	1	1.14198	1.84016	0.0709556	1	0.775403	-2.88272	0.00532998	1	0.976486	-0.29459	0.769174	1	1.25933	3.06512	0.00333627	1	0.906818	-1.62799	0.105107	1	0.854197	-2.16765	0.0340128	1	1.18076	2.36957	0.0217733	1	0.995576	-0.0716297	0.942994	1	0.923279	-1.05369	0.296052	1	1.26672	3.27028	0.00197613	0.829973	0.902806	-1.5874	0.114473	1	0.908172
hsa-miR-1206	0.90804	-0.972193	0.334664	1	1.09512	1.21011	0.230209	1	0.82917	-1.83333	0.0713602	1	1.06222	0.580986	0.563547	1	1.28106	3.20743	0.00210645	0.81309	0.854854	-2.25423	0.0253157	1	0.886284	-1.29078	0.202267	1	1.12479	1.62909	0.108325	1	1.00523	0.0723494	0.94242	1	0.999772	-0.00232124	0.998157	1	1.26157	3.13895	0.00269506	1	0.859322	-2.0642	0.0407693	1	0.961891
hsa-miR-202*	0.694083	-4.35788	3.34618e-05	0.0201105	1.00763	0.0955815	0.92414	1	0.688827	-3.78581	0.000348381	0.278356	0.726391	-4.08167	0.000109325	0.0647203	1.05453	0.699631	0.487181	1	0.955522	-0.739703	0.460432	1	0.692719	-4.75282	8.7863e-06	0.00604498	1.10455	1.26932	0.209617	1	1.19119	2.46891	0.0146201	1	0.717694	-4.45654	3.26521e-05	0.0220402	1.1314	1.62474	0.110796	1	1.13821	1.9895	0.0484547	1	0.708301
hsa-miR-496	0.95116	-0.643782	0.521555	1	0.911886	-1.21787	0.227025	1	1.04307	0.479518	0.633132	1	0.935171	-0.896621	0.372804	1	0.896557	-1.50497	0.136786	1	1.0171	0.272569	0.785473	1	0.973292	-0.369012	0.713298	1	0.924841	-1.10783	0.272223	1	1.07187	1.08396	0.280027	1	0.957174	-0.610467	0.543742	1	0.911226	-1.35026	0.182113	1	1.0902	1.42662	0.155513	1	0.954821
hsa-miR-551a	0.889946	-1.01076	0.315609	1	0.869231	-1.24605	0.217259	1	1.02383	0.166354	0.868379	1	1.13762	1.05447	0.296106	1	1.11114	0.888174	0.37857	1	0.782286	-2.82701	0.0052278	1	0.921028	-0.737737	0.46355	1	0.897563	-0.998143	0.322608	1	1.13593	1.37682	0.17056	1	1.1102	0.888066	0.378582	1	1.07442	0.63084	0.531184	1	0.888619	-1.25314	0.21223	1	1.01251
hsa-miR-1308	1.70378	9.54707	2.25095e-16	1.82552e-13	1.66321	8.95712	1.04831e-14	7.80991e-12	1.0244	0.610393	0.543681	1	1.94402	12.9749	3.36598e-23	2.84425e-20	1.89772	12.2663	9.85054e-21	7.73267e-18	0.876423	-1.72552	0.0861705	1	1.4548	7.68887	4.17594e-12	3.42845e-09	1.38386	6.62545	1.3374e-09	9.54907e-07	0.593484	-10.3886	3.905e-19	3.10057e-16	1.6207	10.0966	2.6242e-17	2.21483e-14	1.53734	8.8764	3.54682e-14	2.67075e-11	0.520143	-14.8132	6.40125e-33	5.44746e-30	1.65211
hsa-miR-221*	0.410278	-6.24112	1.70529e-08	1.20905e-05	0.386925	-6.08629	6.52781e-08	4.11252e-05	1.06035	0.21266	0.832258	1	0.526331	-4.19297	7.98096e-05	0.0478858	0.496373	-4.14446	0.000119126	0.0549172	0.779505	-2.88482	0.00438104	1	0.487389	-4.71861	1.01079e-05	0.00691377	0.465695	-4.57628	2.44333e-05	0.0142446	2.50346	7.47641	4.89067e-12	3.50661e-09	0.59266	-3.29241	0.00162065	0.936884	0.56254	-3.27255	0.00194677	0.821538	1.95146	5.2312	5.28536e-07	0.000294394	0.505126
hsa-miR-21	2.61863	12.2808	3.36454e-22	2.87332e-19	2.82406	13.8638	1.30947e-25	1.10781e-22	0.927255	-3.66531	0.000490572	0.384609	2.38008	11.2208	7.78705e-21	6.50219e-18	2.5668	12.7602	1.35364e-24	1.09916e-21	1.10023	0.556116	0.57875	1	1.7805	9.20911	3.20744e-16	2.75519e-13	1.92867	11.5535	1.4491e-22	1.22739e-19	0.368473	-13.2606	6.74236e-24	5.70404e-21	1.76541	9.16194	1.66402e-16	1.39445e-13	1.91167	11.3965	7.75384e-23	6.35815e-20	0.405404	-12.1481	8.33885e-23	6.67108e-20	2.02227
hsa-miR-200c*	0.775853	-2.97275	0.00393991	1	0.65042	-4.59654	1.98501e-05	0.0107389	1.19285	1.45214	0.151167	1	0.777418	-3.16523	0.00240034	1	0.651732	-4.90361	9.26661e-06	0.00476304	0.997987	-0.0353222	0.971862	1	0.852787	-1.85423	0.0679929	1	0.695109	-3.96643	0.000208708	0.112493	1.39338	4.51736	1.22566e-05	0.00662332	0.842632	-2.1001	0.0400099	1	0.689862	-4.2356	0.000101073	0.0514463	1.39057	4.99773	1.62304e-06	0.000879685	0.815277
hsa-miR-545	0.305037	-8.00892	7.63259e-13	5.92289e-10	0.246436	-8.43202	1.58759e-13	1.16529e-10	1.2378	0.754164	0.453453	1	0.388988	-6.37825	4.34724e-09	3.1474e-06	0.314259	-6.88486	7.54413e-10	4.93386e-07	0.784181	-2.47687	0.0141766	1	0.378678	-6.2141	6.64196e-09	5.14752e-06	0.307787	-6.79776	7.17491e-10	5.17311e-07	3.59894	9.14861	6.50369e-16	4.9233e-13	0.458922	-5.07668	1.77239e-06	0.00126549	0.370469	-5.74457	1.77575e-07	0.00011205	2.82222	7.68192	1.00919e-12	6.98358e-10	0.383502
hsa-miR-668	0.972681	-0.39534	0.693702	1	0.700759	-5.09889	1.91347e-06	0.00111173	1.38804	3.87965	0.000248199	0.201041	0.912213	-1.43028	0.157435	1	0.657195	-6.72738	2.93935e-09	1.86061e-06	1.06629	1.2494	0.213074	1	1.05408	0.762351	0.4486	1	0.706293	-5.42801	6.97635e-07	0.000454858	1.18123	2.71705	0.00732543	1	0.987434	-0.194004	0.84683	1	0.671841	-6.65518	7.21342e-09	4.84742e-06	1.25954	4.23101	3.96311e-05	0.0194192	0.98163
hsa-miR-147	1.4791	5.03519	2.68686e-06	0.00174065	1.33489	3.83564	0.000237034	0.114487	1.10803	1.47639	0.144551	1	1.25113	3.48225	0.000924404	0.490859	1.12915	1.99821	0.0501582	1	1.18221	2.49057	0.0137144	1	1.36143	4.42292	3.46806e-05	0.023236	1.17362	2.41739	0.0180209	1	0.708105	-5.29582	3.89218e-07	0.000230806	1.21622	3.19224	0.00234827	1	1.06287	1.06444	0.291731	1	0.837127	-3.51817	0.000572957	0.241788	1.30676
hsa-miR-149	1.07524	1.0225	0.309606	1	1.0794	1.14551	0.255478	1	0.996138	-0.0530817	0.957825	1	1.0064	0.0998836	0.920741	1	1.0103	0.172379	0.863694	1	1.0684	1.18659	0.236924	1	1.05364	0.7993	0.426978	1	1.0566	0.904316	0.369237	1	0.92836	-1.2906	0.198715	1	1.0041	0.0669245	0.946876	1	1.0087	0.152708	0.879197	1	0.991858	-0.16438	0.869638	1	1.03068
hsa-miR-517*	0.600817	-3.72467	0.000364683	0.192917	1.03792	0.327174	0.744649	1	0.578868	-3.40361	0.00114671	0.862324	0.671513	-2.90948	0.00490236	1	1.16004	1.29916	0.199581	1	0.894721	-1.24571	0.214427	1	0.594995	-4.05182	0.000133809	0.0855039	1.17212	1.38012	0.173353	1	1.24451	2.07969	0.039225	1	0.64845	-3.33978	0.00144423	0.841986	1.26307	2.02303	0.0487781	1	1.11349	1.04309	0.298647	1	0.62901
hsa-let-7d	2.89435	8.42231	1.05897e-13	8.34468e-11	2.67496	7.14476	1.50111e-10	1.03276e-07	1.08201	1.02132	0.310881	1	2.80039	8.09445	3.45011e-13	2.69798e-10	2.58813	6.86208	4.1947e-10	2.76431e-07	1.03355	0.135101	0.892667	1	2.02084	7.03455	1.51456e-10	1.2177e-07	1.73323	5.17946	1.28567e-06	0.000822828	0.358089	-8.83705	2.91479e-15	2.18027e-12	2.06989	7.07961	9.43568e-11	7.46363e-08	1.78852	5.33303	6.18653e-07	0.000374285	0.370102	-8.44306	1.33895e-14	9.7074e-12	2.32845
hsa-miR-181a*	0.671897	-3.91779	0.000174519	0.095811	0.694071	-3.22885	0.00196236	0.834004	0.968052	-0.22131	0.825574	1	0.773852	-2.54848	0.012934	1	0.799391	-1.95967	0.0553782	1	0.86825	-1.88707	0.060733	1	0.72949	-3.16241	0.00222539	1	0.766174	-2.36705	0.0215625	1	1.46589	4.32788	2.65493e-05	0.013726	0.80996	-2.12383	0.0375025	1	0.846954	-1.46151	0.150647	1	1.27276	2.83245	0.00522416	1	0.749891
hsa-miR-516a-5p	0.738228	-2.05016	0.0438576	1	0.916404	-0.602262	0.549354	1	0.805571	-1.13838	0.259173	1	1.08565	0.476884	0.635022	1	1.34768	1.76814	0.0829895	1	0.679988	-3.252	0.00135518	1	0.754505	-1.98046	0.05191	1	0.990795	-0.0643337	0.948963	1	1.21823	1.66243	0.0984697	1	1.00779	0.0481992	0.961719	1	1.31961	1.71633	0.0928989	1	0.828385	-1.39326	0.165607	1	0.882209
hsa-miR-453	1.22755	2.50878	0.0141693	1	1.12406	1.20612	0.232734	1	1.09206	0.913797	0.364319	1	1.28891	3.26151	0.00178041	0.909789	1.18025	1.76399	0.0841696	1	0.952392	-0.682028	0.496087	1	1.18947	2.27378	0.0261217	1	1.05519	0.599748	0.551445	1	0.847777	-2.29502	0.0230773	1	1.23927	2.87986	0.00553726	1	1.10125	1.0856	0.283588	1	0.807416	-3.2088	0.00164617	0.648591	1.23467
hsa-miR-138-2*	0.851953	-1.96996	0.0525081	1	1.04977	0.67045	0.504866	1	0.811561	-2.32073	0.0233633	1	0.95967	-0.493914	0.622944	1	1.1825	2.26479	0.0271091	1	0.887756	-1.89738	0.0592688	1	0.841149	-2.27408	0.0263486	1	1.09632	1.31968	0.19228	1	1.05967	0.902325	0.368278	1	0.922267	-1.03187	0.306264	1	1.19446	2.50222	0.0155206	1	0.940724	-0.945434	0.34588	1	0.893519
hsa-miR-214	0.941262	-0.271094	0.787207	1	1.26259	1.1896	0.239477	1	0.7455	-1.20468	0.232607	1	1.52491	1.56191	0.124109	1	2.04549	3.0485	0.00380001	1	0.617256	-2.66595	0.00835179	1	0.881525	-0.603813	0.548385	1	1.28423	1.31025	0.196407	1	0.917192	-0.519565	0.604171	1	1.23742	0.8814	0.382144	1	1.80961	2.71157	0.00954508	1	0.566142	-2.91781	0.00416004	1	1.10223
hsa-let-7f-1*	0.73245	-2.75685	0.00774946	1	0.582525	-6.13483	2.37337e-08	1.5237e-05	1.25737	1.52653	0.132423	1	0.831905	-1.55486	0.125658	1	0.661623	-4.55792	1.76998e-05	0.00879682	0.880449	-1.87967	0.0616443	1	0.820889	-1.69837	0.0952597	1	0.630943	-5.23162	1.23131e-06	0.000790498	1.50848	4.84205	3.15949e-06	0.00178827	0.899546	-0.884375	0.380715	1	0.690443	-4.16516	8.21372e-05	0.0423007	1.32814	3.24709	0.00143669	0.570365	0.82608
hsa-miR-370	0.731928	-3.47292	0.000830883	0.417934	0.615682	-5.4597	4.80117e-07	0.000289991	1.18881	1.44743	0.15247	1	0.918545	-0.881812	0.38084	1	0.77266	-2.72645	0.0079988	1	0.796834	-3.24377	0.00139224	1	0.812512	-2.30721	0.0239849	1	0.666965	-4.7045	1.22601e-05	0.0072992	1.47489	5.14613	7.74944e-07	0.000451793	0.967419	-0.351487	0.726432	1	0.788612	-2.64022	0.0104916	1	1.17524	2.04543	0.0423642	1	0.859604
hsa-miR-20a	3.39669	11.5198	4.43077e-20	3.75286e-17	3.61426	12.7121	2.49122e-22	2.0428e-19	0.939804	-3.66068	0.000510071	0.399386	3.93245	13.0318	5.48089e-25	4.65328e-22	4.18432	14.3408	1.15725e-27	9.61676e-25	0.863761	-0.492452	0.622951	1	2.0283	9.13952	7.11201e-16	6.08788e-13	2.14188	10.8683	2.91664e-20	2.4004e-17	0.285911	-12.1716	3.73823e-21	3.08031e-18	2.30287	10.5932	3.07299e-20	2.63355e-17	2.42122	12.3477	4.95859e-25	4.13051e-22	0.246959	-13.7673	2.78943e-26	2.30407e-23	2.63346
hsa-miR-502-3p	0.98306	-0.082833	0.934212	1	1.26476	1.36441	0.176896	1	0.777271	-1.23283	0.221946	1	0.902511	-0.51393	0.608791	1	1.16113	0.894188	0.374186	1	1.08925	0.532078	0.59526	1	0.920189	-0.441222	0.660605	1	1.27093	1.47954	0.14448	1	0.897905	-0.691919	0.490016	1	0.871313	-0.743448	0.459936	1	1.18993	1.09621	0.27739	1	0.978044	-0.146461	0.883729	1	0.911714
hsa-miR-190b	0.836916	-1.9418	0.0550308	1	0.792398	-2.5778	0.0114825	1	1.05618	0.536525	0.593373	1	0.827319	-2.27851	0.0253354	1	0.783312	-3.00818	0.00354254	1	1.0116	0.156707	0.875648	1	0.884291	-1.43481	0.155214	1	0.831282	-2.23271	0.0285105	1	1.22509	2.58283	0.0107277	1	0.869172	-1.74101	0.0861884	1	0.818406	-2.58261	0.0121088	1	1.2393	3.13412	0.00202034	0.781872	0.856306
hsa-miR-656	1.16928	2.30375	0.0238827	1	0.716658	-4.36875	3.4687e-05	0.0184188	1.63158	5.99884	9.39091e-08	8.08558e-05	1.00138	0.0241201	0.98084	1	0.613747	-7.92476	5.95354e-11	4.04245e-08	1.16768	3.08952	0.00234152	1	1.26153	3.50306	0.000826528	0.480213	0.683473	-5.55833	4.35922e-07	0.000287273	1.04235	0.630043	0.529609	1	1.0954	1.53615	0.129984	1	0.613538	-8.22046	4.14856e-11	2.96622e-08	1.21713	3.6873	0.000334485	0.145835	1.12306
hsa-miR-591	0.579919	-5.42596	7.2311e-07	0.000483761	0.813888	-1.91098	0.0619732	1	0.71253	-2.17601	0.0335963	1	0.791573	-2.09399	0.0404561	1	1.11093	0.865931	0.391433	1	0.732616	-4.69627	5.16116e-06	0.00439731	0.609177	-4.94809	5.26084e-06	0.00368258	0.925386	-0.686916	0.495653	1	1.45259	4.45294	1.70358e-05	0.00908605	0.772529	-2.37258	0.0209923	1	1.17157	1.2911	0.204153	1	1.06419	0.68029	0.497572	1	0.683972
hsa-miR-153	0.826759	-1.84915	0.0687031	1	0.876984	-1.12589	0.265578	1	0.94273	-0.405249	0.686687	1	1.00882	0.0780576	0.938013	1	1.0701	0.530357	0.598269	1	0.819532	-2.51425	0.0127242	1	0.853866	-1.56301	0.123075	1	0.922839	-0.694176	0.491176	1	1.1764	1.87783	0.0624094	1	0.993344	-0.0617642	0.950952	1	1.06777	0.530099	0.598733	1	0.964096	-0.38845	0.698238	1	0.921002
hsa-miR-744	0.866746	-0.730306	0.467321	1	0.0167798	-7.07877	1.19521e-10	8.27088e-08	51.6541	5.11194	3.94713e-06	0.0033669	1.0878	0.379491	0.705271	1	0.0210594	-5.51727	1.78197e-07	0.000102641	0.796785	-1.26926	0.205816	1	1.16144	0.700085	0.486221	1	0.0174466	-7.75389	4.82806e-12	3.60173e-09	2.11614	3.51897	0.000565328	0.252136	1.39024	1.40855	0.163357	1	0.02061	-6.40301	3.11902e-09	2.12405e-06	1.68611	2.13048	0.0345132	1	1.12529
hsa-miR-143	2.06554	7.96927	9.292e-12	7.02475e-09	2.29521	12.9832	1.72777e-24	1.45133e-21	0.899935	-1.90327	0.0622591	1	2.08246	8.08238	5.47583e-12	4.20544e-09	2.31402	13.2188	7.71153e-26	6.33117e-23	0.991874	-0.0711726	0.943332	1	1.54809	5.49486	4.35598e-07	0.000315809	1.75795	10.2051	1.52933e-18	1.23052e-15	0.460394	-11.32	4.07143e-22	3.41185e-19	1.61181	5.9571	6.63687e-08	5.03075e-05	1.82378	10.8911	1.85074e-20	1.48429e-17	0.456652	-11.5232	2.45265e-23	1.97438e-20	1.76276
hsa-miR-302a	1.16752	1.54139	0.128365	1	0.892486	-1.18493	0.240159	1	1.30816	2.31367	0.0238629	1	1.06512	0.680823	0.498868	1	0.814213	-2.36494	0.0213675	1	1.09613	1.34671	0.179687	1	1.20083	1.87556	0.0662117	1	0.85157	-1.79217	0.0781035	1	0.96157	-0.482449	0.630205	1	1.11099	1.14099	0.259338	1	0.801255	-2.64153	0.0107877	1	1.05401	0.722416	0.471265	1	1.13236
hsa-miR-137	0.573767	-4.48711	2.82648e-05	0.0171002	0.361992	-7.99406	8.73267e-12	6.23513e-09	1.58502	2.1222	0.0376597	1	0.668304	-3.23823	0.00207269	1	0.421636	-6.96666	3.46497e-09	2.18293e-06	0.858541	-2.1971	0.029345	1	0.686855	-2.80957	0.00653728	1	0.412411	-6.7553	2.99751e-09	2.10425e-06	2.10282	7.10808	3.99443e-11	2.80009e-08	0.766866	-1.99537	0.0512254	1	0.459483	-6.05842	1.27305e-07	8.10931e-05	1.80536	5.94212	2.26115e-08	1.38609e-05	0.677925
hsa-miR-34b	2.01582	10.3693	1.77319e-15	1.42387e-12	2.11655	14.3331	3.86062e-24	3.22362e-21	0.952407	-0.995045	0.323555	1	2.07216	11.4767	9.3337e-16	7.48563e-13	2.17571	16.6291	6.96363e-24	5.61269e-21	0.972812	-0.425703	0.670861	1	1.5649	7.08977	5.36895e-10	4.28443e-07	1.63901	9.90693	1.11732e-16	8.70394e-14	0.48484	-14.4439	1.51582e-30	1.30209e-27	1.64292	8.11086	1.74885e-11	1.40782e-08	1.71824	11.4981	4.61796e-19	3.65281e-16	0.471658	-17.0735	2.27503e-35	1.9497e-32	1.7706
hsa-miR-595	2.11172	9.75397	3.23669e-16	2.62172e-13	1.9875	6.83794	4.76057e-09	3.1515e-06	1.0625	0.852653	0.397493	1	2.94756	12.7686	2.1551e-22	1.81244e-19	2.77418	9.03171	1.74724e-12	1.23704e-09	0.716427	-2.6361	0.00906207	1	1.68286	7.63133	1.15182e-11	9.42185e-09	1.50698	4.69769	1.66045e-05	0.00976344	0.48683	-9.89933	2.69784e-18	2.11241e-15	2.11407	9.94964	7.29633e-17	6.13621e-14	1.86987	6.47822	2.07719e-08	1.36264e-05	0.348778	-13.1875	7.99314e-28	6.68227e-25	2.11315
hsa-miR-1915	1.37421	1.9192	0.0580643	1	1.73691	3.83408	0.000243598	0.117414	0.79118	-1.77643	0.0802128	1	1.47922	2.29102	0.0241888	1	1.86964	4.21806	6.09556e-05	0.028893	0.929008	-0.390712	0.696427	1	1.15463	1.01805	0.311814	1	1.56855	3.59386	0.000619031	0.314757	0.648334	-3.27211	0.00131051	0.562208	1.23965	1.4616	0.14777	1	1.67081	3.9555	0.000183503	0.0904672	0.602307	-3.7177	0.000268826	0.118821	1.28885
hsa-miR-376c	1.26176	2.93054	0.00464487	1	1.65873	10.8809	2.98495e-19	2.35512e-16	0.760677	-4.70161	1.92434e-05	0.0161645	1.2961	3.4644	0.00107322	0.56344	1.70388	13.4128	4.89025e-23	3.90731e-20	0.973502	-0.450529	0.652892	1	1.07843	1.0439	0.300497	1	1.54289	10.4434	3.02099e-18	2.41377e-15	0.69163	-6.46565	1.28139e-09	8.55969e-07	1.12079	1.61585	0.111913	1	1.58718	12.1856	1.21439e-20	9.75157e-18	0.673304	-7.76538	2.08986e-12	1.43782e-09	1.17183
hsa-miR-148a	2.10856	6.64062	9.64236e-10	7.02928e-07	2.5361	10.8721	2.1008e-19	1.66803e-16	0.831418	-3.60743	0.000675761	0.521011	4.93525	10.4905	7.72492e-19	6.34988e-16	5.93594	15.815	5.54981e-33	4.69514e-30	0.427244	-3.22188	0.00149084	1	1.50998	4.58537	1.10209e-05	0.00750521	1.92426	10.1216	6.85317e-19	5.54421e-16	0.433494	-8.94898	2.74379e-15	2.0551e-12	2.35362	7.612	4.27126e-12	3.45972e-09	3.00218	13.5452	3.36235e-29	2.858e-26	0.185208	-13.5846	1.24782e-28	1.04692e-25	2.25161
hsa-miR-1915*	1.19452	2.25062	0.0275496	1	1.21837	2.72209	0.0082233	1	0.980425	-0.247713	0.805115	1	1.279	3.07517	0.00305035	1	1.30453	3.62823	0.000563946	0.241369	0.933953	-1.00185	0.317646	1	1.1308	1.67968	0.0981882	1	1.15399	2.14053	0.0364865	1	0.829474	-3.0137	0.00301419	1	1.19793	2.4162	0.0187919	1	1.22001	2.92114	0.00499396	1	0.77469	-4.11233	6.20741e-05	0.0298576	1.1966
hsa-miR-1909*	1.36338	4.63401	1.45687e-05	0.00898889	1.33844	4.85694	5.65462e-06	0.00318921	1.01863	0.304068	0.762031	1	1.55981	6.59292	9.05232e-09	6.47241e-06	1.53127	7.15288	7.14558e-10	4.6875e-07	0.874068	-2.08861	0.0380924	1	1.25387	3.7088	0.000429532	0.258149	1.21211	3.55685	0.000665082	0.335867	0.739747	-5.66736	6.66071e-08	4.12964e-05	1.3951	5.30051	1.66065e-06	0.00118872	1.34439	5.35088	1.14149e-06	0.000672339	0.64659	-8.4286	1.77492e-14	1.28327e-11	1.38256
hsa-miR-211	1.31579	3.87922	0.000215779	0.116952	1.19156	2.23952	0.0286105	1	1.10425	1.3019	0.19751	1	1.24712	3.21512	0.00188354	0.960605	1.12938	1.60136	0.114218	1	1.05506	0.795716	0.427143	1	1.25381	3.46435	0.0009259	0.534244	1.0926	1.24093	0.219895	1	0.794801	-3.76365	0.000236214	0.112202	1.21227	3.00048	0.00376673	1	1.06408	0.88511	0.379986	1	0.838563	-2.97701	0.00333566	1	1.25062
hsa-miR-29c	2.2074	10.6196	5.52332e-19	4.62854e-16	2.45892	12.9385	2.65974e-24	2.2262e-21	0.897709	-3.81655	0.00029798	0.240172	1.91914	8.5735	1.66678e-14	1.32676e-11	2.13782	10.6881	9.26363e-20	7.2071e-17	1.1502	0.978204	0.329144	1	1.60363	7.7245	1.20783e-12	1.00008e-09	1.82642	11.1382	1.16805e-21	9.84668e-19	0.430284	-12.1052	4.15453e-22	3.47734e-19	1.53182	6.9236	7.62879e-11	6.08015e-08	1.74055	10.0204	4.91188e-19	3.87548e-16	0.494913	-9.83607	1.77786e-17	1.3405e-14	1.73934
hsa-miR-371-3p	0.769973	-2.54821	0.013027	1	0.359223	-10.9329	8.27679e-20	6.62143e-17	2.14344	5.07856	6.38947e-06	0.00540549	0.74377	-3.10781	0.00290469	1	0.346998	-13.3312	5.88196e-26	4.83497e-23	1.03523	0.545	0.586411	1	0.922523	-0.736449	0.464108	1	0.384597	-10.9995	1.01722e-20	8.43275e-18	1.72568	5.98972	1.38874e-08	8.83239e-06	0.87002	-1.35338	0.181173	1	0.370577	-12.7864	8.12829e-25	6.75461e-22	1.78648	7.14798	3.56963e-11	2.38094e-08	0.828076
hsa-miR-92a-2*	1.34408	3.85306	0.000232372	0.125713	1.34575	4.28411	4.784e-05	0.0247811	0.998763	-0.0180827	0.985627	1	1.18588	2.49799	0.0148568	1	1.18735	2.82454	0.00610298	1	1.1334	1.85867	0.0646334	1	1.23398	3.03903	0.00335611	1	1.22486	3.29521	0.00151798	0.727111	0.743575	-4.8016	3.60883e-06	0.00202816	1.13848	2.02995	0.0468055	1	1.13496	2.24698	0.028196	1	0.842769	-3.22581	0.00150909	0.5976	1.21068
hsa-miR-1293	1.54545	6.5725	2.10254e-09	1.52645e-06	1.45363	5.5546	2.53948e-07	0.00015567	1.06317	1.11995	0.266741	1	1.39532	5.97303	6.39482e-08	4.4444e-05	1.31242	4.81909	7.91135e-06	0.00409017	1.1076	1.47497	0.142009	1	1.38349	5.58775	2.39903e-07	0.000176089	1.25698	3.9225	0.000177627	0.0966293	0.665395	-7.0271	6.47442e-11	4.49972e-08	1.30474	5.14575	2.36789e-06	0.00168593	1.1951	3.43354	0.00105029	0.465279	0.736989	-6.58115	5.37074e-10	3.4695e-07	1.38908
hsa-miR-493	1.26567	3.24857	0.0017168	0.814086	0.941383	-0.727321	0.469479	1	1.34448	3.53306	0.00075043	0.57633	1.17972	2.54768	0.0133609	1	0.877454	-1.76719	0.0828198	1	1.07286	1.18217	0.238703	1	1.28511	3.65944	0.000509984	0.30395	0.874729	-1.77287	0.0814253	1	0.89664	-1.654	0.100154	1	1.21274	3.02575	0.00375798	1	0.839968	-2.48168	0.0165413	1	0.961967	-0.679491	0.497948	1	1.23284
hsa-miR-629	1.4858	5.31838	6.27785e-07	0.000423127	1.2527	2.19525	0.0319813	1	1.18608	2.01176	0.04906	1	1.40151	4.77957	6.00698e-06	0.00382044	1.18163	1.69945	0.0945739	1	1.06014	0.682854	0.4955	1	1.39483	4.95777	3.32436e-06	0.00234368	1.0995	1.03667	0.304726	1	0.725852	-4.38166	2.13283e-05	0.0111547	1.34713	4.58844	1.48517e-05	0.0102625	1.0745	0.802248	0.426215	1	0.769504	-3.79064	0.00020761	0.0932171	1.39799
hsa-miR-205	1.95382	11.1083	1.11284e-16	9.06966e-14	2.17099	12.1988	1.39804e-16	1.06391e-13	0.899965	-1.94293	0.0564379	1	1.92553	11.2161	2.10876e-16	1.69966e-13	2.13957	12.2896	3.20802e-16	2.3996e-13	1.01469	0.240466	0.810223	1	1.50041	6.84961	8.54397e-10	6.76682e-07	1.70464	8.93441	1.46084e-12	1.10147e-09	0.486728	-14.5587	8.14466e-30	6.98812e-27	1.53645	7.48574	7.61348e-11	6.07556e-08	1.73972	9.44509	5.14156e-13	3.78419e-10	0.493877	-14.8783	2.80494e-30	2.36176e-27	1.67602
hsa-miR-221	1.92309	10.3753	9.73376e-18	8.04982e-15	2.2194	16.2531	3.15956e-32	2.71406e-29	0.866492	-3.9759	0.000190689	0.155411	2.00121	10.8448	4.90692e-19	4.03839e-16	2.30955	16.8407	3.10352e-35	2.65351e-32	0.960965	-0.437911	0.661924	1	1.46278	6.58581	1.22081e-09	9.61996e-07	1.7548	13.0671	2.10671e-26	1.80545e-23	0.485316	-13.9557	6.52338e-29	5.58401e-26	1.55011	7.49193	1.15809e-11	9.35733e-09	1.84968	14.0507	1.25725e-29	1.07118e-26	0.466372	-14.5259	6.69336e-32	5.68266e-29	1.6769
hsa-miR-515-5p	1.10287	0.86759	0.387913	1	1.47147	3.63866	0.00052744	0.244205	0.749503	-2.69225	0.00905152	1	1.79282	4.33748	4.12301e-05	0.0251091	2.39201	6.90655	3.5044e-09	2.20427e-06	0.615163	-3.72253	0.000259186	0.208386	0.983242	-0.168974	0.866248	1	1.4293	3.67432	0.000544046	0.279096	0.785041	-2.59986	0.0102072	1	1.36926	2.69164	0.00869133	1	1.99855	6.18407	9.44909e-08	6.03797e-05	0.482928	-6.69609	3.2006e-10	2.07399e-07	1.25143
hsa-miR-563	1.34162	4.05902	0.000128984	0.071973	0.936917	-0.734551	0.465579	1	1.43195	4.00408	0.000159811	0.130726	1.13855	1.99737	0.0501199	1	0.795105	-2.89133	0.0055503	1	1.17836	2.87791	0.00445214	1	1.36382	4.44799	3.84229e-05	0.0256665	0.853308	-1.93673	0.0581734	1	0.866604	-2.12648	0.0351844	1	1.19286	2.72782	0.00844551	1	0.76866	-3.48248	0.00107465	0.474995	1.02117	0.3512	0.725974	1	1.24675
hsa-miR-9	1.21743	2.36772	0.0205878	1	1.2698	3.55326	0.000616309	0.280421	0.958761	-0.559514	0.577775	1	1.10329	1.26606	0.209778	1	1.15074	2.25605	0.0266574	1	1.10346	1.44729	0.149406	1	1.13819	1.70472	0.0933726	1	1.19526	2.94505	0.00429724	1	0.805337	-3.41992	0.000796618	0.349716	1.06753	0.899058	0.372328	1	1.12197	2.00183	0.0491311	1	0.888656	-2.02396	0.0445347	1	1.12135
hsa-miR-511	0.990533	-0.107536	0.914661	1	0.812836	-2.41225	0.0182074	1	1.21861	1.90117	0.0616485	1	1.07085	0.798742	0.427697	1	0.878748	-1.58581	0.118028	1	0.924994	-1.1835	0.238176	1	1.0408	0.467584	0.641756	1	0.81505	-2.55749	0.0128972	1	1.10117	1.31806	0.189401	1	1.10051	1.1377	0.260464	1	0.863554	-1.87947	0.0655971	1	1.01858	0.272215	0.785841	1	1.05485
hsa-miR-128	1.57741	3.88109	0.000182833	0.10001	1.95038	6.98285	2.30851e-10	1.58133e-07	0.808769	-2.75424	0.00759307	1	1.50267	3.29725	0.00127318	0.660783	1.85798	6.07202	1.26686e-08	7.81654e-06	1.04973	0.309647	0.757149	1	1.26673	2.41062	0.0178876	1	1.67327	6.53059	2.979e-09	2.09424e-06	0.571304	-5.87009	2.65354e-08	1.67173e-05	1.26205	2.25235	0.0262869	1	1.65179	5.96801	2.55278e-08	1.66697e-05	0.599717	-4.97701	1.58081e-06	0.000858377	1.36872
hsa-miR-185	3.51932	8.46117	5.94051e-14	4.69895e-11	3.75506	10.3372	2.37404e-17	1.82327e-14	0.93722	-1.56395	0.124859	1	6.48294	10.7065	3.95608e-20	3.27959e-17	6.91721	13.1506	5.00682e-25	4.07555e-22	0.542858	-1.28991	0.198611	1	2.0569	6.84736	1.6432e-10	1.31949e-07	2.17989	9.17775	5.03102e-16	3.88394e-13	0.275585	-9.60152	3.8467e-16	2.92349e-13	2.80049	8.7252	2.46572e-15	2.04901e-12	2.92911	11.3905	1.76786e-22	1.44611e-19	0.149603	-12.2375	1.27513e-23	1.03158e-20	3.04276
hsa-miR-215	1.90932	8.86581	6.05432e-15	4.83135e-12	1.9526	9.77448	5.16017e-17	3.95785e-14	0.977837	-0.576393	0.566303	1	1.60655	6.2668	3.86662e-09	2.8033e-06	1.64296	6.91534	1.48574e-10	9.9396e-08	1.18847	1.44154	0.150986	1	1.53257	7.0573	7.0754e-11	5.71692e-08	1.54868	7.96506	4.10544e-13	3.12835e-10	0.518297	-10.0043	1.19687e-17	9.27573e-15	1.4057	5.47653	1.61984e-07	0.00012084	1.42789	6.2565	3.11343e-09	2.12336e-06	0.615978	-6.95712	1.20466e-10	7.92665e-08	1.56681
hsa-miR-886-3p	1.2454	2.89861	0.00513497	1	0.939783	-0.809125	0.421343	1	1.3252	3.24446	0.00184627	1	1.10729	1.40989	0.163219	1	0.835565	-2.45029	0.0167675	1	1.12473	1.97421	0.0497255	1	1.26506	3.22561	0.00211921	1	0.877984	-1.82637	0.072825	1	0.906071	-1.54285	0.125033	1	1.14929	1.9735	0.0532249	1	0.813881	-3.00131	0.00391417	1	1.01908	0.308094	0.758416	1	1.18494
hsa-miR-216a	0.929133	-0.591126	0.55632	1	1.2895	2.26899	0.0271001	1	0.720539	-2.45172	0.0169027	1	1.28964	1.83742	0.0711119	1	1.78982	4.67675	2.37989e-05	0.0117566	0.720462	-3.21241	0.00155157	1	0.864544	-1.26579	0.210266	1	1.31625	2.54232	0.0142466	1	0.912193	-0.949409	0.343957	1	1.09708	0.731096	0.467655	1	1.66973	4.35203	7.81933e-05	0.0403477	0.6572	-4.00485	0.000101702	0.0476235	1.02486
hsa-miR-1197	1.28579	4.14318	8.99925e-05	0.0512957	1.24236	3.74243	0.000365006	0.173013	1.03495	0.572083	0.569181	1	1.33899	4.70502	1.11588e-05	0.00697422	1.29376	4.34111	4.44304e-05	0.0213266	0.96027	-0.700287	0.48456	1	1.2101	3.40484	0.0011468	0.649089	1.14824	2.60419	0.0114794	1	0.790108	-4.81069	3.49355e-06	0.00196687	1.25693	3.97837	0.000174697	0.113029	1.19331	3.24823	0.00184455	0.780246	0.758717	-5.50438	1.3205e-07	7.73815e-05	1.26803
hsa-miR-558	0.756101	-2.40519	0.0192503	1	0.525969	-6.14542	3.15745e-08	2.01582e-05	1.43754	2.16984	0.0339184	1	0.840734	-1.4494	0.152863	1	0.584842	-5.06548	3.16225e-06	0.00167916	0.899335	-1.50612	0.133671	1	0.861488	-1.23221	0.223095	1	0.565531	-5.47606	6.18405e-07	0.000404437	1.53995	4.67353	6.5767e-06	0.00362376	0.926181	-0.624286	0.535222	1	0.608924	-4.74517	1.21888e-05	0.00665507	1.38493	3.49621	0.000626207	0.261128	0.851512
hsa-miR-888*	0.648901	-4.42433	2.46747e-05	0.0149775	0.658987	-4.15541	7.80207e-05	0.0401026	0.984695	-0.120925	0.90412	1	0.688697	-4.31445	5.26722e-05	0.0318667	0.699401	-3.98201	0.000199222	0.0890522	0.942216	-0.871094	0.384977	1	0.711517	-3.59747	0.000534252	0.31788	0.73278	-3.18384	0.00218411	1	1.53004	5.02893	1.34027e-06	0.000771998	0.737995	-3.49012	0.000890723	0.531762	0.757997	-3.04625	0.0036716	1	1.44163	5.20964	5.82392e-07	0.000323228	0.700502
hsa-miR-380*	0.603564	-4.93366	3.5591e-06	0.00228138	0.4709	-6.44417	8.64168e-09	5.68623e-06	1.28173	1.53044	0.130676	1	0.736247	-2.87485	0.00517861	1	0.574418	-4.52627	2.53192e-05	0.0124823	0.819785	-2.57873	0.0106776	1	0.699008	-3.39387	0.00104837	0.599667	0.531314	-5.41576	9.0743e-07	0.000588922	1.84489	6.64	4.73673e-10	3.20203e-07	0.813149	-1.92654	0.0580599	1	0.614677	-4.04418	0.000161443	0.0807216	1.51241	4.41538	1.78172e-05	0.00896203	0.716199
hsa-miR-19a	3.04132	11.4289	2.07652e-20	1.76297e-17	3.27512	12.9499	1.86993e-23	1.55578e-20	0.928613	-3.09276	0.0029018	1	3.34864	11.6232	6.04072e-22	5.06816e-19	3.60607	13.1001	2.78283e-25	2.27357e-22	0.908225	-0.378374	0.705552	1	1.91624	8.81035	2.86554e-15	2.4443e-12	2.06568	10.9673	6.34606e-21	5.28627e-18	0.317486	-12.3747	5.5038e-22	4.58467e-19	2.12057	9.51058	1.71207e-17	1.4467e-14	2.27768	11.5352	3.83785e-23	3.15855e-20	0.288348	-12.5388	9.90641e-24	8.0341e-21	2.40433
hsa-miR-148b	2.05578	7.27363	4.43767e-11	3.30606e-08	2.22549	9.05482	3.44062e-15	2.5839e-12	0.923741	-1.38492	0.170726	1	2.3745	7.80009	1.57794e-12	1.21817e-09	2.57052	9.49118	1.00102e-16	7.57772e-14	0.865774	-0.823369	0.41127	1	1.56184	5.46531	2.71704e-07	0.000198344	1.70821	7.5821	7.47362e-12	5.5529e-09	0.468497	-8.9386	2.10243e-15	1.57682e-12	1.76018	6.26194	4.99611e-09	3.88198e-06	1.91642	8.26776	9.19488e-14	6.85938e-11	0.405613	-9.37471	6.35447e-17	4.74679e-14	1.86471
hsa-miR-654-5p	0.802502	-1.2273	0.223827	1	1.02989	0.172327	0.863812	1	0.779214	-1.13755	0.259493	1	1.35119	1.38247	0.172228	1	1.73405	2.65593	0.01086	1	0.59392	-3.57756	0.000445283	0.35311	0.79636	-1.33242	0.187645	1	1.09173	0.520545	0.605083	1	1.10138	0.687192	0.493028	1	1.1617	0.750965	0.455916	1	1.59495	2.38469	0.0216181	1	0.654129	-2.58057	0.0109592	1	0.989111
hsa-miR-23a	2.64374	8.10084	4.20846e-13	3.27839e-10	2.90335	10.3414	1.48023e-17	1.13978e-14	0.910584	-2.43975	0.0182496	1	2.35725	7.62144	2.8579e-12	2.20058e-09	2.58873	9.86958	2.59025e-17	1.97377e-14	1.12154	0.486363	0.627245	1	1.77291	6.38636	1.8601e-09	1.45832e-06	1.97311	9.39346	9.95945e-17	7.79825e-14	0.361776	-9.40592	9.4561e-16	7.13936e-13	1.74218	6.32495	2.16212e-09	1.68862e-06	1.93617	9.30981	6.31301e-17	4.91152e-14	0.405745	-8.92196	3.04362e-15	2.22793e-12	2.00929
hsa-let-7d*	1.58633	7.58724	1.03406e-11	7.79681e-09	1.40683	5.27747	7.36516e-07	0.000438227	1.12759	2.46204	0.0164067	1	1.38396	5.20777	6.97837e-07	0.000466853	1.22736	3.0901	0.0024675	0.942585	1.14623	1.65901	0.0986693	1	1.43561	6.86714	5.45237e-10	4.34554e-07	1.2043	3.34816	0.00116728	0.5708	0.665299	-7.31116	1.487e-11	1.05469e-08	1.3174	5.11635	1.18602e-06	0.000852748	1.12052	2.02779	0.0450098	1	0.762584	-4.64405	6.92052e-06	0.00360559	1.41062
hsa-miR-362-3p	1.72969	7.06572	1.36279e-10	1.01119e-07	1.94763	9.51946	4.74273e-16	3.59025e-13	0.888097	-2.35451	0.0214866	1	1.5824	5.57547	1.26012e-07	8.66963e-05	1.78179	7.71097	2.5063e-12	1.76694e-09	1.09307	0.776203	0.438541	1	1.38981	4.94908	2.57386e-06	0.00181972	1.61056	8.16501	7.46436e-13	5.66545e-10	0.546221	-9.10445	6.063e-16	4.59575e-13	1.34818	4.30062	3.25153e-05	0.0219803	1.55666	7.17559	5.28462e-11	3.76793e-08	0.59706	-7.132	3.17661e-11	2.12833e-08	1.47501
hsa-miR-552	0.826934	-2.64724	0.00982543	1	0.829771	-2.62868	0.0105619	1	0.996581	-0.03854	0.969372	1	0.808735	-3.10142	0.00276619	1	0.81151	-3.0878	0.00300859	1	1.0225	0.429076	0.668345	1	0.864931	-2.09342	0.0401526	1	0.873112	-1.97929	0.0525532	1	1.20736	3.20638	0.00162721	0.680174	0.844091	-2.52341	0.0141924	1	0.851975	-2.41111	0.0193167	1	1.23453	3.83067	0.000181421	0.0823652	0.837319
hsa-miR-562	1.34638	4.45738	3.14935e-05	0.0189906	1.42261	7.94503	1.42738e-12	1.03914e-09	0.946414	-1.05375	0.296881	1	1.24919	3.71895	0.000477447	0.263551	1.31992	7.69817	1.23324e-11	8.49701e-09	1.0778	1.46733	0.144083	1	1.21398	3.18187	0.00230677	1	1.29405	6.50989	1.72859e-09	1.23076e-06	0.723731	-6.69513	3.51733e-10	2.38475e-07	1.16628	2.71081	0.00915556	1	1.243	6.34949	7.29587e-09	4.89553e-06	0.780036	-6.16843	6.06072e-09	3.81219e-06	1.23044
hsa-miR-337-3p	1.26375	4.00403	0.00011507	0.0645541	1.14985	2.2754	0.0250909	1	1.09906	1.77003	0.0812976	1	1.01531	0.322416	0.747895	1	0.923801	-1.60509	0.112517	1	1.24469	4.02836	8.23783e-05	0.0678797	1.2167	3.81233	0.000252166	0.155586	1.06898	1.25466	0.213284	1	0.825815	-3.64939	0.00036084	0.165986	1.0328	0.727822	0.469034	1	0.920302	-1.81899	0.0737133	1	1.02789	0.675989	0.499929	1	1.11202
hsa-miR-323-5p	0.812295	-2.07183	0.0410045	1	0.670427	-3.33187	0.00136848	0.596657	1.21161	1.38034	0.1723	1	0.898975	-1.13289	0.261092	1	0.741968	-2.59561	0.0121796	1	0.903579	-1.27562	0.203792	1	0.887804	-1.21858	0.226507	1	0.708575	-3.01357	0.00384831	1	1.33958	3.18191	0.00175999	0.730397	0.953658	-0.50712	0.613827	1	0.761061	-2.43395	0.0188296	1	1.21042	2.3081	0.022311	1	0.893071
hsa-miR-548o	0.67772	-3.7851	0.000254491	0.136153	0.889417	-1.02862	0.307585	1	0.761982	-1.9921	0.0512971	1	0.83368	-1.73805	0.0855454	1	1.09409	0.751531	0.455652	1	0.812925	-2.35394	0.0196171	1	0.697628	-3.76679	0.000288178	0.176941	0.980006	-0.180086	0.857793	1	1.28883	2.76656	0.0063367	1	0.816605	-2.06734	0.0419134	1	1.14123	1.13062	0.264163	1	1.04772	0.505586	0.613823	1	0.756194
hsa-miR-1245	1.05644	0.63658	0.526691	1	1.26008	3.75062	0.000331144	0.157887	0.838392	-2.20844	0.0309219	1	1.17553	1.8531	0.06919	1	1.40212	5.58023	4.54058e-07	0.000253819	0.898693	-1.69975	0.0908327	1	0.989994	-0.125802	0.900347	1	1.24	3.73999	0.000372508	0.194449	0.8689	-2.26148	0.025146	1	1.0791	0.928665	0.357386	1	1.34356	5.13745	2.99481e-06	0.00172801	0.780875	-4.07129	7.67047e-05	0.0365881	1.07015
hsa-miR-1201	0.978127	-0.310082	0.75713	1	1.16853	2.2806	0.0251187	1	0.837061	-2.56355	0.0126729	1	1.00153	0.0243365	0.980649	1	1.19649	2.93718	0.00469836	1	0.97663	-0.382753	0.702377	1	0.93736	-1.02012	0.310539	1	1.1759	2.61992	0.010951	1	0.93771	-1.05811	0.291627	1	0.959632	-0.698462	0.487338	1	1.19603	3.0798	0.00334391	1	0.915796	-1.71264	0.0886962	1	0.966758
hsa-miR-218-2*	0.990246	-0.150409	0.880836	1	0.787445	-3.24403	0.00184954	0.787906	1.25754	2.72718	0.00816192	1	0.93078	-1.25491	0.21469	1	0.740157	-4.65195	2.59846e-05	0.0127844	1.06389	1.35993	0.175669	1	1.04772	0.73267	0.466323	1	0.789654	-3.41125	0.00122388	0.597255	1.11583	1.89489	0.0599676	1	0.987819	-0.209869	0.834547	1	0.753102	-4.43562	5.92085e-05	0.030966	1.18712	3.5437	0.000548626	0.232617	0.988764
hsa-miR-95	0.689862	-4.82316	5.97389e-06	0.00378148	0.755718	-3.87515	0.000218094	0.105784	0.912856	-0.959027	0.340999	1	0.619436	-7.2243	5.58708e-10	4.13444e-07	0.678569	-6.24963	4.42227e-08	2.6401e-05	1.11369	2.18798	0.0299653	1	0.736277	-4.11232	0.000100443	0.0652877	0.829506	-2.63008	0.0105469	1	1.38811	5.20454	5.93546e-07	0.000347818	0.667085	-5.98524	1.06259e-07	7.99066e-05	0.749388	-4.45588	3.73329e-05	0.0197491	1.54593	8.39803	2.23711e-14	1.61295e-11	0.675783
hsa-miR-513c	0.932017	-1.06785	0.288465	1	1.00492	0.0753347	0.940148	1	0.927458	-1.04401	0.300286	1	0.821714	-3.45718	0.000918697	0.488747	0.885985	-2.14752	0.0357943	1	1.13424	2.5352	0.0120774	1	0.930836	-1.18013	0.241757	1	1.0249	0.406523	0.685806	1	1.03538	0.630589	0.529215	1	0.843074	-3.09905	0.00290112	1	0.927027	-1.36771	0.177214	1	1.17437	3.50745	0.000584234	0.245963	0.87565
hsa-miR-582-5p	1.27694	3.21957	0.00195041	0.912793	1.32745	4.46507	2.6359e-05	0.0141548	0.961951	-0.55714	0.579343	1	1.24652	3.11078	0.00289112	1	1.29582	4.4831	3.15092e-05	0.0153135	1.02441	0.398552	0.690687	1	1.17744	2.34413	0.0223665	1	1.22977	3.58354	0.000626852	0.317187	0.769014	-4.52957	1.16293e-05	0.00630309	1.16963	2.33918	0.0231071	1	1.22107	3.65762	0.000548642	0.252924	0.787783	-4.6067	8.64611e-06	0.00447868	1.20925
hsa-miR-146a*	1.08234	0.795001	0.429597	1	1.4618	5.75563	1.47793e-07	9.17793e-05	0.740419	-3.5332	0.000785416	0.601629	1.04382	0.445704	0.65741	1	1.40977	5.43947	5.97845e-07	0.000331206	1.03691	0.507168	0.612605	1	0.967092	-0.367821	0.714378	1	1.42807	5.80462	1.66098e-07	0.000111618	0.794708	-3.2406	0.00147169	0.622523	0.956702	-0.49475	0.622766	1	1.39459	5.57696	4.63528e-07	0.000285069	0.824039	-2.85407	0.00492222	1	1.00205
hsa-miR-19b-2*	1.04637	0.696677	0.487611	1	0.976559	-0.305397	0.76098	1	1.07149	0.900175	0.371577	1	0.935854	-1.14157	0.256593	1	0.873413	-1.92463	0.058908	1	1.1181	1.90979	0.0576493	1	1.05274	0.861449	0.391403	1	0.96374	-0.518731	0.606056	1	0.986198	-0.232996	0.816065	1	0.962942	-0.681674	0.497441	1	0.887551	-1.78147	0.0808223	1	1.10266	1.86228	0.0642539	1	0.993833
hsa-miR-92a	2.89038	7.80563	1.92956e-12	1.4819e-09	3.20531	10.3724	1.85109e-17	1.42349e-14	0.901748	-2.41362	0.020001	1	2.00987	5.9927	1.52624e-08	1.0821e-05	2.22886	8.30469	1.77852e-13	1.28054e-10	1.43809	1.48604	0.138842	1	1.84205	6.11054	8.12369e-09	6.27149e-06	2.0784	9.48542	7.77905e-17	6.09877e-14	0.329334	-9.24868	1.8608e-15	1.39932e-12	1.57875	4.97526	1.66022e-06	0.00118872	1.78199	8.13593	9.56657e-14	7.12709e-11	0.473612	-7.2532	2.83898e-11	1.90779e-08	1.91805
hsa-miR-30a*	0.832343	-2.14681	0.0352329	1	0.705415	-4.31596	4.67524e-05	0.0243112	1.17993	1.52682	0.131598	1	0.936869	-0.726974	0.469698	1	0.794002	-2.72456	0.0079976	1	0.888431	-1.83417	0.0681288	1	0.900826	-1.23065	0.223137	1	0.741051	-3.85325	0.00026797	0.142024	1.29286	3.70107	0.000296766	0.137996	0.981814	-0.209403	0.834851	1	0.806647	-2.67578	0.00948102	1	1.14862	1.91603	0.057063	1	0.917579
hsa-miR-885-3p	1.60535	4.12878	9.24059e-05	0.0524865	1.70293	5.24908	1.28712e-06	0.00075425	0.9427	-0.624249	0.534595	1	1.49487	3.48248	0.000778926	0.419062	1.58573	4.47879	2.18125e-05	0.010819	1.07391	0.570448	0.569008	1	1.35886	3.03115	0.00345801	1	1.451	4.19085	8.22144e-05	0.0462867	0.605837	-5.55581	1.1426e-07	6.98132e-05	1.3227	2.72963	0.00792424	1	1.41219	3.82644	0.000267038	0.12877	0.650616	-4.63144	6.97132e-06	0.00362509	1.42018
hsa-miR-451	1.90128	4.15485	7.01469e-05	0.0406852	2.46779	8.19327	3.23408e-13	2.37058e-10	0.770435	-3.01493	0.00377083	1	1.72775	3.60144	0.000481695	0.264932	2.24256	7.36319	1.5023e-11	1.03208e-08	1.10044	0.467117	0.640921	1	1.37895	2.57468	0.0117371	1	1.96089	7.7081	3.82806e-12	2.87058e-09	0.462105	-6.46869	1.27659e-09	8.54042e-07	1.3539	2.40894	0.0179895	1	1.89932	7.21809	3.42577e-11	2.45627e-08	0.508518	-5.70364	4.9299e-08	2.97273e-05	1.52506
hsa-miR-7	1.75964	8.09227	1.58306e-12	1.22054e-09	1.97872	10.0563	6.00975e-16	4.54337e-13	0.889282	-2.1967	0.0315758	1	1.48681	6.07482	2.01062e-08	1.4195e-05	1.67192	8.09315	3.31503e-12	2.31721e-09	1.1835	1.98796	0.0481746	1	1.40482	5.41536	3.94475e-07	0.000286389	1.62472	8.15069	5.63008e-12	4.19441e-09	0.537276	-10.4566	8.95017e-20	7.16014e-17	1.29365	4.38685	2.8674e-05	0.0194697	1.49161	7.09218	6.8671e-10	4.7795e-07	0.635866	-8.12006	7.31117e-14	5.21286e-11	1.44257
hsa-miR-518b	1.39318	5.60923	2.0804e-07	0.000142092	1.38897	6.13936	1.67352e-08	1.08779e-05	1.00303	0.0622444	0.950556	1	1.72643	8.58606	2.46959e-13	1.93863e-10	1.72122	9.48858	1.34762e-15	1.00263e-12	0.806968	-3.01178	0.00293783	1	1.26609	4.47305	2.49406e-05	0.01681	1.24821	4.73188	8.13676e-06	0.0049146	0.71879	-6.76574	2.56426e-10	1.75139e-07	1.48796	6.89143	9.00509e-10	7.05999e-07	1.45818	7.35642	6.09266e-11	4.33188e-08	0.580041	-10.5074	2.02302e-20	1.58402e-17	1.44952
hsa-miR-498	0.839293	-2.07453	0.0422959	1	0.653453	-6.21101	1.7525e-08	1.13737e-05	1.2844	2.36208	0.0215478	1	0.761815	-3.54547	0.000842084	0.452199	0.59313	-8.808	5.97604e-13	4.24299e-10	1.1017	2.07556	0.0393298	1	0.921725	-0.94942	0.346593	1	0.685029	-5.67824	2.12537e-07	0.000141762	1.32783	4.34685	2.53267e-05	0.0131446	0.837542	-2.20964	0.0316463	1	0.630417	-7.59917	1.06065e-10	7.48821e-08	1.46288	6.70525	4.9239e-10	3.18576e-07	0.838224
hsa-miR-525-5p	0.604663	-4.88953	4.01469e-06	0.00255736	0.755214	-2.46465	0.0165637	1	0.800651	-1.48164	0.143864	1	0.728702	-2.95412	0.00403365	1	0.910136	-0.780218	0.438682	1	0.829781	-2.32793	0.0209612	1	0.645435	-4.39811	3.12188e-05	0.0210102	0.851801	-1.3929	0.169629	1	1.48262	4.36641	2.27073e-05	0.0118078	0.74355	-2.88427	0.0051062	1	0.975881	-0.203627	0.839535	1	1.23025	2.23512	0.0267524	1	0.682443
hsa-miR-1537	0.913957	-1.01955	0.311602	1	1.08189	1.14084	0.257561	1	0.84478	-1.86228	0.067073	1	0.84441	-2.122	0.0383657	1	0.999561	-0.00722151	0.994263	1	1.08236	1.42965	0.15455	1	0.895043	-1.33984	0.185653	1	1.10926	1.57981	0.119073	1	1.00823	0.125067	0.900633	1	0.844492	-2.18142	0.0339199	1	1.03973	0.643741	0.522455	1	1.09127	1.54438	0.124757	1	0.870277
hsa-miR-31*	0.721248	-2.17768	0.0326003	1	1.21451	1.43027	0.158553	1	0.593859	-2.95755	0.00439206	1	1.05312	0.295166	0.768779	1	1.77335	3.62901	0.000688606	0.291969	0.684867	-3.17205	0.00176177	1	0.683416	-2.72212	0.00827559	1	1.32005	2.04337	0.0467797	1	1.05262	0.436977	0.662775	1	0.898678	-0.672324	0.503818	1	1.75026	3.67527	0.000653619	0.297397	0.720907	-2.43099	0.0163205	1	0.820036
hsa-miR-372	1.19468	2.35193	0.0218582	1	1.33963	5.10152	2.50682e-06	0.00144142	0.891803	-1.64418	0.105087	1	1.23272	2.76244	0.00761211	1	1.38228	5.68558	2.67364e-07	0.000152665	0.969145	-0.534977	0.593268	1	1.09841	1.33659	0.186769	1	1.26878	4.46597	3.17013e-05	0.0182916	0.792454	-4.22349	4.14502e-05	0.0210152	1.1362	1.79879	0.0775519	1	1.30676	5.01449	4.47776e-06	0.00255468	0.768003	-4.83957	3.11791e-06	0.00165561	1.1583
hsa-miR-1257	1.13723	1.84432	0.0683498	1	0.996528	-0.0441364	0.964915	1	1.14119	1.69873	0.0941437	1	1.03238	0.50006	0.618319	1	0.904655	-1.38622	0.170265	1	1.10156	1.52817	0.128098	1	1.13825	2.01827	0.047084	1	0.95879	-0.590059	0.557415	1	0.932856	-1.11334	0.267243	1	1.05473	0.880005	0.381789	1	0.897438	-1.60042	0.115239	1	1.02759	0.484157	0.628886	1	1.08543
hsa-miR-30a	2.06014	9.08996	2.8896e-15	2.31168e-12	2.21663	11.5606	2.57994e-21	2.09749e-18	0.929403	-1.68433	0.0969936	1	1.53223	5.78246	4.79099e-08	3.3489e-05	1.64861	7.71181	1.99773e-12	1.41039e-09	1.34454	2.58547	0.0104283	1	1.56788	6.67777	7.20533e-10	5.71383e-07	1.69978	9.42917	1.01315e-16	7.92283e-14	0.468886	-11.1385	7.02148e-21	5.75059e-18	1.3392	4.6628	7.60975e-06	0.00532683	1.45616	7.11532	3.85119e-11	2.75745e-08	0.630436	-7.17875	2.70399e-11	1.81979e-08	1.55075
hsa-miR-200b	0.896691	-1.36298	0.177413	1	1.19064	2.60204	0.0115933	1	0.753117	-3.34205	0.00136392	1	0.9749	-0.31796	0.751636	1	1.29449	3.87157	0.000297541	0.130621	0.919777	-1.48874	0.138224	1	0.854645	-2.09893	0.0400833	1	1.227	3.15325	0.00265476	1	0.968041	-0.526368	0.599427	1	0.91502	-1.17115	0.246578	1	1.30261	4.07366	0.000172446	0.0855334	0.890382	-1.92486	0.0563205	1	0.907786
hsa-miR-605	1.28577	3.84095	0.00028152	0.149768	0.9682	-0.4721	0.638449	1	1.328	3.7864	0.000330178	0.264802	1.11244	1.78753	0.0788691	1	0.837682	-2.86512	0.00574916	1	1.15581	2.95043	0.00356198	1	1.29641	4.13761	0.000119475	0.0769419	0.894854	-1.74655	0.085927	1	0.878356	-2.28723	0.0236369	1	1.15407	2.43466	0.0182175	1	0.814928	-3.47762	0.00101632	0.451247	1.01521	0.296274	0.767454	1	1.20207
hsa-miR-1228*	2.0499	5.22044	7.89754e-07	0.000527556	2.1916	6.42474	2.81284e-09	1.87617e-06	0.935342	-0.848181	0.399418	1	1.85333	4.53496	1.28189e-05	0.00799897	1.98145	5.62306	1.00872e-07	5.90102e-05	1.10606	0.475247	0.635125	1	1.56779	4.10026	8.0612e-05	0.0526396	1.68438	5.52648	1.93475e-07	0.000129435	0.472676	-6.37006	2.61983e-09	1.72909e-06	1.52149	3.76471	0.00026095	0.165964	1.63499	5.09314	1.16726e-06	0.000686351	0.522808	-5.51238	1.38623e-07	8.10947e-05	1.69146
hsa-miR-1912	0.443403	-4.61302	1.57258e-05	0.00964048	0.645637	-2.57369	0.0127714	1	0.686768	-1.3231	0.190612	1	0.633927	-2.2163	0.0300361	1	0.923059	-0.403979	0.687965	1	0.699454	-3.17825	0.00172797	1	0.488033	-4.02328	0.000146245	0.0933043	0.76829	-1.46298	0.149785	1	1.86153	4.44255	1.70151e-05	0.00908605	0.644955	-2.18429	0.0328009	1	1.01536	0.0755393	0.940124	1	1.30205	1.65248	0.100547	1	0.547872
hsa-miR-219-5p	0.770476	-2.72384	0.00831506	1	0.754298	-3.11311	0.00283047	1	1.02145	0.165769	0.868838	1	0.823456	-2.04404	0.0456941	1	0.806165	-2.41083	0.0195098	1	0.935661	-1.13127	0.259387	1	0.822637	-2.04199	0.0457814	1	0.807454	-2.36283	0.0217608	1	1.31066	3.61727	0.000407091	0.185633	0.860523	-1.57953	0.120336	1	0.843128	-1.90518	0.0627441	1	1.22634	2.82985	0.00534977	1	0.823026
hsa-miR-325	1.0959	1.46203	0.147191	1	1.26837	3.94566	0.000177732	0.0881553	0.864019	-2.38773	0.0198345	1	1.36366	4.77265	8.41401e-06	0.00530924	1.57827	7.28111	6.40171e-10	4.20592e-07	0.803645	-3.49401	0.000593462	0.466461	1.02491	0.434568	0.665071	1	1.23442	3.84527	0.000295097	0.155516	0.850424	-3.08778	0.0023801	0.968701	1.20837	3.1375	0.00243791	1	1.44755	6.39452	3.53201e-08	2.2958e-05	0.683439	-7.17425	2.29865e-11	1.55388e-08	1.16189
hsa-miR-1270	1.32998	4.09154	9.14529e-05	0.0520367	1.19716	2.5044	0.0141566	1	1.11095	1.59218	0.116056	1	1.21159	3.1829	0.00215091	1	1.09059	1.40376	0.165091	1	1.09772	1.44655	0.149774	1	1.26559	3.76819	0.000322002	0.195133	1.09365	1.4149	0.161443	1	0.788405	-3.92713	0.000128171	0.0630603	1.18768	3.02508	0.00361758	1	1.03615	0.617965	0.539069	1	0.865445	-2.88846	0.00438755	1	1.23938
hsa-miR-659	1.2221	2.63799	0.00976573	1	1.26421	3.29792	0.00138815	0.603846	0.966696	-0.497637	0.62037	1	1.4101	4.23814	5.16464e-05	0.0312977	1.45868	4.98371	2.80474e-06	0.00149773	0.866677	-1.68062	0.094401	1	1.1441	1.99104	0.0499963	1	1.18849	2.76777	0.00712099	1	0.805393	-3.42474	0.000786161	0.345911	1.27967	3.40729	0.001019	0.605288	1.32386	4.20949	6.75015e-05	0.0350333	0.698016	-5.34429	2.73976e-07	0.000155892	1.25659
hsa-miR-190	1.109	1.2257	0.224197	1	1.01365	0.164	0.870192	1	1.09406	0.97613	0.332514	1	0.964283	-0.479977	0.632818	1	0.881379	-1.71224	0.0916972	1	1.15008	2.18548	0.0300619	1	1.10511	1.26142	0.211906	1	0.982925	-0.226032	0.821948	1	0.939159	-0.908794	0.364849	1	0.99039	-0.13113	0.896127	1	0.889266	-1.66216	0.102188	1	1.08011	1.27191	0.205237	1	1.03348
hsa-miR-494	0.837498	-1.73774	0.0864396	1	0.708663	-3.43606	0.000962261	0.42532	1.1818	1.28097	0.204649	1	0.858433	-1.58049	0.11927	1	0.726377	-3.42334	0.00112401	0.4541	0.975613	-0.355357	0.722735	1	0.905584	-0.985964	0.327931	1	0.743308	-3.09117	0.00296488	1	1.28576	2.98834	0.0032545	1	0.91401	-0.927594	0.357726	1	0.752843	-3.08923	0.00318636	1	1.25441	2.97513	0.00341412	1	0.882578
hsa-miR-553	1.17715	2.14273	0.0361796	1	1.1689	2.61079	0.0109251	1	1.00705	0.0939352	0.925461	1	1.0964	1.28941	0.202681	1	1.08872	1.54658	0.1268	1	1.07365	1.36185	0.174845	1	1.12798	1.68328	0.0982565	1	1.11238	1.90683	0.0608277	1	0.852281	-2.864	0.00478228	1	1.0752	1.0564	0.295944	1	1.06327	1.16455	0.248838	1	0.915051	-1.74294	0.0834571	1	1.11277
hsa-miR-183*	1.31509	3.28692	0.00145406	0.696493	1.3334	3.39103	0.00111728	0.488249	0.986262	-0.173388	0.862877	1	1.19817	2.1858	0.0311626	1	1.21486	2.31473	0.0230625	1	1.09757	1.06414	0.288537	1	1.2109	2.55997	0.0124703	1	1.22289	2.65807	0.0100154	1	0.755526	-3.9844	0.000102804	0.0509906	1.14357	1.79687	0.0759994	1	1.15788	1.94117	0.0564549	1	0.829247	-2.64365	0.00892972	1	1.20483
hsa-miR-99b	0.319728	-4.95057	3.76948e-06	0.00240493	0.316379	-5.75112	1.02401e-07	6.38985e-05	1.01059	0.0248718	0.980234	1	0.524542	-2.27424	0.0260849	1	0.519047	-2.73539	0.0076739	1	0.609538	-3.53062	0.000524153	0.414081	0.388217	-3.90008	0.000213565	0.133051	0.393074	-4.43619	2.64549e-05	0.0153703	3.14293	6.1981	4.77913e-09	3.10165e-06	0.587313	-1.84888	0.0695155	1	0.588533	-2.19099	0.0318825	1	1.91573	2.99599	0.00314549	1	0.442836
hsa-miR-19b-1*	0.613272	-6.0259	3.47555e-08	2.45026e-05	0.633691	-5.68647	2.0181e-07	0.000124921	0.967777	-0.298629	0.766154	1	0.599304	-6.94784	1.16896e-09	8.58013e-07	0.619259	-6.57279	9.9561e-09	6.16283e-06	1.02331	0.428608	0.66871	1	0.677298	-4.82305	6.44412e-06	0.00448511	0.712751	-4.20399	7.55611e-05	0.042692	1.6058	6.9403	9.51281e-11	6.59238e-08	0.654697	-5.61374	3.67329e-07	0.00026962	0.687684	-4.96507	5.86202e-06	0.00332376	1.64323	8.31828	2.87471e-14	2.06692e-11	0.6379
hsa-miR-644	0.778933	-2.33706	0.021286	1	0.666519	-3.5792	0.000533577	0.245979	1.16866	1.23955	0.219474	1	0.895076	-1.1117	0.26953	1	0.765901	-2.53087	0.0135016	1	0.870242	-1.52894	0.128102	1	0.85228	-1.58465	0.116488	1	0.711642	-3.27909	0.00154011	0.734571	1.3759	3.31433	0.00115146	0.499735	0.944195	-0.594482	0.554138	1	0.78639	-2.40744	0.0191371	1	1.19736	2.1165	0.0357181	1	0.872068
hsa-miR-515-3p	1.33624	3.67288	0.000450539	0.235182	1.2962	3.61419	0.000532089	0.245825	1.03089	0.41127	0.682201	1	1.24103	3.0197	0.00368806	1	1.20385	2.90151	0.005117	1	1.07671	1.12806	0.260766	1	1.24135	2.9991	0.00387206	1	1.18219	2.58716	0.0118315	1	0.758917	-4.39558	2.01766e-05	0.0106331	1.18725	2.53465	0.0141513	1	1.13586	2.1193	0.038469	1	0.817136	-3.70541	0.00029315	0.128986	1.2412
hsa-miR-369-3p	0.996326	-0.0433686	0.965539	1	0.846078	-2.15855	0.0341136	1	1.17758	1.65695	0.102358	1	1.08276	0.925308	0.358502	1	0.91948	-1.08292	0.282718	1	0.920171	-1.32387	0.187111	1	1.03754	0.447031	0.656574	1	0.846971	-2.27753	0.0261273	1	1.07916	1.12992	0.260272	1	1.10249	1.16806	0.248023	1	0.900963	-1.41913	0.161133	1	0.993012	-0.104891	0.916599	1	1.05852
hsa-miR-647	0.835893	-1.62635	0.109041	1	1.08518	0.84643	0.401126	1	0.770284	-2.01668	0.04776	1	1.22849	1.58818	0.117967	1	1.59485	4.14675	0.000137508	0.062291	0.680425	-4.80174	3.16472e-06	0.00269951	0.817915	-1.90381	0.0621798	1	1.13878	1.35337	0.182274	1	1.05097	0.600263	0.549308	1	1.08506	0.676244	0.50181	1	1.50922	3.82039	0.000408112	0.191404	0.715106	-3.52065	0.000593901	0.249099	0.972098
hsa-miR-527	0.687912	-2.52168	0.0136501	1	1.19636	1.35507	0.180837	1	0.575003	-3.22588	0.00201584	1	1.0231	0.131056	0.896095	1	1.7793	3.73052	0.000484153	0.208186	0.672379	-3.24349	0.00139224	1	0.654734	-3.09005	0.00286353	1	1.31398	2.06857	0.0440175	1	1.08258	0.678831	0.498288	1	0.872077	-0.873538	0.38548	1	1.76915	3.83868	0.000388117	0.183524	0.727908	-2.35829	0.0196769	1	0.789665
hsa-miR-135b*	0.62513	-5.58926	3.11709e-07	0.000212586	0.845511	-1.78908	0.0796898	1	0.739352	-2.36889	0.0212498	1	0.754023	-3.15775	0.00232176	1	1.01984	0.194855	0.846364	1	0.829059	-3.13546	0.00198343	1	0.651088	-5.18845	1.85235e-06	0.00132258	0.947374	-0.557508	0.579897	1	1.37488	4.3865	2.1898e-05	0.0114308	0.750713	-3.3127	0.00150179	0.872539	1.08619	0.815026	0.419658	1	1.13986	1.71063	0.0893276	1	0.696192
hsa-miR-638	1.33506	2.02292	0.0461417	1	0.994069	-0.0336343	0.973266	1	1.34302	1.79957	0.0765732	1	1.2918	1.79548	0.0758167	1	0.961864	-0.220742	0.82591	1	1.03348	0.218835	0.827	1	1.3371	2.19025	0.0317152	1	0.906913	-0.620928	0.537169	1	0.849678	-1.23567	0.218406	1	1.30285	1.98774	0.050385	1	0.896875	-0.68687	0.494867	1	0.878126	-0.983321	0.326792	1	1.31522
hsa-miR-510	1.11139	1.22976	0.222832	1	1.28861	3.11493	0.0028199	1	0.86247	-1.6472	0.104255	1	1.09462	1.07489	0.286157	1	1.26916	2.98749	0.00411402	1	1.01532	0.216762	0.828617	1	1.03435	0.424851	0.672388	1	1.24872	2.91151	0.00531294	1	0.837817	-2.59272	0.0104505	1	1.03284	0.410245	0.68305	1	1.24003	2.84713	0.00637322	1	0.850654	-2.43529	0.0159884	1	1.0621
hsa-miR-584	1.92418	9.55239	1.32372e-16	1.07751e-13	2.02213	10.7757	2.1229e-19	1.68346e-16	0.951562	-1.31155	0.194148	1	1.57844	6.88875	1.5647e-10	1.17039e-07	1.65879	7.9851	4.51078e-13	3.2207e-10	1.21904	1.85798	0.064627	1	1.52257	7.26046	2.19336e-11	1.78101e-08	1.59842	8.76996	5.97318e-15	4.58143e-12	0.507716	-10.9648	4.01772e-20	3.23024e-17	1.37687	5.74384	4.68691e-08	3.56674e-05	1.45045	7.18167	3.01151e-11	2.16226e-08	0.618925	-7.93937	4.60174e-13	3.21662e-10	1.54858
hsa-miR-335*	1.28086	3.77294	0.000265702	0.141619	1.05781	0.67373	0.502607	1	1.21086	2.63577	0.0106523	1	1.18259	2.82119	0.00578002	1	0.976649	-0.308189	0.758921	1	1.0831	1.16197	0.246685	1	1.26204	3.94535	0.000156468	0.0995137	0.978947	-0.286883	0.775215	1	0.849317	-2.57136	0.01105	1	1.18876	3.12269	0.00246229	1	0.934287	-0.963197	0.339782	1	0.919894	-1.46709	0.14415	1	1.22304
hsa-miR-671-3p	1.15535	1.72603	0.0878147	1	1.21082	2.34183	0.021728	1	0.954187	-0.572941	0.568613	1	1.05858	0.796582	0.42859	1	1.1094	1.4873	0.142508	1	1.09141	1.27111	0.205412	1	1.09573	1.21222	0.229289	1	1.15917	2.01076	0.048654	1	0.846689	-2.38834	0.0180997	1	1.03345	0.483278	0.630728	1	1.0935	1.34022	0.186301	1	0.924087	-1.40209	0.162885	1	1.07778
hsa-miR-454*	1.24242	2.92415	0.0045363	1	1.07263	0.986564	0.326725	1	1.1583	1.96791	0.0532798	1	0.953271	-0.803694	0.424835	1	0.822991	-3.52287	0.00081998	0.344318	1.30333	4.97539	1.55834e-06	0.00133238	1.21957	2.89187	0.00525274	1	1.00289	0.0452361	0.964048	1	0.859345	-2.46038	0.0149517	1	0.992304	-0.130661	0.896537	1	0.832653	-3.40949	0.00123859	0.543741	1.12001	2.43287	0.0161828	1	1.07681
hsa-miR-520d-3p	1.05891	0.675124	0.501462	1	1.00967	0.116125	0.907845	1	1.04876	0.53121	0.59703	1	0.950254	-0.679854	0.498844	1	0.906069	-1.35446	0.180219	1	1.11434	1.61793	0.107372	1	1.05627	0.698264	0.48739	1	0.992896	-0.0944756	0.925026	1	0.965182	-0.503132	0.615568	1	0.970512	-0.41351	0.680706	1	0.917402	-1.23973	0.22027	1	1.07554	1.21121	0.227539	1	1.00316
hsa-miR-17	3.5009	9.671	7.13432e-17	5.82874e-14	3.74339	11.9039	9.94023e-21	8.01182e-18	0.935222	-1.82085	0.075308	1	4.16777	10.7494	3.03059e-20	2.51539e-17	4.45645	13.3195	2.06639e-25	1.69031e-22	0.839995	-0.514666	0.607363	1	2.04974	7.5999	2.56963e-12	2.11994e-09	2.1798	10.2365	1.02524e-18	8.27371e-16	0.27675	-11.0208	2.063e-19	1.64421e-16	2.3572	8.71312	2.5645e-15	2.12597e-12	2.49434	11.5754	5.5371e-23	4.54596e-20	0.232469	-12.325	7.8497e-24	6.37395e-21	2.70121
hsa-miR-1277	0.998999	-0.011627	0.990758	1	1.17472	2.03251	0.0466259	1	0.850411	-1.71868	0.0903142	1	1.23376	2.25713	0.0275067	1	1.45078	4.36113	5.83464e-05	0.0277729	0.809717	-3.02061	0.0028616	1	0.955897	-0.558037	0.578915	1	1.17506	2.13181	0.0378849	1	0.925502	-1.15233	0.251028	1	1.12142	1.3181	0.19263	1	1.37119	3.9188	0.000277402	0.133153	0.749395	-4.03894	8.58843e-05	0.0407092	1.07029
hsa-miR-566	0.945703	-0.621787	0.535671	1	1.21265	2.07991	0.0417686	1	0.779863	-2.47429	0.0161553	1	1.34701	3.00123	0.00365574	1	1.72724	5.26133	2.83579e-06	0.00151148	0.702077	-4.05322	7.41617e-05	0.0612575	0.896505	-1.33238	0.186646	1	1.23184	2.37601	0.021412	1	0.935011	-0.878473	0.381031	1	1.15961	1.62861	0.107763	1	1.59021	4.79624	1.77185e-05	0.00956798	0.65645	-5.08348	1.07149e-06	0.000587177	1.06564
hsa-miR-24-2*	0.907843	-0.917768	0.361931	1	1.18491	1.64469	0.106041	1	0.766172	-2.15117	0.0352648	1	1.05202	0.452953	0.652044	1	1.37308	2.89382	0.00560135	1	0.862955	-1.78841	0.0752396	1	0.866495	-1.4446	0.153588	1	1.21708	1.95322	0.0569162	1	0.964937	-0.423451	0.672595	1	0.971475	-0.276483	0.783103	1	1.35557	2.8882	0.0059399	1	0.832697	-2.05746	0.0414049	1	0.945636
hsa-miR-105*	0.943417	-0.682248	0.497402	1	0.945635	-0.734755	0.464934	1	0.997655	-0.0243777	0.980624	1	0.985289	-0.174603	0.861955	1	0.987605	-0.166113	0.86859	1	0.957503	-0.697988	0.486019	1	0.956841	-0.540994	0.590601	1	0.961235	-0.546737	0.586599	1	1.05882	0.863525	0.389184	1	0.98801	-0.147642	0.883168	1	0.991226	-0.122494	0.902948	1	1.01383	0.21269	0.831843	1	0.970134
hsa-miR-551b*	0.952814	-0.59136	0.556248	1	0.588994	-6.65744	2.04903e-09	1.3749e-06	1.6177	4.53936	2.73133e-05	0.0228613	0.831088	-2.4928	0.0153305	1	0.513748	-9.45084	6.50192e-15	4.77891e-12	1.14647	2.50357	0.0131177	1	1.06587	0.765981	0.446662	1	0.597075	-6.97035	8.61697e-10	6.18698e-07	1.27537	3.39494	0.000876147	0.382876	0.931772	-0.908988	0.366963	1	0.53624	-9.11394	9.11784e-14	6.81103e-11	1.46217	5.94718	1.80034e-08	1.11261e-05	0.939863
hsa-miR-192	2.88294	10.2795	1.9494e-17	1.60435e-14	3.03961	11.1788	2.436e-19	1.92688e-16	0.948455	-2.54035	0.0133982	1	1.97478	7.83974	1.74226e-12	1.34328e-09	2.0821	8.7379	1.47871e-14	1.07946e-11	1.45988	1.84048	0.067183	1	1.88877	8.42524	3.70134e-14	3.12393e-11	1.97369	9.76514	1.22443e-17	9.69747e-15	0.338341	-10.8377	2.11267e-18	1.65845e-15	1.59196	6.94882	8.09113e-11	6.44054e-08	1.67633	8.29154	3.35398e-14	2.5289e-11	0.493936	-8.367	1.35041e-13	9.5474e-11	1.92864
hsa-miR-328	1.62097	6.25209	3.37848e-08	2.38521e-05	1.62612	7.82996	1.60703e-11	1.13778e-08	0.996833	-0.0498545	0.960396	1	1.47232	5.10848	2.54895e-06	0.00165427	1.477	6.32613	8.94429e-09	5.54546e-06	1.10096	1.29417	0.197085	1	1.39549	4.726	1.35169e-05	0.009178	1.38028	5.68818	1.93609e-07	0.000129435	0.616008	-8.35781	3.31522e-14	2.43337e-11	1.33121	4.12389	0.00010965	0.0718204	1.32195	5.02	2.88698e-06	0.00167156	0.678199	-6.71076	2.60189e-10	1.69123e-07	1.43093
hsa-miR-342-3p	1.33932	1.19753	0.234359	1	1.51928	1.74561	0.0852561	1	0.881549	-0.560781	0.576862	1	1.02191	0.103293	0.917974	1	1.15922	0.713681	0.477873	1	1.31061	1.23946	0.216643	1	1.18105	0.778894	0.438568	1	1.38453	1.52776	0.132153	1	0.702849	-1.75212	0.0816818	1	0.986988	-0.0676241	0.946275	1	1.15295	0.734403	0.465799	1	0.921157	-0.477344	0.633714	1	1.09977
hsa-miR-1283	1.03521	0.364242	0.716849	1	1.15677	1.82356	0.0726499	1	0.89491	-1.1338	0.260955	1	1.47331	3.54629	0.000766925	0.41414	1.64632	5.49002	8.38708e-07	0.000458773	0.702642	-4.34235	2.27474e-05	0.0192216	0.994954	-0.0569147	0.954814	1	1.14521	1.79941	0.0771621	1	0.916099	-1.22488	0.222513	1	1.28828	2.51953	0.014633	1	1.47317	4.61384	2.36093e-05	0.012631	0.64369	-5.47739	1.76527e-07	0.000102209	1.17619
hsa-miR-555	1.33259	5.87205	8.57185e-08	5.96601e-05	1.33174	6.51977	4.11065e-09	2.72536e-06	1.00064	0.0147587	0.988269	1	1.21509	4.52853	2.5608e-05	0.0158001	1.21432	5.13597	2.45473e-06	0.00131328	1.0967	2.16254	0.0318944	1	1.2275	4.58307	1.82263e-05	0.0123392	1.21576	4.91837	4.45792e-06	0.00275054	0.750642	-7.2708	1.53868e-11	1.08785e-08	1.15985	3.63941	0.00057415	0.350805	1.15275	3.99131	0.000174008	0.0861341	0.823228	-5.9007	2.01895e-08	1.24367e-05	1.22158
hsa-miR-1	1.18076	2.8101	0.00618115	1	1.11091	1.78462	0.0782543	1	1.06288	1.00797	0.317095	1	1.09689	1.6676	0.0994028	1	1.032	0.571214	0.56962	1	1.07647	1.40273	0.16228	1	1.14791	2.5417	0.013305	1	1.05615	1.02335	0.310011	1	0.870802	-2.79585	0.00581469	1	1.08914	1.63868	0.106089	1	1.00775	0.15096	0.880514	1	0.937389	-1.41286	0.159493	1	1.12311
hsa-miR-645	1.12769	1.74088	0.0857279	1	1.06634	1.00977	0.315612	1	1.05754	0.796859	0.428378	1	1.16041	2.32998	0.0233383	1	1.09727	1.61837	0.110976	1	0.971807	-0.526908	0.598936	1	1.10871	1.61364	0.111623	1	1.02866	0.488742	0.626616	1	0.909721	-1.70088	0.0909241	1	1.13586	2.07727	0.0427535	1	1.05524	0.982714	0.330184	1	0.884073	-2.54853	0.0118468	1	1.13266
hsa-miR-889	0.903681	-1.11022	0.271796	1	1.17253	2.76483	0.00724947	1	0.770711	-2.91933	0.00494614	1	0.938177	-0.692228	0.491821	1	1.21729	3.40983	0.00108997	0.442528	0.963231	-0.693219	0.488985	1	0.865161	-1.67531	0.100295	1	1.20584	3.30271	0.00153998	0.734571	0.972418	-0.450391	0.653144	1	0.894963	-1.26426	0.212206	1	1.23627	3.76	0.000371729	0.1762	0.936663	-1.05111	0.295063	1	0.898342
hsa-miR-1321	1.51278	6.56647	3.03736e-09	2.20209e-06	1.41714	6.08305	1.96871e-08	1.27179e-05	1.06749	1.29341	0.200456	1	1.4239	6.26213	2.12222e-08	1.49404e-05	1.33388	5.77223	1.13626e-07	6.62438e-05	1.06242	0.940335	0.348277	1	1.36576	5.56559	3.46261e-07	0.000252424	1.23544	4.22539	5.26675e-05	0.0300731	0.681	-7.31155	1.31403e-11	9.36907e-09	1.32555	5.40061	9.72333e-07	0.000702997	1.20684	4.11708	9.10172e-05	0.0466008	0.72351	-7.20141	1.69316e-11	1.14966e-08	1.39275
hsa-miR-664	2.20073	10.2113	3.35499e-18	2.79136e-15	2.33167	11.4536	4.83164e-21	3.91363e-18	0.943845	-1.64342	0.104984	1	1.38166	4.77185	4.39074e-06	0.00281446	1.46387	5.85571	3.18216e-08	1.91884e-05	1.59281	3.87533	0.000143891	0.116983	1.63787	7.80835	7.75454e-13	6.42851e-10	1.73436	9.44995	5.70595e-17	4.49058e-14	0.442193	-11.4467	7.3961e-21	6.05001e-18	1.25255	4.06377	7.32353e-05	0.048555	1.33714	5.61568	8.02893e-08	5.15457e-05	0.70433	-5.54372	1.46293e-07	8.51427e-05	1.50539
hsa-miR-548f	1.31818	4.15202	7.26493e-05	0.0420639	1.61963	10.9952	8.76317e-20	7.00178e-17	0.813879	-4.89505	1.16953e-05	0.00983572	1.49523	6.28839	2.03595e-08	1.43535e-05	1.83716	16.0159	1.62787e-33	1.38206e-30	0.881591	-1.8263	0.069464	1	1.13646	2.16993	0.0327559	1	1.48418	11.0081	2.97878e-21	2.49324e-18	0.68588	-7.24383	1.94071e-11	1.37014e-08	1.26069	3.90176	0.000203779	0.130826	1.63598	14.5502	2.92618e-31	2.50774e-28	0.604666	-10.6214	1.27194e-20	9.98473e-18	1.2825
hsa-miR-513a-3p	1.15972	1.93464	0.0569975	1	1.13153	2.06849	0.0411944	1	1.02491	0.349304	0.728092	1	1.01253	0.183547	0.854982	1	0.987919	-0.23932	0.811438	1	1.14536	2.40768	0.0170311	1	1.12165	1.6259	0.109358	1	1.08196	1.47275	0.144399	1	0.872111	-2.35147	0.0199265	1	1.01526	0.232437	0.817107	1	0.984854	-0.318699	0.750861	1	0.998884	-0.0226602	0.981949	1	1.06707
hsa-miR-1282	1.50644	5.30661	9.92942e-07	0.000658321	1.3003	3.26156	0.00168021	0.717451	1.15853	1.97254	0.0526784	1	1.18411	2.60659	0.011263	1	1.02208	0.325553	0.745868	1	1.27222	3.62755	0.000369033	0.29375	1.39809	4.77196	1.02017e-05	0.00696775	1.13538	1.76569	0.0820974	1	0.708796	-5.21133	5.7784e-07	0.000339192	1.17833	2.64803	0.0104056	1	0.977394	-0.36313	0.717929	1	0.901742	-1.92577	0.0559277	1	1.28766
hsa-miR-222	2.25691	9.51267	2.05518e-16	1.66881e-13	2.4971	13.1373	1.2159e-24	1.02379e-21	0.903815	-2.63679	0.0108551	1	2.58066	10.3001	8.26937e-19	6.78915e-16	2.8553	13.944	4.46341e-28	3.72248e-25	0.874549	-0.832627	0.406044	1	1.62796	6.86604	2.13061e-10	1.70662e-07	1.83541	11.0567	1.95929e-21	1.6458e-18	0.422243	-11.7757	4.25145e-22	3.55421e-19	1.82729	7.912	5.37386e-13	4.3797e-10	2.05046	12.054	7.03997e-25	5.85725e-22	0.369272	-12.5997	2.37925e-25	1.95336e-22	1.97376
hsa-miR-424*	1.31345	4.14229	6.83059e-05	0.0396857	1.36976	5.62791	1.20305e-07	7.48299e-05	0.958893	-0.893709	0.374929	1	1.3424	4.47704	1.81617e-05	0.0112784	1.39995	6.04544	1.35383e-08	8.33961e-06	0.978434	-0.279658	0.78003	1	1.19904	3.19653	0.00189958	1	1.25677	4.95215	2.3224e-06	0.00146079	0.746511	-5.31454	4.05134e-07	0.000239434	1.23283	3.62094	0.000470719	0.290904	1.29025	5.42631	2.64459e-07	0.000165022	0.730411	-5.74177	4.24086e-08	2.56572e-05	1.26305
hsa-miR-624	0.530868	-5.83485	1.18578e-07	8.20563e-05	0.376619	-9.58234	7.86383e-16	5.92932e-13	1.40956	1.9763	0.0525943	1	0.460344	-8.71549	8.00072e-12	6.10455e-09	0.326586	-14.5049	6.24667e-22	4.95361e-19	1.1532	2.69177	0.00787032	1	0.632643	-3.92879	0.000190456	0.119606	0.435175	-7.94592	3.4126e-12	2.56286e-09	2.17707	8.57124	8.5289e-15	6.32844e-12	0.541356	-6.03749	9.4977e-08	7.16126e-05	0.377124	-11.0003	1.55025e-17	1.21385e-14	2.5106	13.5733	3.13454e-27	2.6142e-24	0.537219
hsa-miR-125a-5p	1.2059	1.99722	0.0481408	1	1.51133	5.68273	9.21595e-08	5.77418e-05	0.797906	-3.80789	0.000328649	0.263905	0.905644	-1.15914	0.248468	1	1.13503	1.87278	0.0631554	1	1.33153	2.86287	0.004641	1	1.06532	0.807261	0.421374	1	1.42705	6.10057	1.02242e-08	7.09558e-06	0.742091	-3.84469	0.000182329	0.0882473	0.879261	-1.74529	0.083592	1	1.16226	2.65032	0.00885495	1	0.988119	-0.166096	0.86829	1	0.983065
hsa-miR-139-5p	1.05161	0.505658	0.614853	1	1.36194	4.44919	2.84428e-05	0.0152453	0.772143	-2.89062	0.00527162	1	1.12673	1.16212	0.249552	1	1.45923	5.2921	1.06298e-06	0.000579322	0.933329	-0.902971	0.36763	1	0.961778	-0.425875	0.671837	1	1.34207	4.52623	2.50647e-05	0.0145877	0.836449	-2.50369	0.0133607	1	1.0224	0.233904	0.815903	1	1.4147	5.21376	1.9077e-06	0.0011141	0.780682	-3.37353	0.00093265	0.383319	1.03359
hsa-miR-572	0.7533	-3.09585	0.00265494	1	0.526906	-6.33364	1.10165e-08	7.22683e-06	1.42967	2.7395	0.00788028	1	0.646792	-5.64394	3.65773e-07	0.000246897	0.452407	-9.46326	7.46325e-14	5.41086e-11	1.16467	2.5836	0.0105742	1	0.85806	-1.64401	0.104283	1	0.567028	-5.85241	1.41798e-07	9.54298e-05	1.54248	5.26815	4.42046e-07	0.000260365	0.736402	-3.68626	0.000451175	0.280179	0.495902	-8.14431	2.52452e-11	1.81513e-08	1.79649	8.83066	1.88975e-15	1.38708e-12	0.742899
hsa-let-7e	2.05173	10.0711	6.84251e-18	5.6656e-15	2.2332	12.1605	8.96346e-23	7.40382e-20	0.918739	-2.37851	0.020244	1	1.82446	8.78215	4.04801e-15	3.23436e-12	1.98583	10.8067	3.24024e-20	2.53062e-17	1.12457	0.99705	0.319941	1	1.55641	7.34374	1.20427e-11	9.83889e-09	1.71566	10.0901	1.56017e-18	1.25281e-15	0.468189	-11.7984	4.58546e-22	3.82886e-19	1.4966	6.94247	8.96336e-11	7.09898e-08	1.64836	9.6151	1.62439e-17	1.27028e-14	0.526509	-10.371	2.44922e-19	1.88835e-16	1.67307
hsa-miR-141*	0.467789	-4.40688	4.01602e-05	0.0238552	0.689249	-2.30591	0.0253177	1	0.678693	-1.40933	0.163586	1	0.508814	-3.92529	0.000241708	0.137048	0.749697	-1.77483	0.082937	1	0.91937	-0.984789	0.326013	1	0.508573	-3.84251	0.000295908	0.180208	0.813417	-1.1958	0.237801	1	1.75286	4.25445	3.79943e-05	0.0193391	0.538783	-3.52307	0.000884843	0.530021	0.853842	-0.917433	0.364131	1	1.61153	3.7102	0.000309907	0.136049	0.508687
hsa-miR-940	1.08019	0.560041	0.577295	1	1.20807	1.53688	0.129259	1	0.89414	-0.782663	0.436583	1	1.59879	2.92058	0.00487991	1	1.78808	4.08162	0.000140228	0.0633828	0.675625	-3.11866	0.00209557	1	1.02514	0.194082	0.846784	1	1.18091	1.44017	0.155526	1	0.877581	-1.23221	0.219761	1	1.36053	2.11954	0.0384532	1	1.55662	3.41279	0.00125433	0.549396	0.592916	-4.32492	2.7554e-05	0.0137495	1.23553
hsa-miR-1909	0.983938	-0.133366	0.894293	1	0.967181	-0.280129	0.780307	1	1.01733	0.120136	0.904735	1	0.946174	-0.478266	0.634106	1	0.93006	-0.639911	0.524795	1	1.03991	0.447133	0.655277	1	0.992342	-0.06625	0.947402	1	0.971657	-0.253563	0.800812	1	1.02442	0.248007	0.804461	1	0.961112	-0.352786	0.725571	1	0.94266	-0.537694	0.593168	1	1.0653	0.694385	0.488487	1	0.969883
hsa-miR-454	2.00296	8.79695	9.34622e-14	7.37417e-11	2.26598	14.1563	2.27822e-27	1.93877e-24	0.883926	-2.63996	0.010698	1	1.72045	7.31261	8.55567e-11	6.45098e-08	1.94637	12.2008	1.31476e-23	1.05706e-20	1.16421	1.54972	0.122784	1	1.50973	5.89566	5.60287e-08	4.22456e-05	1.75975	11.3128	1.40998e-21	1.1872e-18	0.470601	-12.254	1.50487e-24	1.27613e-21	1.4215	5.31508	7.61933e-07	0.000553163	1.651	10.672	4.9677e-20	3.95429e-17	0.547877	-10.3691	5.35419e-20	4.16021e-17	1.6029
hsa-miR-126*	1.16692	2.16194	0.0334708	1	0.809743	-2.65302	0.00952691	1	1.4411	4.46068	3.20926e-05	0.0267973	0.940836	-1.03507	0.304396	1	0.652861	-6.63742	7.31556e-09	4.5576e-06	1.2403	3.92021	0.000125612	0.102499	1.22717	3.01277	0.00361421	1	0.772748	-3.62209	0.00055342	0.282797	0.99873	-0.0191094	0.984778	1	1.01948	0.320985	0.749295	1	0.662596	-6.67371	1.17895e-08	7.86361e-06	1.23872	4.04303	8.42522e-05	0.040027	1.0723
hsa-miR-660	2.07626	8.10736	9.1565e-13	7.08713e-10	2.40855	13.6455	1.06034e-25	8.98107e-23	0.862036	-3.34276	0.001617	1	2.18029	8.26548	2.30101e-13	1.8109e-10	2.52923	13.5655	5.29112e-27	4.38105e-24	0.952286	-0.343759	0.731386	1	1.52275	5.52267	2.25629e-07	0.000166289	1.84042	11.8247	1.59872e-23	1.36211e-20	0.448357	-11.0931	5.89487e-21	4.83379e-18	1.62729	6.1141	1.30983e-08	1.00726e-05	1.95596	12.2497	1.93851e-25	1.62059e-22	0.426964	-11.1367	8.00681e-22	6.3574e-19	1.77709
hsa-miR-410	1.2312	3.41017	0.00092273	0.458597	1.57911	10.4875	1.00608e-18	7.82731e-16	0.779675	-6.39355	3.51306e-08	3.02826e-05	1.23561	3.90602	0.000190865	0.109747	1.58478	12.821	7.59684e-25	6.17623e-22	0.996423	-0.0587957	0.953181	1	1.07112	1.27545	0.20511	1	1.48091	11.029	7.45327e-21	6.20112e-18	0.718108	-6.56601	7.41354e-10	4.9819e-07	1.09351	1.7749	0.0796583	1	1.49718	12.7992	1.69282e-24	1.40166e-21	0.71554	-7.78276	6.27637e-13	4.37463e-10	1.14336
hsa-miR-1266	0.738709	-2.55974	0.0128205	1	1.07215	0.647368	0.520311	1	0.688996	-2.54809	0.0132188	1	0.970393	-0.231573	0.817723	1	1.40842	2.90238	0.00575986	1	0.761247	-3.45681	0.000677771	0.530017	0.725206	-2.83328	0.0063104	1	1.15901	1.35805	0.181061	1	1.11938	1.23695	0.218192	1	0.88965	-0.950532	0.346103	1	1.41885	3.00432	0.00449732	1	0.852127	-1.64025	0.103498	1	0.824014
hsa-miR-548i	1.15692	2.0662	0.0421836	1	1.05708	0.778147	0.439067	1	1.09444	1.18567	0.239943	1	1.00426	0.0671042	0.946692	1	0.917598	-1.34793	0.182449	1	1.15201	2.52045	0.0125305	1	1.14012	1.99585	0.0502119	1	1.01155	0.175715	0.861118	1	0.900402	-1.78608	0.0760067	1	1.02299	0.372159	0.711086	1	0.916628	-1.43582	0.156802	1	1.03727	0.708399	0.479706	1	1.07134
hsa-miR-720	1.31832	1.32195	0.188633	1	1.19272	0.753141	0.453067	1	1.10531	0.564302	0.57453	1	0.945529	-0.301918	0.763159	1	0.855441	-0.757638	0.450174	1	1.39427	1.40089	0.162783	1	1.25586	1.29188	0.198996	1	1.09293	0.457607	0.648451	1	0.793606	-1.17471	0.242102	1	0.976911	-0.142279	0.887075	1	0.867171	-0.788998	0.432093	1	1.1065	0.57586	0.565509	1	1.08661
hsa-miR-30d	2.88315	7.88605	1.25681e-12	9.71514e-10	3.22835	10.9448	8.47758e-19	6.61251e-16	0.893071	-2.45866	0.0179277	1	1.8135	5.5022	1.68782e-07	0.000115278	2.03063	8.22552	2.41369e-13	1.73062e-10	1.58982	2.12571	0.0347604	1	1.8305	6.0259	1.38656e-08	1.06488e-05	2.09616	9.89162	6.03267e-18	4.79597e-15	0.328597	-9.60388	1.90814e-16	1.45973e-13	1.47555	4.44539	1.75114e-05	0.0120128	1.68936	8.10029	1.06054e-13	7.87978e-11	0.522412	-6.96929	1.08484e-10	7.14907e-08	1.82239
hsa-miR-587	0.901151	-1.56154	0.12181	1	0.815512	-2.5034	0.014897	1	1.10501	1.11504	0.269214	1	0.791958	-4.28762	6.20189e-05	0.0373974	0.716696	-4.82052	1.62561e-05	0.00816055	1.13788	2.71415	0.00735048	1	0.946199	-0.866104	0.389005	1	0.839308	-2.26435	0.0278186	1	1.16086	2.4473	0.0154835	1	0.845167	-2.99965	0.0038486	1	0.755738	-4.00832	0.000239214	0.116019	1.32091	5.83193	3.65638e-08	2.21942e-05	0.866143
hsa-miR-624*	1.23187	2.20859	0.0314462	1	1.33675	3.64174	0.000613952	0.279962	0.921541	-0.848517	0.399194	1	1.02266	0.259379	0.796311	1	1.10973	1.42474	0.159964	1	1.20456	3.1013	0.00220422	1	1.13337	1.40496	0.16607	1	1.25339	2.96739	0.00456625	1	0.780942	-3.60322	0.000442779	0.201465	0.99832	-0.020195	0.983968	1	1.10352	1.38628	0.171836	1	0.940695	-0.970945	0.333261	1	1.07799
hsa-miR-548k	1.1381	1.53893	0.129574	1	1.06633	0.759508	0.451221	1	1.0673	0.642664	0.522639	1	1.00301	0.0385648	0.969383	1	0.939769	-0.792125	0.432299	1	1.13467	2.44784	0.0152475	1	1.11894	1.37628	0.174733	1	1.02571	0.310933	0.757254	1	0.90513	-1.52439	0.129836	1	1.01662	0.213436	0.831861	1	0.939066	-0.814697	0.419623	1	1.02703	0.442982	0.658528	1	1.06076
hsa-miR-501-5p	1.33898	4.2433	5.30562e-05	0.0311346	1.45034	5.38006	8.45968e-07	0.000500813	0.923221	-1.25431	0.214192	1	1.08245	1.34335	0.182878	1	1.17247	2.6692	0.00958091	1	1.237	3.38963	0.000849278	0.660738	1.19957	2.94233	0.00423691	1	1.32182	4.51169	2.96251e-05	0.0171529	0.719101	-5.68095	6.22831e-08	3.87401e-05	1.04249	0.758487	0.450703	1	1.14894	2.4927	0.0157661	1	0.889526	-2.39641	0.0176313	1	1.14098
hsa-miR-890	1.18761	2.85606	0.00553723	1	1.33622	7.2455	4.527e-11	3.17343e-08	0.888785	-2.51278	0.0151393	1	1.26255	4.00262	0.000168173	0.0974112	1.42053	9.75241	7.92238e-17	6.00517e-14	0.940648	-1.19599	0.233234	1	1.09279	1.62224	0.109621	1	1.26799	6.8382	2.98094e-10	2.16714e-07	0.795841	-5.11971	8.75384e-07	0.000508598	1.15464	2.63602	0.0107278	1	1.33359	8.72748	2.36059e-14	1.78932e-11	0.748606	-7.0588	4.31402e-11	2.87314e-08	1.16728
hsa-miR-374a*	1.06537	0.810631	0.420097	1	0.883197	-1.58849	0.116209	1	1.20626	2.12297	0.0374749	1	1.00211	0.030219	0.975994	1	0.830757	-2.70788	0.00885358	1	1.06312	1.05883	0.291124	1	1.09848	1.26483	0.210577	1	0.866943	-1.99119	0.0507177	1	1.01949	0.293002	0.769905	1	1.04127	0.585988	0.560345	1	0.830322	-2.8147	0.0068667	1	1.08384	1.43914	0.152241	1	1.05053
hsa-miR-1279	1.12069	1.63673	0.105413	1	1.0666	0.863611	0.390808	1	1.05072	0.643087	0.52241	1	0.896126	-1.92625	0.0583886	1	0.852871	-2.58743	0.0124231	1	1.2506	4.28588	2.9708e-05	0.0249844	1.10176	1.50668	0.136366	1	1.03091	0.444641	0.658296	1	0.912738	-1.53113	0.127727	1	0.926416	-1.36215	0.178282	1	0.875452	-2.20751	0.0321411	1	1.14147	2.82541	0.0053522	1	0.993559
hsa-miR-450b-3p	0.934224	-0.846627	0.400287	1	0.939992	-0.904194	0.368908	1	0.993864	-0.0686181	0.945503	1	0.966739	-0.428292	0.670005	1	0.972707	-0.416986	0.6781	1	0.966367	-0.616978	0.537983	1	0.948919	-0.680776	0.498837	1	0.958067	-0.656269	0.514084	1	1.06735	1.06711	0.287593	1	0.972638	-0.362541	0.718417	1	0.980808	-0.302196	0.763621	1	1.03145	0.529864	0.59698	1	0.957293
hsa-miR-155	1.53473	5.58425	3.40059e-07	0.00023056	1.63703	7.36546	1.37774e-10	9.50638e-08	0.937509	-1.01346	0.314518	1	1.81129	7.18189	3.50429e-10	2.59668e-07	1.93202	9.13573	3.64828e-14	2.6523e-11	0.847315	-1.90078	0.0587691	1	1.31805	3.9887	0.000158533	0.100668	1.41934	5.85491	1.24826e-07	8.43827e-05	0.632041	-7.60954	2.2936e-12	1.6491e-09	1.50051	5.44382	6.26991e-07	0.000457704	1.60806	7.38739	1.45909e-10	1.02574e-07	0.535538	-9.61186	7.74083e-18	5.86755e-15	1.51367
hsa-miR-1286	0.372016	-5.89073	6.17622e-08	4.32336e-05	0.561898	-3.54398	0.000745857	0.336048	0.662071	-1.47252	0.146015	1	0.578297	-2.77406	0.00697681	1	0.873467	-0.701084	0.486378	1	0.643296	-3.93515	0.000117926	0.0964632	0.419437	-5.1308	1.8922e-06	0.00134914	0.685341	-2.18386	0.0332176	1	2.17355	5.65463	7.09316e-08	4.38357e-05	0.595029	-2.6998	0.00879052	1	0.975633	-0.125232	0.900887	1	1.39823	2.14214	0.0337244	1	0.482316
hsa-miR-485-3p	1.20602	2.98269	0.00364728	1	1.08679	1.35675	0.178049	1	1.10971	1.75412	0.0840063	1	1.10255	1.76885	0.0809148	1	0.993548	-0.122071	0.903155	1	1.09385	1.58778	0.114055	1	1.1796	2.92024	0.00461904	1	1.02616	0.480201	0.632407	1	0.869014	-2.60711	0.0100139	1	1.10413	1.90289	0.0615892	1	0.968876	-0.646069	0.520513	1	0.950573	-1.11698	0.265553	1	1.14173
hsa-miR-520a-3p	1.38076	4.62273	1.09279e-05	0.00679716	1.31644	3.97372	0.000134014	0.0671411	1.04886	0.811335	0.420047	1	1.14625	2.31354	0.0229348	1	1.09285	1.52839	0.130032	1	1.20459	2.67375	0.00815971	1	1.27652	4.00141	0.000130892	0.083771	1.18683	2.88534	0.0049589	1	0.74023	-4.95892	1.88108e-06	0.00107786	1.12308	2.14216	0.0354355	1	1.05456	1.0112	0.31539	1	0.891673	-2.30745	0.0221749	1	1.21119
hsa-miR-922	0.460343	-5.7343	1.00515e-07	6.97574e-05	0.856888	-1.08813	0.281426	1	0.537226	-3.00458	0.00411704	1	0.643884	-2.90473	0.00461809	1	1.19853	1.11783	0.269275	1	0.714946	-3.27801	0.00124354	0.962499	0.477996	-5.70716	1.35635e-07	0.000101048	1.01381	0.0923663	0.926802	1	1.5522	3.76019	0.000240392	0.113946	0.616677	-3.40449	0.0010265	0.608713	1.3148	1.67053	0.102262	1	1.10974	0.801684	0.423997	1	0.544581
hsa-miR-26a-1*	1.07541	0.899663	0.371114	1	1.02053	0.268756	0.78882	1	1.05377	0.616697	0.539537	1	1.05467	0.682821	0.496908	1	1.00085	0.0117266	0.990675	1	1.01967	0.290467	0.771767	1	1.06974	0.895475	0.37394	1	0.998927	-0.0155045	0.987677	1	0.952416	-0.745797	0.456893	1	1.05447	0.717751	0.475661	1	0.987446	-0.186613	0.852578	1	0.971147	-0.471599	0.637816	1	1.06254
hsa-miR-516b	0.756114	-3.64974	0.000461578	0.240482	1.0011	0.014961	0.988112	1	0.755284	-3.04902	0.00333763	1	0.760382	-3.80914	0.000301449	0.169113	1.00675	0.0964976	0.923497	1	0.994387	-0.105207	0.916325	1	0.755899	-3.89057	0.000226815	0.140852	1.07639	1.01815	0.31326	1	1.14978	2.20695	0.028793	1	0.759243	-3.97614	0.000188985	0.122084	1.07044	0.973968	0.335049	1	1.14333	2.30224	0.022731	1	0.75802
hsa-miR-487b	0.751811	-3.1494	0.00242558	1	1.00678	0.0750359	0.940483	1	0.746746	-2.4696	0.0162579	1	0.788443	-2.67369	0.0096575	1	1.05584	0.608647	0.545817	1	0.953539	-0.820881	0.412748	1	0.750497	-3.28713	0.00167376	0.927266	1.08394	0.8884	0.378982	1	1.14935	1.90205	0.0591962	1	0.778779	-2.8881	0.00550164	1	1.11438	1.20284	0.235751	1	1.09595	1.29595	0.197283	1	0.768039
hsa-miR-204	0.999325	-0.00801314	0.993626	1	0.80248	-2.30143	0.024437	1	1.2453	2.05383	0.0439406	1	0.782504	-3.46326	0.000911592	0.485878	0.628368	-5.79688	2.75012e-07	0.000156757	1.27709	4.07988	6.61803e-05	0.0547973	1.053	0.635023	0.527544	1	0.802635	-2.46173	0.0169603	1	1.10128	1.29484	0.197271	1	0.852945	-2.19702	0.0315283	1	0.664243	-5.14814	4.0333e-06	0.00230705	1.40643	5.5753	1.03246e-07	6.10186e-05	0.904599
hsa-miR-1471	1.04105	0.366747	0.714844	1	1.49685	5.10562	2.05028e-06	0.00118506	0.695495	-3.92416	0.000211442	0.172114	1.52498	3.43479	0.00107814	0.564947	2.19265	9.20276	2.1081e-13	1.51572e-10	0.682668	-3.82979	0.00017661	0.142878	0.922739	-0.818767	0.415914	1	1.47943	5.40875	8.65161e-07	0.000562355	0.798443	-2.74355	0.0067906	1	1.20548	1.69936	0.0943497	1	1.93977	8.45883	8.67275e-12	6.29642e-09	0.545072	-6.89772	1.53204e-10	1.00348e-07	1.13556
hsa-miR-140-3p	2.81496	4.95669	2.95056e-06	0.00190311	3.36453	7.89561	1.44878e-12	1.05326e-09	0.836659	-1.78096	0.0801505	1	1.68088	3.24006	0.00164837	0.845616	2.00904	5.99467	1.78315e-08	1.09129e-05	1.67469	1.96148	0.0512452	1	1.74821	3.54586	0.000631125	0.371732	2.21267	7.0251	9.93389e-11	7.25174e-08	0.325751	-6.87789	1.60269e-10	1.10105e-07	1.37301	2.33669	0.0219877	1	1.71848	5.66123	9.39146e-08	6.01053e-05	0.545533	-4.92205	1.95186e-06	0.00105205	1.71559
hsa-miR-18a*	1.28752	2.56721	0.0116013	1	1.62033	6.35503	3.82952e-09	2.54663e-06	0.794603	-3.58517	0.000662034	0.51109	0.975443	-0.253736	0.800078	1	1.22759	2.60442	0.0101824	1	1.31993	2.43737	0.0156727	1	1.10985	1.25626	0.212069	1	1.49689	6.51623	1.6811e-09	1.19863e-06	0.693545	-4.56345	1.0572e-05	0.00575119	0.928485	-0.890524	0.374913	1	1.23512	3.23791	0.00146635	0.636395	0.915434	-1.06327	0.289286	1	1.04173
hsa-miR-218-1*	1.32242	3.35342	0.00133359	0.645457	1.23571	2.9537	0.0041886	1	1.07017	0.846784	0.400251	1	1.45416	4.42538	4.17872e-05	0.0254066	1.35882	4.27193	6.2119e-05	0.0293823	0.9094	-1.33679	0.182865	1	1.24659	2.85051	0.00609614	1	1.13111	1.87919	0.0645217	1	0.779907	-3.87934	0.000154791	0.0755382	1.34678	3.75613	0.000425978	0.265384	1.2211	2.9986	0.00386875	1	0.709247	-5.40452	2.41722e-07	0.000138023	1.33717
hsa-miR-181a	2.13454	6.9658	2.50121e-10	1.84589e-07	2.40551	10.5223	9.70064e-19	7.5568e-16	0.887352	-2.16284	0.0349617	1	1.67408	5.16876	9.35956e-07	0.000621475	1.8866	8.20874	1.27215e-13	9.18492e-11	1.27505	1.59346	0.112627	1	1.56639	5.04951	1.84931e-06	0.00132226	1.81492	9.18942	2.39406e-16	1.86018e-13	0.442437	-9.18929	5.22092e-16	3.96268e-13	1.39853	3.99024	0.000120282	0.0784241	1.61608	7.78119	6.4457e-13	4.7247e-10	0.564131	-6.9783	7.21622e-11	4.77714e-08	1.61571
hsa-miR-1179	0.939522	-0.687716	0.493837	1	0.795521	-2.9479	0.00401573	1	1.18101	1.65835	0.102381	1	0.920681	-0.984954	0.32871	1	0.779568	-3.63418	0.000504207	0.216305	1.02046	0.322573	0.747391	1	0.991861	-0.0933521	0.925937	1	0.809564	-2.95675	0.00405335	1	1.14582	1.88634	0.0610764	1	0.968104	-0.389299	0.698644	1	0.795231	-3.46676	0.000923101	0.412626	1.16927	2.47197	0.0145224	1	0.956757
hsa-miR-1289	0.646547	-3.59965	0.000553969	0.285848	0.907742	-0.701582	0.486339	1	0.712258	-1.85243	0.0693065	1	0.680726	-3.29029	0.0016064	0.825691	0.95573	-0.33092	0.742339	1	0.94979	-0.65342	0.514293	1	0.662315	-3.48261	0.000844535	0.48983	1.01015	0.0715537	0.94329	1	1.30262	2.53147	0.0124244	1	0.68749	-3.24227	0.00189598	1	1.03803	0.266316	0.791377	1	1.23722	2.13513	0.0346096	1	0.670927
hsa-miR-665	1.37237	4.32247	3.71041e-05	0.0221141	1.41555	4.8244	5.91519e-06	0.00332434	0.969495	-0.487356	0.627606	1	1.7501	7.29628	1.3294e-10	9.97053e-08	1.80517	7.83316	2.31841e-11	1.59043e-08	0.784162	-2.77083	0.00614709	1	1.23945	3.32223	0.00131766	0.744477	1.27895	3.91019	0.000206195	0.111552	0.718189	-5.31714	3.59578e-07	0.000213589	1.48449	5.71117	1.75637e-07	0.000130674	1.52172	6.24048	3.01631e-08	1.96664e-05	0.563176	-9.04292	2.6562e-16	1.97356e-13	1.43867
hsa-miR-223	2.49194	8.93716	4.05923e-15	3.24333e-12	2.75008	11.4066	2.11283e-20	1.70082e-17	0.906136	-2.61328	0.0113634	1	1.74907	6.04026	1.20785e-08	8.61197e-06	1.93025	8.08243	3.63077e-13	2.596e-10	1.42472	2.00215	0.0466066	1	1.71665	6.7981	2.18778e-10	1.75022e-07	1.92593	10.0236	1.34336e-18	1.08275e-15	0.382899	-10.4816	1.98697e-18	1.56176e-15	1.44944	4.99905	1.42565e-06	0.00102361	1.62752	7.85866	3.53942e-13	2.61917e-10	0.545524	-7.22456	3.30494e-11	2.211e-08	1.73188
hsa-miR-301b	0.651956	-2.98347	0.00396548	1	1.17178	1.32697	0.190354	1	0.556379	-3.4737	0.000926025	0.701001	0.771546	-1.64623	0.104238	1	1.38673	2.51368	0.0150374	1	0.845	-1.72059	0.086866	1	0.624281	-3.48352	0.000923636	0.533862	1.30173	2.16334	0.0356772	1	1.11978	1.04852	0.296221	1	0.710487	-2.34274	0.0223396	1	1.47013	2.98796	0.00447418	1	0.946211	-0.467698	0.640696	1	0.686462
hsa-miR-488*	0.912383	-0.970958	0.335449	1	1.01156	0.138813	0.890083	1	0.901961	-0.940289	0.350451	1	1.1676	1.49369	0.140989	1	1.29451	2.86015	0.00609984	1	0.78142	-3.69829	0.000283331	0.227515	0.909671	-1.04097	0.302573	1	1.03763	0.456218	0.650147	1	1.04343	0.600221	0.549305	1	1.09588	0.928653	0.357431	1	1.24279	2.50852	0.0155574	1	0.815358	-2.68186	0.0082259	1	1.01621
hsa-miR-548d-3p	1.03196	0.475029	0.63599	1	1.2587	4.07234	0.000106084	0.0538908	0.819862	-3.2186	0.00198718	1	1.11484	1.67219	0.0987378	1	1.35978	5.58919	3.92724e-07	0.000220318	0.925658	-1.33226	0.184375	1	0.967375	-0.552778	0.582134	1	1.24726	4.29842	5.76625e-05	0.0328676	0.879421	-2.41097	0.0170515	1	1.0323	0.52647	0.600323	1	1.32208	5.45832	9.78873e-07	0.000579493	0.814044	-4.03281	8.40904e-05	0.040027	1.03217
hsa-miR-365	1.15755	1.81301	0.0739739	1	1.16591	2.02395	0.0468386	1	0.992832	-0.0863892	0.931415	1	0.968335	-0.411011	0.682072	1	0.975326	-0.337236	0.736771	1	1.1954	2.55639	0.0113137	1	1.11002	1.3951	0.168002	1	1.1155	1.56379	0.123275	1	0.861011	-2.32892	0.021141	1	0.973674	-0.365162	0.716071	1	0.983056	-0.249604	0.803648	1	1.02925	0.448679	0.654208	1	1.03795
hsa-miR-99b*	1.28964	3.14654	0.00233296	1	1.32732	3.59429	0.000600595	0.274472	0.971614	-0.365826	0.715651	1	1.4249	4.4964	2.99497e-05	0.0183891	1.46653	4.99891	6.02627e-06	0.00313969	0.905075	-1.34233	0.181162	1	1.18919	2.35503	0.0214147	1	1.22551	2.85005	0.00600839	1	0.765042	-4.06134	7.65645e-05	0.0382822	1.29105	3.46991	0.000973842	0.579436	1.32656	3.95979	0.000229663	0.111616	0.692421	-5.95378	1.72114e-08	1.06539e-05	1.2905
hsa-miR-590-5p	1.81045	7.96133	4.95766e-12	3.7827e-09	2.21961	14.659	4.42534e-28	3.77481e-25	0.81566	-4.4523	3.73722e-05	0.0311684	2.37027	10.1212	7.70379e-17	6.23237e-14	2.90595	17.0941	4.92178e-35	4.2032e-32	0.763815	-2.46639	0.0144847	1	1.37704	4.75955	6.55457e-06	0.00455542	1.80097	12.4644	1.03387e-23	8.81892e-21	0.499949	-11.7482	2.63383e-23	2.22032e-20	1.66505	6.74513	7.33319e-10	5.77855e-07	2.16819	14.375	1.39062e-29	1.18341e-26	0.381869	-14.202	3.81068e-31	3.22765e-28	1.71886
hsa-miR-122	1.44794	4.84704	6.5143e-06	0.00411053	1.33614	4.07211	0.000108335	0.054926	1.08367	1.15005	0.254261	1	1.46708	5.37732	1.29264e-06	0.00085056	1.35381	4.65675	1.73958e-05	0.00868052	0.986948	-0.190113	0.849435	1	1.33236	4.13345	0.000104893	0.0679705	1.18402	2.65234	0.00982461	1	0.716287	-5.38964	2.51445e-07	0.000151119	1.36014	4.58737	2.61297e-05	0.0177682	1.21311	3.17648	0.00235801	0.98329	0.706938	-6.3058	2.93842e-09	1.86589e-06	1.39307
hsa-miR-181c*	0.996152	-0.0414489	0.967049	1	1.28855	3.77332	0.0002838	0.135656	0.77308	-3.15189	0.00248158	1	1.11363	1.18089	0.242362	1	1.44051	5.78581	1.77257e-07	0.000102277	0.894508	-1.54692	0.123652	1	0.927115	-0.897358	0.372975	1	1.28997	4.15392	8.31675e-05	0.0467401	0.883582	-1.78075	0.0768737	1	1.01434	0.167618	0.867503	1	1.40098	5.66092	3.98858e-07	0.000246893	0.790371	-3.63287	0.000384822	0.167398	1.00717
hsa-miR-151-3p	2.12575	8.19365	3.12698e-13	2.44842e-10	2.28589	10.5516	7.17821e-19	5.60619e-16	0.929944	-1.5469	0.127026	1	1.46055	4.51201	1.34241e-05	0.00836319	1.57058	6.1821	6.41765e-09	4.01103e-06	1.45544	2.8135	0.00538494	1	1.5961	6.18462	8.23545e-09	6.34953e-06	1.72795	8.86539	1.95866e-15	1.50425e-12	0.454542	-10.0004	7.44312e-18	5.79819e-15	1.2962	3.69959	0.000312777	0.197675	1.40939	5.90495	1.88423e-08	1.24171e-05	0.661561	-5.6136	9.36166e-08	5.56083e-05	1.52877
hsa-miR-195*	1.01985	0.183298	0.855151	1	1.10904	1.07484	0.286774	1	0.919585	-0.708761	0.480933	1	1.13956	1.18026	0.242646	1	1.23921	2.16734	0.0345515	1	0.894953	-1.39665	0.16411	1	0.991943	-0.0796274	0.93682	1	1.10276	1.06238	0.292942	1	0.942316	-0.726585	0.468629	1	1.08204	0.751564	0.455614	1	1.1977	1.9106	0.0618367	1	0.843329	-2.05216	0.0419384	1	1.05692
hsa-miR-522*	0.683329	-2.52232	0.0137794	1	1.26828	1.99217	0.050982	1	0.538784	-3.84495	0.000277099	0.223896	0.885818	-0.732759	0.466285	1	1.64411	3.83091	0.000343246	0.149655	0.77141	-2.35281	0.0196493	1	0.639083	-3.22947	0.0019419	1	1.39498	2.79709	0.00726949	1	1.04755	0.409705	0.682614	1	0.774903	-1.69266	0.0955822	1	1.69208	4.14176	0.000144515	0.0724019	0.808089	-1.74989	0.0823026	1	0.73643
hsa-miR-613	0.705224	-3.33113	0.00119051	0.580969	0.420718	-7.33329	3.25884e-11	2.29422e-08	1.67624	3.68138	0.000475382	0.373175	0.636769	-5.399	8.09971e-07	0.000540251	0.37988	-10.9124	6.88343e-18	5.26582e-15	1.1075	1.40927	0.160667	1	0.82918	-1.77904	0.0784105	1	0.459574	-7.22581	7.44298e-11	5.44826e-08	1.74435	5.56399	1.17352e-07	7.12328e-05	0.738543	-3.35851	0.00124825	0.73397	0.417541	-9.75265	3.8965e-15	2.98862e-12	1.93188	8.90016	8.91288e-16	6.55988e-13	0.725187
hsa-miR-1231	0.908816	-0.946145	0.346759	1	1.35945	3.03763	0.0036443	1	0.668517	-3.5767	0.000703829	0.541244	1.37211	2.69277	0.00873549	1	2.05247	6.09242	1.6707e-07	9.67337e-05	0.662349	-4.18603	4.3287e-05	0.0361013	0.831669	-1.99683	0.0493713	1	1.39596	3.43008	0.0012814	0.622762	0.89461	-1.30004	0.195579	1	1.11203	1.00181	0.319616	1	1.87885	5.73714	8.31419e-07	0.000496357	0.592544	-5.33035	3.68728e-07	0.000206856	1.02287
hsa-miR-326	1.0575	0.515257	0.608349	1	1.47345	5.68467	2.43046e-07	0.000149473	0.717705	-3.53041	0.000798964	0.611207	1.32555	2.31314	0.0242138	1	1.84693	8.02442	8.12317e-12	5.63748e-09	0.797782	-2.68746	0.00780317	1	0.942362	-0.594632	0.554628	1	1.44954	5.72703	2.59112e-07	0.00017205	0.799743	-2.98765	0.00331926	1	1.11559	0.991688	0.325609	1	1.70879	7.58514	1.04178e-10	7.36538e-08	0.63802	-5.34235	3.35106e-07	0.000189	1.0922
hsa-miR-374b	2.1346	9.18937	9.66407e-16	7.78924e-13	2.44822	12.1773	8.57867e-23	7.09456e-20	0.871898	-3.59973	0.00060707	0.471694	4.1434	12.796	1.22498e-25	1.04368e-22	4.75216	15.8276	3.71383e-33	3.14933e-30	0.51518	-3.22713	0.00145984	1	1.55386	6.47597	1.22894e-09	9.67179e-07	1.84712	10.6195	5.28035e-20	4.32461e-17	0.438588	-11.1505	1.69514e-20	1.37306e-17	2.25944	9.38774	3.41434e-17	2.87487e-14	2.66889	13.2276	4.64449e-28	3.93852e-25	0.225952	-14.9423	1.89012e-31	1.60283e-28	2.20908
hsa-miR-1914	0.672633	-3.47423	0.000857459	0.429587	0.634847	-3.93176	0.000203709	0.0998173	1.05952	0.352336	0.725695	1	0.667245	-3.79231	0.000342387	0.190367	0.629763	-4.28956	7.39669e-05	0.0345425	1.00807	0.114775	0.908748	1	0.742611	-2.59068	0.0117915	1	0.700634	-3.07316	0.00323704	1	1.52646	4.50375	1.29773e-05	0.00699474	0.727065	-2.91724	0.00503284	1	0.686487	-3.41256	0.00127971	0.559234	1.53879	5.08962	1.06233e-06	0.000583219	0.70483
hsa-miR-23b*	0.897158	-1.09843	0.275803	1	0.703815	-4.06592	9.9504e-05	0.0506476	1.27471	2.07395	0.0423389	1	0.866528	-1.56984	0.121972	1	0.679786	-5.06198	2.88441e-06	0.0015345	1.03535	0.535035	0.59328	1	0.971407	-0.297884	0.766842	1	0.725207	-3.98131	0.000148482	0.0812198	1.2384	2.69429	0.00781803	1	0.932913	-0.752808	0.454957	1	0.70309	-4.72883	1.20327e-05	0.00658191	1.28218	3.56364	0.000490264	0.208362	0.918641
hsa-miR-596	0.738418	-2.76378	0.00759762	1	0.925064	-0.757276	0.452503	1	0.798234	-1.54845	0.126308	1	0.767973	-2.4221	0.0188014	1	0.96209	-0.377613	0.707492	1	0.961515	-0.628724	0.530276	1	0.752979	-2.62528	0.011203	1	1.0001	0.000943881	0.999251	1	1.21215	2.297	0.0231581	1	0.774498	-2.37319	0.0214256	1	1.02091	0.198851	0.843316	1	1.1655	1.86986	0.0638174	1	0.760021
hsa-miR-551b	0.451309	-6.20923	1.58558e-08	1.12576e-05	0.325891	-7.47416	1.03974e-10	7.20538e-08	1.38485	1.30598	0.196079	1	0.501497	-5.74192	2.68954e-07	0.000182889	0.362131	-7.15859	2.19146e-09	1.39815e-06	0.899924	-1.41299	0.159495	1	0.546355	-4.38261	3.27361e-05	0.0219987	0.386757	-6.04047	7.17859e-08	4.8958e-05	2.5436	8.04498	1.88492e-13	1.37222e-10	0.584325	-4.11864	0.000109894	0.0718704	0.413292	-5.86115	3.22806e-07	0.000200462	2.28904	8.02732	2.52354e-13	1.769e-10	0.524107
hsa-miR-640	0.940406	-0.581011	0.563191	1	1.43221	4.54466	2.47548e-05	0.0133181	0.656612	-4.23183	7.21687e-05	0.0596114	1.02687	0.244284	0.807799	1	1.56389	5.54556	6.65191e-07	0.00036652	0.915798	-1.11663	0.265513	1	0.84604	-1.72553	0.089551	1	1.45711	4.97356	6.72356e-06	0.0040812	0.855807	-1.97033	0.0507151	1	0.912523	-0.915	0.363907	1	1.55353	5.71753	5.02426e-07	0.000307987	0.783746	-3.03335	0.00286824	1	0.923194
hsa-miR-490-5p	0.976195	-0.229994	0.818674	1	1.40661	3.30584	0.0016658	0.71463	0.694006	-3.23325	0.00198208	1	1.50715	3.29467	0.00151021	0.777758	2.17166	6.33375	6.17924e-08	3.65811e-05	0.647711	-4.10987	5.8401e-05	0.0485896	0.88349	-1.29658	0.198805	1	1.41628	3.53681	0.00092824	0.460407	0.850479	-1.85668	0.0653145	1	1.1958	1.60915	0.111797	1	1.92876	5.83816	5.2754e-07	0.000321799	0.550864	-5.83396	3.25711e-08	1.98358e-05	1.09939
hsa-miR-1296	1.20644	2.67099	0.00952978	1	1.14251	2.06342	0.0429594	1	1.05595	0.74308	0.460051	1	1.1181	1.6975	0.0947903	1	1.05886	0.953941	0.343921	1	1.07901	1.44109	0.151178	1	1.16364	2.29763	0.0252977	1	1.07865	1.26143	0.212116	1	0.849769	-2.96175	0.00354955	1	1.10366	1.56229	0.12415	1	1.02869	0.49579	0.62206	1	0.916906	-1.72191	0.0871259	1	1.14157
hsa-miR-10b	0.880574	-1.52396	0.132312	1	1.03835	0.521645	0.603765	1	0.848053	-1.75464	0.0838939	1	0.828912	-2.42463	0.0185155	1	0.977429	-0.343176	0.73282	1	1.06233	1.14985	0.251668	1	0.871945	-1.72783	0.0894482	1	1.07518	1.03402	0.305713	1	1.0485	0.74547	0.457156	1	0.83309	-2.41923	0.0191032	1	1.0208	0.309789	0.75803	1	1.11385	1.88218	0.0618912	1	0.850979
hsa-miR-362-5p	1.51202	5.19052	1.25879e-06	0.000833317	1.78934	9.6215	2.14822e-16	1.63265e-13	0.845016	-3.10242	0.00289947	1	1.3685	3.89346	0.000171326	0.0990264	1.6195	7.68388	2.85618e-12	2.0079e-09	1.10487	1.06613	0.28764	1	1.25614	3.25859	0.00160666	0.893304	1.56021	8.65952	4.1161e-14	3.1447e-11	0.609522	-7.88306	5.16473e-13	3.73927e-10	1.2029	2.62138	0.0102078	1	1.48373	7.4675	1.08401e-11	7.83739e-09	0.673442	-6.06285	8.03921e-09	5.03254e-06	1.30707
hsa-miR-564	0.842748	-1.33969	0.184435	1	1.47582	4.34041	4.53861e-05	0.0236915	0.571037	-4.92437	5.82882e-06	0.00494867	1.26168	1.55812	0.124045	1	2.20945	7.76495	9.36255e-11	6.31972e-08	0.667958	-3.69512	0.000287226	0.230355	0.750582	-2.50277	0.0148496	1	1.54553	5.08118	3.90223e-06	0.00241548	0.880013	-1.34629	0.180238	1	0.994414	-0.0425748	0.966173	1	2.07464	7.67761	3.08025e-10	2.15926e-07	0.587811	-4.92001	2.3386e-06	0.00125583	0.929223
hsa-miR-20b	3.43703	11.5684	3.14152e-20	2.66401e-17	3.70311	12.9477	5.96976e-23	4.94893e-20	0.928147	-4.10555	0.000113154	0.0927863	7.24689	16.0116	3.10612e-32	2.67437e-29	7.80791	17.6554	2.13692e-35	1.8292e-32	0.474276	-1.93753	0.0541543	1	2.02467	9.04648	1.16679e-15	9.97602e-13	2.17959	11.0944	6.1034e-21	5.09634e-18	0.280865	-12.3174	1.57845e-21	1.30696e-18	2.88391	12.1155	1.78254e-24	1.53655e-21	3.06044	14.2013	2.57486e-30	2.20151e-27	0.133208	-16.9708	1.07333e-33	9.16626e-31	3.07694
hsa-miR-1469	0.684658	-2.42696	0.017373	1	1.38381	2.89177	0.00508424	1	0.494764	-4.79511	9.59066e-06	0.00807534	0.804645	-1.26796	0.208157	1	1.62632	3.98113	0.000158518	0.0711745	0.850883	-1.28137	0.201542	1	0.622956	-3.40155	0.00110282	0.629708	1.52142	3.82922	0.000317261	0.166245	0.991177	-0.0762046	0.939355	1	0.706335	-2.3001	0.024204	1	1.70924	4.60411	2.20889e-05	0.0118749	0.843375	-1.33794	0.182725	1	0.697724
hsa-miR-331-3p	1.38214	2.73741	0.00715199	1	1.62102	4.44753	2.11158e-05	0.0114026	0.852637	-1.89293	0.0627116	1	0.94857	-0.509865	0.610974	1	1.11251	1.11519	0.266901	1	1.45708	2.88082	0.00439472	1	1.19123	1.78762	0.0766575	1	1.46089	4.21971	5.83197e-05	0.0331839	0.669827	-3.93618	0.000128628	0.0631562	0.925432	-0.864093	0.389248	1	1.1269	1.43661	0.153822	1	0.975989	-0.26871	0.788491	1	1.06227
hsa-miR-512-5p	0.905556	-0.971029	0.335765	1	0.844426	-1.74778	0.0863832	1	1.07239	0.525313	0.601103	1	0.831233	-1.90518	0.062091	1	0.77512	-2.77815	0.00764194	1	1.08941	1.47104	0.142867	1	0.943433	-0.571645	0.570075	1	0.867937	-1.47395	0.146912	1	1.13998	1.6798	0.0953241	1	0.874957	-1.3663	0.177894	1	0.809025	-2.3016	0.0257622	1	1.24191	2.94368	0.00382143	1	0.886636
hsa-miR-589*	1.01639	0.230414	0.818386	1	1.21476	3.45462	0.000862229	0.385456	0.836701	-2.70361	0.00872717	1	1.02379	0.330597	0.741825	1	1.22361	3.55097	0.00061505	0.262626	0.992772	-0.120702	0.904048	1	0.96302	-0.583749	0.561439	1	1.20908	3.68057	0.000454396	0.235377	0.902209	-1.88916	0.0606997	1	0.975328	-0.381317	0.704188	1	1.21642	3.75321	0.00034897	0.16611	0.895688	-2.00196	0.0468359	1	0.990935
hsa-miR-181b	1.32297	4.87739	3.71344e-06	0.00237289	1.33379	4.80817	6.14729e-06	0.00344863	0.991885	-0.160219	0.873204	1	1.23245	4.11201	8.30463e-05	0.0496617	1.24253	4.05758	0.000119988	0.0550743	1.07345	1.17049	0.243289	1	1.21805	3.90711	0.000173085	0.109563	1.22071	3.80881	0.000287869	0.152283	0.75302	-5.59615	9.92015e-08	6.11081e-05	1.16942	3.36541	0.00116424	0.685738	1.17472	3.29978	0.001604	0.68972	0.808328	-4.86942	2.45564e-06	0.00131623	1.22484
hsa-miR-519a	0.707375	-4.11556	0.000118741	0.0664951	0.640302	-6.50148	7.76255e-09	5.11552e-06	1.10475	0.892337	0.375654	1	0.658779	-5.23357	2.4228e-06	0.00157482	0.596314	-8.0402	1.35398e-11	9.31535e-09	1.07377	1.5341	0.126613	1	0.779756	-2.87802	0.00565158	1	0.698967	-5.12251	2.42917e-06	0.00152066	1.4787	6.20588	5.03734e-09	3.25916e-06	0.723701	-3.90264	0.000259319	0.165186	0.651519	-6.43101	1.3268e-08	8.82323e-06	1.58778	7.84581	6.89482e-13	4.7919e-10	0.717248
hsa-miR-1205	0.820804	-1.86875	0.0656228	1	1.18496	1.78114	0.0801692	1	0.692684	-3.09623	0.00289704	1	1.12394	0.974311	0.333363	1	1.62258	4.49785	3.7905e-05	0.0183081	0.730294	-3.61043	0.00038908	0.309318	0.78341	-2.48136	0.015698	1	1.24917	2.38589	0.0209201	1	1.01042	0.123899	0.901562	1	0.987336	-0.115854	0.908133	1	1.57414	4.43314	5.62175e-05	0.029458	0.737903	-3.25242	0.00141908	0.564794	0.914969
hsa-miR-548p	0.987427	-0.129517	0.897255	1	1.41831	4.43816	2.9229e-05	0.0156375	0.696202	-4.14558	9.74369e-05	0.0801906	1.20423	1.77764	0.0792681	1	1.72971	6.554	6.66823e-09	4.16098e-06	0.819965	-2.15877	0.0320848	1	0.89122	-1.31997	0.190966	1	1.42344	4.87455	7.74673e-06	0.00468677	0.842279	-2.21827	0.0279658	1	1.0362	0.378997	0.705791	1	1.64623	6.50956	1.63277e-08	1.07763e-05	0.69064	-4.52892	1.12576e-05	0.0057639	1.01663
hsa-miR-943	0.908782	-1.54245	0.126737	1	0.863584	-2.02121	0.0477477	1	1.05234	0.620397	0.53726	1	0.848645	-2.86147	0.00544934	1	0.806438	-3.17346	0.0024876	0.947775	1.07086	1.42991	0.154361	1	0.941942	-1.00374	0.318834	1	0.886785	-1.72961	0.0899183	1	1.12635	2.17667	0.0309991	1	0.886789	-2.12378	0.0373183	1	0.837931	-2.65595	0.010747	1	1.20617	3.76221	0.000235479	0.105024	0.895235
hsa-miR-520b	1.14474	1.96666	0.0524115	1	1.33069	4.9058	4.07757e-06	0.00232014	0.860264	-2.50465	0.0147144	1	1.07271	1.14918	0.254433	1	1.24695	4.34083	4.5976e-05	0.0220225	1.06715	1.12059	0.263946	1	1.05473	0.863361	0.390724	1	1.27765	4.72966	1.05382e-05	0.00633344	0.812361	-3.77309	0.00022728	0.108412	1.0169	0.293158	0.770394	1	1.22484	4.25857	7.33154e-05	0.037904	0.866913	-3.04764	0.00268927	1	1.06319
hsa-miR-548a-3p	0.91549	-1.27771	0.204926	1	0.800272	-2.86465	0.00558182	1	1.14397	1.50623	0.136826	1	1.08172	1.12552	0.264343	1	0.945584	-0.705387	0.483585	1	0.846326	-2.9115	0.00404243	1	0.965242	-0.529281	0.598258	1	0.820152	-2.69039	0.00946199	1	1.16002	2.44918	0.0154109	1	1.09496	1.34246	0.18452	1	0.926776	-1.00559	0.319692	1	0.981753	-0.310055	0.756938	1	1.01722
hsa-miR-921	1.1682	1.68237	0.0975802	1	1.43293	5.33544	1.06786e-06	0.000627899	0.815252	-2.46083	0.0165749	1	1.22136	2.17909	0.0335531	1	1.49814	6.13605	6.03284e-08	3.57747e-05	0.95647	-0.65242	0.51491	1	1.0508	0.581765	0.563065	1	1.36698	4.96643	5.41323e-06	0.00331831	0.774611	-3.83748	0.000183748	0.0887502	1.09964	1.10719	0.273219	1	1.42008	5.62016	5.62677e-07	0.000341545	0.740892	-4.64113	7.77828e-06	0.00403693	1.12538
hsa-miR-708	1.07481	0.947956	0.346097	1	1.24745	3.26429	0.00167586	0.717266	0.861604	-1.98903	0.0507842	1	0.961754	-0.587104	0.559304	1	1.11624	1.87135	0.0665438	1	1.11755	1.98341	0.0488576	1	1.01029	0.146983	0.883592	1	1.22125	3.20112	0.00219829	1	0.865894	-2.38623	0.0182077	1	0.937537	-1.01492	0.314607	1	1.12694	2.09486	0.0413038	1	0.967681	-0.651265	0.515893	1	0.986661
hsa-miR-198	0.699054	-3.6745	0.000423727	0.222881	0.47202	-6.35251	1.83377e-08	1.187e-05	1.48098	2.46566	0.0162689	1	0.576042	-7.09864	2.24609e-09	1.6374e-06	0.388959	-10.0417	2.17273e-13	1.56002e-10	1.21355	3.51902	0.00056237	0.44371	0.809327	-2.08068	0.0408078	1	0.516613	-5.64555	4.91477e-07	0.000322409	1.68418	5.83344	2.982e-08	1.8727e-05	0.666551	-4.63801	1.72848e-05	0.0118746	0.434726	-8.23792	7.23262e-11	5.13516e-08	2.04382	10.6373	1.90615e-19	1.47425e-16	0.678855
hsa-miR-130b*	1.13949	1.70946	0.0906669	1	0.998714	-0.0167081	0.986705	1	1.14096	1.73244	0.0878021	1	0.841607	-2.93746	0.00445436	1	0.737631	-5.23914	1.63057e-06	0.000877246	1.35395	5.18902	5.7863e-07	0.000496465	1.13987	1.88531	0.0632379	1	0.960293	-0.597387	0.552049	1	0.930922	-1.07951	0.28202	1	0.893714	-1.92315	0.0589153	1	0.767832	-4.6866	1.64725e-05	0.00891164	1.26042	4.80008	3.50322e-06	0.0018497	0.975759
hsa-miR-1306	1.31629	3.00152	0.00383157	1	1.24379	2.48166	0.0158633	1	1.05829	0.59586	0.553277	1	1.34074	3.24354	0.00193398	0.980528	1.26689	2.7343	0.00833699	1	0.981766	-0.246308	0.805703	1	1.23838	2.49788	0.0154308	1	1.14034	1.61348	0.112393	1	0.779626	-3.45004	0.000729474	0.323157	1.26568	2.75633	0.00794585	1	1.16805	1.91616	0.0608611	1	0.76541	-3.8075	0.000204695	0.092113	1.28494
hsa-let-7i	2.42647	10.4137	1.19269e-18	9.98285e-16	2.67079	12.7286	9.94355e-24	8.28297e-21	0.908523	-2.97731	0.00407344	1	2.4932	9.67918	2.22967e-17	1.81272e-14	2.74424	11.7119	2.69569e-22	2.14577e-19	0.973236	-0.147243	0.883087	1	1.69545	7.70676	1.32449e-12	1.09535e-09	1.89533	10.8173	8.72466e-21	7.25019e-18	0.393735	-11.9613	7.3022e-22	6.06083e-19	1.79676	7.83595	4.01935e-13	3.27979e-10	2.00193	10.6035	1.08245e-20	8.70292e-18	0.383197	-10.9815	2.23611e-20	1.74864e-17	1.999
hsa-miR-302c*	0.97107	-0.466171	0.642323	1	1.03195	0.553868	0.581164	1	0.941004	-0.93793	0.351658	1	0.984578	-0.249009	0.803987	1	1.04631	0.806337	0.4224	1	0.986281	-0.257166	0.797318	1	0.963129	-0.646755	0.52	1	1.04059	0.762104	0.448688	1	1.0007	0.0137422	0.989053	1	0.97455	-0.442619	0.659474	1	1.05033	0.941774	0.349751	1	0.986967	-0.263715	0.792308	1	0.97319
hsa-miR-632	1.24704	3.4673	0.000903918	0.451055	1.08232	1.25803	0.212605	1	1.15219	2.08804	0.0406095	1	1.1206	1.96067	0.0544183	1	0.972585	-0.489077	0.626554	1	1.11283	2.1537	0.0325182	1	1.2211	3.34513	0.0014323	0.803518	1.01071	0.183872	0.854724	1	0.854227	-2.99941	0.0031552	1	1.12747	2.13742	0.0370605	1	0.944306	-1.06208	0.292956	1	0.950612	-1.08378	0.280186	1	1.17125
hsa-miR-580	0.940627	-0.877403	0.382866	1	0.951904	-0.737081	0.463356	1	0.988154	-0.153584	0.8784	1	1.04079	0.586339	0.559653	1	1.05327	0.798833	0.427514	1	0.903762	-1.81225	0.0715868	1	0.952449	-0.745288	0.45872	1	0.968395	-0.514611	0.608678	1	1.05724	0.977146	0.329982	1	1.02861	0.43352	0.66626	1	1.04271	0.675867	0.5021	1	0.955495	-0.85145	0.395798	1	0.992426
hsa-miR-10b*	1.00139	0.0142638	0.988668	1	1.17485	1.99269	0.0510264	1	0.852361	-1.53204	0.130242	1	0.850789	-1.89235	0.0643308	1	0.998155	-0.0263777	0.979069	1	1.17702	2.99463	0.00313864	1	0.958159	-0.462348	0.645728	1	1.17438	2.05571	0.0448366	1	0.924356	-1.09748	0.274296	1	0.851138	-1.91455	0.0616856	1	1.03656	0.506422	0.614997	1	1.08798	1.39789	0.164739	1	0.904016
hsa-miR-200c	1.15281	1.32303	0.191393	1	1.47389	5.14827	3.05548e-06	0.00175079	0.782154	-2.48769	0.0154751	1	1.38005	2.78187	0.00751387	1	1.76442	7.07023	2.43137e-09	1.54392e-06	0.835336	-2.36738	0.0188853	1	1.02719	0.268542	0.789361	1	1.412	4.77609	1.30201e-05	0.00772093	0.768219	-3.54201	0.000547786	0.24486	1.17966	1.54554	0.128371	1	1.61227	6.27836	5.71658e-08	3.70435e-05	0.641721	-5.59833	1.21811e-07	7.17467e-05	1.16904
hsa-miR-1274b	1.04269	0.301371	0.76364	1	0.953139	-0.323737	0.746746	1	1.09396	0.719382	0.474451	1	0.920046	-0.612506	0.54119	1	0.841025	-1.19402	0.234693	1	1.13331	0.806214	0.421068	1	1.05546	0.44961	0.65385	1	0.941609	-0.478577	0.633386	1	0.99884	-0.00901613	0.992819	1	0.95374	-0.393223	0.694791	1	0.858061	-1.21424	0.227344	1	1.13199	0.973832	0.331618	1	0.98655
hsa-miR-488	1.02109	0.235873	0.814155	1	0.707129	-3.93266	0.000160058	0.079869	1.444	3.53961	0.000756514	0.580246	0.914704	-1.1488	0.25508	1	0.633452	-6.15557	3.48604e-08	2.08814e-05	1.11631	1.72467	0.0863033	1	1.10458	1.15326	0.25307	1	0.702877	-4.4247	3.05482e-05	0.0176568	1.14222	1.72083	0.087234	1	0.995818	-0.053083	0.957853	1	0.64716	-6.0992	6.71279e-08	4.33647e-05	1.27507	3.75728	0.000244187	0.108663	1.00552
hsa-miR-625	1.11349	1.14511	0.255676	1	1.1359	1.41849	0.160367	1	0.980271	-0.204783	0.838362	1	0.957529	-0.507383	0.613374	1	0.976801	-0.287069	0.774917	1	1.16287	1.99322	0.0476144	1	1.07576	0.843875	0.401842	1	1.10009	1.15714	0.251875	1	0.889776	-1.53617	0.126492	1	0.962491	-0.470818	0.639388	1	0.987212	-0.166226	0.868562	1	1.0347	0.49699	0.619835	1	1.01621
hsa-miR-299-3p	0.997265	-0.0328192	0.973898	1	1.0375	0.45748	0.648648	1	0.961219	-0.442407	0.659623	1	1.10269	1.152	0.252877	1	1.14717	1.68055	0.0973522	1	0.904396	-1.35928	0.175627	1	0.987706	-0.160346	0.873082	1	1.03831	0.505645	0.614949	1	0.984325	-0.230842	0.817735	1	1.06776	0.829444	0.409873	1	1.11865	1.47593	0.145423	1	0.89022	-1.69826	0.0912676	1	1.03913
hsa-miR-320a	1.59204	1.36657	0.176202	1	2.02661	2.45855	0.0167025	1	0.785566	-0.871892	0.386382	1	1.28557	0.824373	0.412629	1	1.63648	1.90776	0.0610685	1	1.23839	0.718911	0.473042	1	1.25859	0.790225	0.432507	1	1.73243	2.15911	0.0352922	1	0.557545	-2.29557	0.0230576	1	1.12627	0.433679	0.666103	1	1.52812	1.7757	0.0815098	1	0.69046	-1.63113	0.104814	1	1.27125
hsa-miR-486-5p	3.63345	8.21389	2.37204e-13	1.86443e-10	3.91015	10.0249	1.00721e-16	7.685e-14	0.929236	-1.72992	0.0901993	1	6.88874	10.181	9.38785e-19	7.69804e-16	7.41334	12.389	2.8015e-23	2.2468e-20	0.527448	-1.21303	0.226571	1	2.07506	6.66448	4.27377e-10	3.41474e-07	2.22759	8.99958	1.28151e-15	9.85483e-13	0.265832	-9.30861	1.87323e-15	1.4068e-12	2.8405	8.37991	1.7966e-14	1.4786e-11	3.01073	10.9314	2.92145e-21	2.35761e-18	0.140213	-11.558	8.28398e-22	6.5692e-19	3.10463
hsa-miR-589	1.09384	1.09183	0.279252	1	1.12781	1.66134	0.101874	1	0.969885	-0.344392	0.731636	1	1.09958	1.14346	0.257217	1	1.13372	1.71219	0.0918173	1	0.99478	-0.0858476	0.931673	1	1.05892	0.734052	0.466124	1	1.09825	1.36021	0.179457	1	0.901232	-1.67995	0.0951155	1	1.06785	0.832494	0.408732	1	1.10636	1.45483	0.151428	1	0.896527	-1.73604	0.0845253	1	1.07783
hsa-miR-342-5p	1.78768	9.19852	1.36029e-15	1.09368e-12	1.78289	8.91427	1.4876e-14	1.10678e-11	1.00269	0.0613889	0.951236	1	1.65315	7.85171	1.02069e-12	7.91037e-10	1.64872	7.62137	5.8737e-12	4.0881e-09	1.08137	0.825594	0.410009	1	1.48721	7.27671	3.23041e-11	2.61663e-08	1.45432	6.7905	6.99612e-10	5.0512e-07	0.560081	-10.1637	1.52778e-18	1.20389e-15	1.44486	6.69081	5.17273e-10	4.08129e-07	1.41863	6.29314	6.11037e-09	4.11228e-06	0.605657	-8.5815	7.30137e-15	5.3227e-12	1.5616
hsa-miR-639	0.599243	-4.72643	1.36272e-05	0.00842159	0.597849	-5.43197	9.16545e-07	0.000540761	1.00233	0.0146767	0.988334	1	0.637833	-4.0652	0.000142716	0.0836317	0.63635	-4.69417	1.53895e-05	0.00777169	0.939497	-1.02787	0.305268	1	0.668634	-3.5866	0.000692302	0.404996	0.675494	-3.95585	0.000199956	0.108376	1.67058	6.25322	4.04112e-09	2.64289e-06	0.693909	-3.23592	0.00205733	1	0.699235	-3.61811	0.000627758	0.286258	1.5695	5.43332	2.14788e-07	0.000123503	0.653654
hsa-miR-518e*	0.775754	-1.8472	0.0684807	1	1.1728	1.32036	0.191628	1	0.661454	-2.72889	0.0081744	1	0.864581	-1.04547	0.299397	1	1.30709	2.18532	0.0331743	1	0.89726	-1.056	0.292298	1	0.742637	-2.34549	0.0219559	1	1.25342	1.91516	0.0610476	1	1.04178	0.38103	0.703707	1	0.809349	-1.63217	0.10768	1	1.35257	2.52257	0.01505	1	0.934752	-0.631044	0.528956	1	0.795912
hsa-miR-224	0.853505	-1.6592	0.101581	1	0.99328	-0.0838094	0.933447	1	0.85928	-1.43828	0.155032	1	0.858444	-1.66136	0.101746	1	0.999027	-0.012691	0.989916	1	0.994248	-0.0891767	0.929035	1	0.854988	-1.73267	0.0884163	1	1.03685	0.466682	0.642426	1	1.08893	1.17275	0.242694	1	0.858629	-1.72075	0.0910161	1	1.03542	0.462922	0.645283	1	1.08267	1.16716	0.244966	1	0.856624
hsa-miR-181d	1.12128	1.57886	0.1181	1	1.35487	4.97496	3.34043e-06	0.00191073	0.827592	-2.94342	0.00446073	1	1.21492	2.75749	0.00738928	1	1.46802	6.54015	7.91033e-09	4.92022e-06	0.922924	-1.2241	0.222456	1	1.02721	0.411214	0.682122	1	1.30933	4.91436	5.75274e-06	0.00351493	0.813263	-3.57112	0.000470544	0.213627	1.10047	1.46384	0.148001	1	1.39364	6.1123	7.5741e-08	4.87772e-05	0.75058	-5.25352	4.57289e-07	0.000255625	1.10849
hsa-miR-192*	0.828969	-1.44315	0.154253	1	1.22613	1.92425	0.0598402	1	0.676085	-2.72233	0.00826246	1	1.42142	2.11318	0.0390793	1	2.10243	5.57671	1.07226e-06	0.000583308	0.583196	-5.35737	2.36307e-07	0.000203224	0.78326	-1.98701	0.0519734	1	1.28938	2.40385	0.0201868	1	0.987012	-0.137629	0.89074	1	1.14172	0.887685	0.378556	1	1.90326	5.14124	5.6043e-06	0.00318324	0.575622	-4.63005	8.76085e-06	0.00452936	0.995332
hsa-miR-30b	3.00613	8.69831	1.78101e-14	1.41412e-11	3.24976	10.6073	3.83234e-18	2.9739e-15	0.925031	-2.09275	0.0412497	1	4.25166	10.157	1.1382e-18	9.31046e-16	4.59623	12.258	3.93934e-23	3.15541e-20	0.707048	-1.0189	0.30949	1	1.90191	6.94287	9.3948e-11	7.57221e-08	2.06281	9.44369	7.49659e-17	5.88482e-14	0.320604	-9.86086	1.03516e-16	7.95e-14	2.36313	8.34409	2.02197e-14	1.66206e-11	2.54293	10.8963	2.79148e-21	2.25551e-18	0.226682	-11.4696	1.57506e-21	1.24272e-18	2.5781
hsa-miR-183	1.63132	4.66474	8.65074e-06	0.00540671	1.84195	6.80112	4.67273e-10	3.18213e-07	0.885646	-1.80787	0.0752106	1	1.77358	4.94058	2.34692e-06	0.00153019	2.00258	6.92163	1.57503e-10	1.05212e-07	0.919788	-0.534844	0.593346	1	1.34014	3.35412	0.00112217	0.636268	1.55955	6.11394	1.46251e-08	1.01205e-05	0.578368	-6.236	4.73021e-09	3.07464e-06	1.45043	3.87558	0.000174411	0.113019	1.67988	6.42699	2.11465e-09	1.44854e-06	0.531976	-6.37935	1.77109e-09	1.12996e-06	1.51596
hsa-miR-105	0.704405	-3.42013	0.000942208	0.466393	0.374089	-9.44551	3.20086e-16	2.42625e-13	1.88299	4.46883	4.06424e-05	0.0338551	0.723014	-3.47697	0.000889078	0.475657	0.383972	-11.0594	6.11482e-20	4.76344e-17	0.974261	-0.365783	0.714969	1	0.840103	-1.63618	0.105673	1	0.408744	-9.4221	1.63754e-16	1.274e-13	1.81417	6.30758	2.76287e-09	1.82073e-06	0.83769	-1.78875	0.0783342	1	0.412333	-10.5992	1.56577e-18	1.22913e-15	1.76748	7.03492	4.97106e-11	3.30576e-08	0.780145
hsa-miR-1246	1.04554	0.573085	0.567941	1	0.830166	-2.11319	0.0376052	1	1.25943	2.56907	0.0124511	1	0.977839	-0.316969	0.752051	1	0.776411	-3.15737	0.00232581	0.893111	1.06923	0.977213	0.329702	1	1.09346	1.22793	0.223137	1	0.819462	-2.50664	0.0147135	1	1.05747	0.786216	0.432915	1	1.02896	0.417064	0.677877	1	0.780708	-3.29601	0.00167033	0.714846	1.13068	1.94142	0.0538315	1	1.03536
hsa-miR-20a*	0.8357	-1.24215	0.219073	1	1.13772	1.05361	0.296937	1	0.73454	-1.86004	0.0672852	1	0.955885	-0.30057	0.764906	1	1.30134	2.07919	0.043116	1	0.874268	-1.48322	0.139668	1	0.807018	-1.555	0.125795	1	1.19398	1.45302	0.152793	1	1.02484	0.231207	0.817499	1	0.895893	-0.768834	0.445561	1	1.31575	2.1914	0.0337614	1	0.895981	-1.01724	0.310973	1	0.871425
hsa-miR-142-3p	1.34444	3.80009	0.000263548	0.140734	1.40474	3.64279	0.000582336	0.267292	0.957075	-0.517321	0.606881	1	0.996647	-0.0513351	0.959178	1	1.04135	0.511462	0.611108	1	1.34896	4.32114	2.4641e-05	0.0207723	1.2173	2.77606	0.00681723	1	1.27844	2.89135	0.0057164	1	0.728648	-4.54439	1.09267e-05	0.00593321	0.987573	-0.202334	0.840208	1	1.04221	0.546145	0.587602	1	0.982919	-0.296208	0.767441	1	1.10156
hsa-miR-1292	0.589503	-5.71861	2.02876e-07	0.000138905	0.747789	-3.31251	0.00156396	0.675632	0.788328	-1.84105	0.0701595	1	0.641705	-4.81092	9.07097e-06	0.00569657	0.814008	-2.3414	0.0230125	1	0.918651	-1.46437	0.144747	1	0.630543	-5.03264	3.86067e-06	0.00271405	0.847583	-1.81958	0.0742147	1	1.5085	5.55833	1.17142e-07	7.12226e-05	0.669371	-4.3938	4.64342e-05	0.0311109	0.893505	-1.24859	0.217736	1	1.38578	4.51664	1.26281e-05	0.00644033	0.635791
hsa-miR-335	1.86733	5.88063	6.55026e-08	4.57863e-05	2.22831	10.7288	2.61538e-19	2.06615e-16	0.838004	-2.86945	0.00583185	1	1.85008	5.64037	1.51386e-07	0.000103851	2.20773	10.1251	1.87078e-18	1.43489e-15	1.00932	0.0652433	0.948045	1	1.41789	3.88747	0.000198355	0.124369	1.7844	9.51201	7.21979e-17	5.67475e-14	0.491463	-8.67526	5.63467e-15	4.19783e-12	1.45861	4.07213	9.81483e-05	0.0645816	1.82292	9.41927	5.59269e-17	4.3567e-14	0.496045	-8.20633	4.84736e-14	3.46101e-11	1.59468
hsa-miR-301a	2.14999	7.63752	2.33032e-11	1.74308e-08	2.46777	11.6639	5.34702e-21	4.32574e-18	0.871226	-2.29032	0.0254115	1	2.90548	9.40908	4.27789e-15	3.41376e-12	3.33494	13.8242	1.50063e-26	1.23802e-23	0.739976	-1.88441	0.0609637	1	1.55934	5.18934	1.28443e-06	0.000920939	1.85569	9.53087	2.94736e-16	2.28715e-13	0.435281	-10.5886	4.41986e-20	3.54473e-17	1.91292	6.82007	8.26618e-10	6.48895e-07	2.26378	11.3205	6.39959e-21	5.15167e-18	0.322098	-12.8026	4.69892e-27	3.9142e-24	1.99884
hsa-miR-526b	0.826139	-2.88443	0.00505658	1	0.950892	-0.758722	0.45091	1	0.868805	-1.73295	0.0878589	1	0.814116	-3.2216	0.00190016	0.96718	0.937053	-1.01196	0.315807	1	1.01477	0.299291	0.765036	1	0.836743	-2.837	0.00601764	1	1.0008	0.0123575	0.990187	1	1.13123	2.25764	0.0253588	1	0.825665	-3.11812	0.00272859	1	0.982399	-0.280736	0.780066	1	1.14793	2.64994	0.00885344	1	0.82585
hsa-miR-374a	2.18306	12.185	4.68824e-23	4.01782e-20	2.34879	13.678	2.23234e-26	1.89526e-23	0.929438	-2.35626	0.0214478	1	2.45571	11.9442	2.44524e-23	2.06867e-20	2.64215	13.3065	9.72492e-27	8.03278e-24	0.888972	-0.863959	0.388637	1	1.61939	8.69313	4.20951e-15	3.5865e-12	1.75371	10.8555	1.47247e-20	1.21626e-17	0.442493	-13.7333	1.55628e-26	1.32284e-23	1.79916	9.36972	3.1905e-17	2.68959e-14	1.94063	11.2826	2.08319e-22	1.70197e-19	0.393364	-13.2359	1.98439e-26	1.64307e-23	1.93158
hsa-miR-628-5p	0.974539	-0.257247	0.797812	1	1.34911	3.92357	0.000214572	0.104711	0.722359	-3.36102	0.00128936	0.967018	1.15206	1.32106	0.191399	1	1.59486	5.77135	2.8023e-07	0.000159451	0.845907	-2.18402	0.0301428	1	0.893997	-1.20903	0.231603	1	1.35903	4.20324	9.57632e-05	0.0535316	0.870889	-1.86728	0.0638781	1	1.01755	0.176051	0.860873	1	1.53683	5.61755	6.94427e-07	0.000417351	0.736691	-3.90699	0.000142492	0.0655463	1.00034
hsa-miR-1183	1.7252	8.74626	1.69942e-14	1.35104e-11	1.76201	8.13469	2.60188e-12	1.88376e-09	0.97911	-0.428238	0.670003	1	2.58026	13.9725	2.15345e-26	1.83904e-23	2.63531	12.5272	4.72645e-20	3.68663e-17	0.668616	-3.93148	0.000118414	0.0967446	1.44169	6.70314	6.15528e-10	4.89344e-07	1.45861	6.27277	1.78993e-08	1.23505e-05	0.573964	-9.66631	1.84918e-17	1.42942e-14	1.89251	10.3258	1.13976e-18	9.67655e-16	1.89262	9.35301	1.55223e-14	1.17969e-11	0.383761	-15.5949	3.48328e-35	2.98168e-32	1.82357
hsa-miR-519d	0.705234	-3.49035	0.000801467	0.404741	0.859186	-1.58799	0.11734	1	0.820817	-1.54324	0.127585	1	0.746424	-3.03783	0.00346461	1	0.909367	-1.02709	0.309204	1	0.944817	-0.858527	0.391724	1	0.731829	-3.23721	0.00188997	1	0.938534	-0.66635	0.508036	1	1.28761	3.14429	0.0019944	0.821691	0.761767	-2.88404	0.00553436	1	0.970476	-0.321742	0.749081	1	1.21656	2.61566	0.00984108	1	0.738683
hsa-miR-130b	2.23856	4.85385	5.22765e-06	0.00331956	2.60986	6.57893	3.87975e-09	2.57615e-06	0.857729	-1.3939	0.167955	1	2.97107	6.18851	2.8542e-08	2.0065e-05	3.46388	8.1132	9.7302e-12	6.72357e-09	0.753451	-1.14323	0.254387	1	1.58152	3.3859	0.00110451	0.629708	1.92575	5.49739	5.55832e-07	0.00036407	0.414807	-6.62958	5.00381e-10	3.37757e-07	1.91988	4.54817	2.11141e-05	0.0143998	2.32559	6.7249	5.14979e-09	3.47611e-06	0.312537	-8.52873	7.56325e-15	5.50604e-12	2.03269
hsa-miR-29b	2.38379	11.1728	1.98861e-20	1.69032e-17	2.68427	15.19	8.59425e-30	7.35668e-27	0.888056	-3.3174	0.00152838	1	1.88599	7.98985	3.76585e-13	2.94113e-10	2.12373	11.0242	1.0878e-20	8.52834e-18	1.26395	1.71328	0.0882061	1	1.66158	7.61353	3.22922e-12	2.66087e-09	1.92159	12.2639	1.07142e-24	9.17136e-22	0.396331	-13.7971	2.36738e-27	2.01938e-24	1.50913	6.23226	3.89703e-09	3.03189e-06	1.74075	10.2558	1.12483e-19	8.94238e-17	0.500941	-9.80529	9.35895e-18	7.07537e-15	1.76102
hsa-miR-380	0.863599	-1.77522	0.0801075	1	0.931251	-0.869854	0.38785	1	0.927353	-0.739673	0.462117	1	0.832589	-2.30264	0.0243437	1	0.897812	-1.36501	0.177607	1	1.03725	0.623521	0.533664	1	0.879197	-1.62369	0.109529	1	0.969168	-0.393551	0.695541	1	1.11735	1.66718	0.0975205	1	0.851935	-2.0722	0.0425418	1	0.936754	-0.841766	0.403922	1	1.15897	2.32276	0.0214619	1	0.856444
hsa-miR-296-5p	1.1249	0.784703	0.435044	1	0.953233	-0.25974	0.796013	1	1.18009	0.85908	0.393555	1	1.40974	2.04841	0.0438467	1	1.19461	0.860566	0.393076	1	0.797945	-1.50746	0.133268	1	1.13864	0.906169	0.368109	1	0.920266	-0.481877	0.632098	1	0.956677	-0.331587	0.740654	1	1.3513	1.92623	0.0582486	1	1.08429	0.429684	0.669314	1	0.763375	-1.8042	0.0730181	1	1.25299
hsa-miR-1274a	1.17328	1.7288	0.0867566	1	1.15367	1.48506	0.141038	1	1.01699	0.192349	0.848062	1	1.21968	2.07723	0.0399992	1	1.1993	1.82701	0.0707884	1	0.961955	-0.368334	0.713012	1	1.12853	1.48427	0.141293	1	1.09905	1.1216	0.265878	1	0.858968	-1.86709	0.0638017	1	1.16796	1.8315	0.0701223	1	1.13726	1.47033	0.145627	1	0.826288	-2.25589	0.025308	1	1.17003
hsa-miR-16	3.26679	7.32491	3.02405e-11	2.25594e-08	3.7508	11.2431	3.09939e-19	2.44232e-16	0.870958	-2.43646	0.0194527	1	3.69467	7.95943	8.66461e-13	6.74106e-10	4.24208	12.3703	4.63336e-23	3.70669e-20	0.884189	-0.349175	0.72733	1	1.91053	5.45488	2.65305e-07	0.000194142	2.27299	10.1921	1.5286e-18	1.23052e-15	0.28643	-9.41515	3.06024e-16	2.33496e-13	2.14749	6.20855	7.71329e-09	5.97008e-06	2.54147	11.3064	3.63873e-22	2.96193e-19	0.253258	-10.3172	2.58485e-19	1.99033e-16	2.47854
hsa-miR-150	2.1175	5.31579	6.55169e-07	0.000440273	2.45081	7.63665	9.76508e-12	6.95273e-09	0.864	-1.70928	0.0921161	1	1.83081	4.48042	1.85382e-05	0.0114937	2.11899	6.64836	9.22202e-10	6.00353e-07	1.1566	0.746	0.456538	1	1.54067	3.7671	0.000294394	0.179635	1.85594	6.57725	2.33887e-09	1.65592e-06	0.440125	-7.19626	2.63149e-11	1.85257e-08	1.46621	3.38117	0.00105231	0.62297	1.75659	6.04949	2.27361e-08	1.48694e-05	0.509047	-6.13586	5.50177e-09	3.47162e-06	1.66596
hsa-miR-519a*	0.832267	-1.35811	0.178628	1	1.38995	3.14196	0.00255863	1	0.598775	-3.87838	0.000243502	0.19748	1.27664	1.51125	0.135493	1	2.13208	6.15219	8.14455e-08	4.79714e-05	0.651921	-3.6756	0.000307343	0.246182	0.756172	-2.2749	0.0262804	1	1.4602	3.72682	0.000470962	0.243487	0.916673	-0.857302	0.392655	1	1.02003	0.138965	0.889919	1	1.99503	6.00747	2.14755e-07	0.000135081	0.597598	-4.34011	2.64701e-05	0.013235	0.93757
hsa-miR-548c-5p	0.891283	-1.29234	0.200227	1	0.727765	-3.61803	0.000522088	0.242249	1.22469	1.83521	0.070961	1	0.784738	-3.11028	0.00284446	1	0.640767	-5.91143	1.54042e-07	8.93443e-05	1.13577	2.17359	0.0310267	1	0.958631	-0.483745	0.630232	1	0.751189	-3.4525	0.000978893	0.483573	1.22632	2.74655	0.00672224	1	0.852818	-1.99545	0.0507758	1	0.676953	-5.19657	2.89515e-06	0.00167339	1.39282	5.32609	3.551e-07	0.000199921	0.867412
hsa-miR-367	0.96603	-0.454211	0.650995	1	1.2686	3.68463	0.000456427	0.213608	0.761494	-3.58671	0.000631672	0.488914	1.44145	3.98852	0.000154716	0.090354	1.89293	8.28067	7.40257e-12	5.14478e-09	0.670178	-5.42246	1.69339e-07	0.000145801	0.90341	-1.45013	0.151823	1	1.28108	4.06885	0.000148922	0.0813116	0.903872	-1.68095	0.0948139	1	1.20279	2.21954	0.0295772	1	1.70592	7.60145	2.73797e-10	1.92206e-07	0.605755	-6.97412	7.46239e-11	4.93264e-08	1.09789
hsa-miR-623	1.05294	0.662481	0.509863	1	1.13374	1.63992	0.106387	1	0.928728	-0.844977	0.401163	1	1.06836	0.878921	0.382894	1	1.15034	1.89077	0.0642906	1	0.985565	-0.248236	0.80422	1	1.01781	0.241039	0.810339	1	1.11678	1.52366	0.133853	1	0.917087	-1.39102	0.166261	1	1.03382	0.461928	0.645937	1	1.13114	1.72761	0.0907089	1	0.903849	-1.72016	0.087532	1	1.04119
hsa-miR-518a-3p	0.956608	-0.615105	0.540709	1	1.20855	3.97185	0.00014641	0.073205	0.791534	-3.51457	0.000849821	0.647564	1.0058	0.083782	0.933567	1	1.2707	5.59113	5.42252e-07	0.000301492	0.951088	-1.10529	0.270585	1	0.907753	-1.44054	0.155462	1	1.22378	4.49499	2.41769e-05	0.0141193	0.931576	-1.36805	0.173346	1	0.948731	-0.794958	0.43061	1	1.26887	5.65004	4.81154e-07	0.000295428	0.88601	-2.58188	0.010995	1	0.951786
hsa-miR-220a	1.13613	1.6421	0.105433	1	1.2858	3.63146	0.000585049	0.267952	0.883599	-1.55109	0.125592	1	1.32863	3.50037	0.000897197	0.479103	1.50365	5.67152	5.80619e-07	0.000322243	0.855115	-2.51149	0.0128469	1	1.05809	0.777671	0.439907	1	1.23748	3.26813	0.00190787	0.8967	0.829503	-3.13811	0.00205241	0.84354	1.19489	2.33419	0.0231756	1	1.39021	4.85093	1.23477e-05	0.00672949	0.709321	-5.63827	8.88727e-08	5.28792e-05	1.17128
hsa-miR-19a*	0.867605	-1.81407	0.0726373	1	0.609274	-5.83446	5.88807e-08	3.73303e-05	1.424	3.80259	0.000314479	0.252841	0.836862	-2.62962	0.0103373	1	0.587684	-7.44661	8.71588e-11	5.90065e-08	1.03674	0.580402	0.562393	1	0.964899	-0.469725	0.639719	1	0.633323	-6.00377	4.11203e-08	2.82496e-05	1.33726	3.97992	0.000105495	0.0522202	0.921274	-1.18864	0.238597	1	0.612497	-7.1806	6.54926e-10	4.56483e-07	1.38638	5.43531	1.89262e-07	0.000109393	0.899581
hsa-miR-218	0.891349	-1.4026	0.164828	1	0.979185	-0.269955	0.788031	1	0.910297	-0.994173	0.323732	1	0.951652	-0.59704	0.552351	1	1.04543	0.56372	0.574942	1	0.936634	-1.01566	0.31104	1	0.896163	-1.41604	0.161643	1	1.01068	0.142676	0.887063	1	1.07286	1.06938	0.286542	1	0.94214	-0.757679	0.451522	1	1.05813	0.75017	0.456445	1	1.00488	0.0739363	0.94115	1	0.921667
hsa-miR-214*	0.755892	-3.34316	0.00135031	0.652198	0.811747	-2.27499	0.0271555	1	0.931191	-0.588174	0.55851	1	0.847324	-1.91112	0.0605109	1	0.909936	-0.989366	0.327471	1	0.892093	-2.00094	0.0467846	1	0.794489	-2.76065	0.00756774	1	0.872861	-1.47039	0.148242	1	1.27911	3.55368	0.000513041	0.230338	0.864629	-1.70563	0.0934167	1	0.945793	-0.587752	0.559735	1	1.14108	1.85964	0.0649887	1	0.818717
hsa-miR-544	1.08225	1.26903	0.208639	1	1.0707	1.33724	0.184666	1	1.01079	0.174174	0.862286	1	1.0331	0.560416	0.57726	1	1.02207	0.469815	0.63988	1	1.04758	1.00843	0.314542	1	1.06286	1.04945	0.298339	1	1.04602	0.961707	0.339359	1	0.928598	-1.55672	0.121538	1	1.02805	0.496854	0.621356	1	1.01374	0.309776	0.757741	1	0.972777	-0.644837	0.519962	1	1.04852
hsa-miR-574-5p	3.0375	13.2352	3.35364e-25	2.89084e-22	2.98507	10.834	6.53952e-19	5.11391e-16	1.01756	0.389582	0.698557	1	3.61592	14.6198	3.02423e-30	2.60084e-27	3.55351	11.9049	1.25035e-21	9.89026e-19	0.840034	-0.820027	0.413183	1	2.00856	10.304	2.3383e-19	2.01795e-16	1.88404	7.96999	1.48418e-12	1.11759e-09	0.331875	-13.0721	3.30744e-25	2.80802e-22	2.30689	11.7338	6.03223e-24	5.19375e-21	2.15418	9.12134	2.86909e-15	2.2092e-12	0.278786	-14.4521	1.91772e-30	1.61664e-27	2.54558
hsa-miR-891a	0.710009	-2.27833	0.0259551	1	0.948775	-0.363075	0.718057	1	0.748343	-1.45454	0.150677	1	1.08037	0.434191	0.665789	1	1.44368	2.14366	0.0375438	1	0.657192	-3.89243	0.000137911	0.11226	0.719521	-2.24968	0.0281833	1	1.03485	0.23353	0.816393	1	1.21841	1.68427	0.0943172	1	0.983408	-0.0998978	0.920793	1	1.41543	2.08595	0.0431418	1	0.80073	-1.64173	0.103072	1	0.855056
hsa-miR-936	0.959604	-0.310833	0.757139	1	1.47538	3.86481	0.000331001	0.157887	0.650412	-3.21724	0.0019949	1	1.11899	0.814417	0.419535	1	1.72044	5.23301	5.06358e-06	0.00264319	0.85756	-1.98921	0.0481774	1	0.854745	-1.26588	0.211206	1	1.49267	4.01884	0.000214498	0.1154	0.834165	-1.93452	0.0553674	1	0.964569	-0.279041	0.781405	1	1.67106	5.02129	1.00892e-05	0.00558941	0.715347	-3.52528	0.000629525	0.261883	0.962627
hsa-miR-193a-3p	0.949325	-0.445267	0.657447	1	0.883686	-0.913697	0.364894	1	1.07428	0.456647	0.649482	1	1.02465	0.209145	0.834992	1	0.953806	-0.347367	0.729804	1	0.926484	-0.850539	0.396089	1	0.978702	-0.189899	0.849988	1	0.89672	-0.836129	0.407317	1	1.08828	0.842815	0.400665	1	1.03528	0.30531	0.761211	1	0.948003	-0.405319	0.687208	1	1.00827	0.0837404	0.933377	1	0.999984
hsa-miR-193b*	1.23437	2.45948	0.0163089	1	1.05118	0.629479	0.530773	1	1.17427	1.85006	0.0688545	1	1.14515	1.77286	0.0816299	1	0.975198	-0.366606	0.715167	1	1.07791	1.14954	0.251891	1	1.21828	2.47334	0.016259	1	0.984967	-0.211716	0.832939	1	0.870011	-1.99954	0.0472678	1	1.15149	1.8992	0.0632431	1	0.941272	-0.927584	0.3576	1	0.937796	-1.09146	0.27688	1	1.18244
hsa-miR-1297	0.994958	-0.0605282	0.951936	1	0.875056	-1.83407	0.0710154	1	1.13702	1.31982	0.191575	1	1.06601	0.768914	0.445389	1	0.937547	-0.907853	0.367774	1	0.933346	-1.2578	0.210034	1	1.02811	0.339843	0.735334	1	0.876323	-1.89514	0.0628626	1	1.06456	0.978318	0.329521	1	1.08101	0.953582	0.345068	1	0.922427	-1.17142	0.246643	1	0.993607	-0.104148	0.917206	1	1.04575
hsa-miR-1226	0.918095	-0.832139	0.40875	1	0.725247	-3.22787	0.00203046	0.860917	1.26591	1.71866	0.0903609	1	0.728837	-3.64363	0.000650978	0.353481	0.575743	-6.70882	2.12548e-08	1.29654e-05	1.25967	4.42556	1.67016e-05	0.0141462	0.98816	-0.114968	0.908908	1	0.742694	-3.04878	0.00355329	1	1.20677	2.30747	0.0224879	1	0.804704	-2.36528	0.0219552	1	0.61731	-5.62349	9.10129e-07	0.000540617	1.52013	6.34507	4.18133e-09	2.64678e-06	0.845408
hsa-miR-1262	1.25214	2.67381	0.00932801	1	1.00974	0.120644	0.904281	1	1.24007	2.43558	0.0176104	1	1.10328	1.33088	0.188604	1	0.889691	-1.70667	0.093035	1	1.13493	2.04158	0.0426636	1	1.249	2.80923	0.00675317	1	0.94164	-0.824756	0.412399	1	0.877405	-1.88295	0.061573	1	1.131	1.69557	0.0961078	1	0.867445	-2.16823	0.0345068	1	0.995795	-0.0724896	0.942315	1	1.17533
hsa-miR-1288	1.10703	1.15	0.253979	1	0.952348	-0.565425	0.573518	1	1.16242	1.52897	0.131007	1	1.03054	0.364707	0.716516	1	0.886548	-1.50787	0.136388	1	1.07422	1.05389	0.293249	1	1.12081	1.35982	0.178995	1	0.923984	-0.992369	0.324926	1	0.965911	-0.47835	0.633069	1	1.05719	0.693915	0.490581	1	0.879875	-1.68805	0.0969251	1	1.0376	0.557626	0.577881	1	1.07608
hsa-miR-134	0.390859	-6.24717	8.88556e-09	6.37983e-06	0.516652	-4.3898	3.63902e-05	0.0191776	0.756522	-1.15634	0.252008	1	0.45831	-5.5738	3.82583e-07	0.000257861	0.605811	-3.45173	0.00111451	0.451375	0.852827	-1.73945	0.0838159	1	0.446561	-5.37184	5.46534e-07	0.000395144	0.626029	-2.98736	0.00398365	1	2.22619	6.23967	3.90442e-09	2.55739e-06	0.502311	-4.81884	8.45816e-06	0.0059038	0.699966	-2.3283	0.0241592	1	1.89855	5.62214	8.41423e-08	5.01488e-05	0.452061
hsa-miR-411*	0.712868	-3.93335	0.000191634	0.10444	0.622044	-5.61594	3.56515e-07	0.000216761	1.14601	1.13121	0.26201	1	0.778016	-2.84005	0.00593757	1	0.678891	-4.47153	3.04874e-05	0.0148474	0.916265	-1.47748	0.141144	1	0.789914	-2.6906	0.00905594	1	0.677871	-4.60954	2.03917e-05	0.0119292	1.49088	5.67884	6.43706e-08	3.99741e-05	0.837799	-1.99772	0.0502169	1	0.718497	-3.88095	0.000266605	0.12877	1.36604	4.36642	2.22599e-05	0.0111745	0.784222
hsa-miR-302d*	1.23832	4.24728	5.22663e-05	0.0307326	1.34995	8.02734	7.21628e-13	5.26067e-10	0.917311	-2.31187	0.0245408	1	1.15375	3.12407	0.00248967	1	1.25776	7.04448	1.00441e-10	6.76973e-08	1.0733	1.50897	0.132969	1	1.13575	2.81666	0.00612831	1	1.26358	7.35516	1.74889e-11	1.29068e-08	0.775139	-6.44328	1.44003e-09	9.59059e-07	1.09125	2.06582	0.0426503	1	1.2115	6.67057	8.01271e-10	5.56883e-07	0.831955	-5.30692	3.27494e-07	0.000185034	1.14423
hsa-miR-195	1.7424	3.37842	0.00117766	0.575874	2.14589	5.43119	8.37138e-07	0.00049726	0.811974	-1.62721	0.108387	1	1.81376	3.5953	0.000594771	0.324745	2.23377	5.68258	3.28274e-07	0.000185475	0.960657	-0.225989	0.821442	1	1.34475	2.10231	0.0393413	1	1.76916	4.64695	1.97191e-05	0.0115554	0.518262	-5.22745	5.4692e-07	0.000321589	1.42348	2.45558	0.0167509	1	1.85826	4.9646	6.50582e-06	0.00366928	0.497872	-5.53798	1.18529e-07	6.9932e-05	1.53286
hsa-miR-138-1*	1.29164	2.15641	0.0350762	1	1.2919	1.85386	0.0703162	1	0.999794	-0.00143893	0.998856	1	1.64872	3.89938	0.000273894	0.154202	1.64906	3.31776	0.00191538	0.743167	0.783417	-2.50728	0.0130145	1	1.20115	1.62249	0.110169	1	1.19218	1.34737	0.185055	1	0.774138	-2.59447	0.0105477	1	1.44089	3.02567	0.00380834	1	1.42027	2.50379	0.016438	1	0.606472	-4.77312	5.24625e-06	0.00275953	1.37878
hsa-miR-223*	1.08075	1.01048	0.316155	1	1.04973	0.770439	0.443478	1	1.02955	0.364672	0.716567	1	1.00056	0.00754523	0.994003	1	0.971842	-0.46773	0.641284	1	1.08014	1.37882	0.169486	1	1.06706	0.891403	0.376707	1	1.02597	0.434406	0.665429	1	0.937766	-1.11631	0.266046	1	1.00686	0.0959748	0.923889	1	0.971707	-0.49823	0.61997	1	1.01292	0.229793	0.818537	1	1.03443
hsa-miR-744*	1.61892	10.1191	5.42751e-17	4.4397e-14	1.50127	8.81791	3.13325e-14	2.31861e-11	1.07836	2.02841	0.0465202	1	1.64728	10.9433	2.14702e-18	1.74982e-15	1.52758	9.67866	6.30927e-16	4.71303e-13	0.982779	-0.302212	0.762815	1	1.43348	8.38234	4.53063e-13	3.76495e-10	1.27495	5.80507	6.29385e-08	4.30499e-05	0.63924	-10.8479	1.04694e-20	8.54305e-18	1.47442	9.20692	1.42185e-14	1.17303e-11	1.31605	6.73229	9.6517e-10	6.66932e-07	0.628232	-12.0104	9.42831e-25	7.71236e-22	1.52757
hsa-miR-892b	1.15539	1.73989	0.0864746	1	0.94438	-0.626753	0.533254	1	1.22343	1.99111	0.0505664	1	1.02042	0.273014	0.78584	1	0.83406	-2.23464	0.0300315	1	1.13227	2.14147	0.0335508	1	1.17221	1.98658	0.0516719	1	0.904087	-1.17812	0.244191	1	0.945601	-0.793359	0.428836	1	1.05949	0.781818	0.43783	1	0.829853	-2.35573	0.0228777	1	1.07067	1.1201	0.264679	1	1.09491
hsa-miR-578	1.08921	1.15914	0.249271	1	1.00206	0.0246489	0.980402	1	1.08697	1.00783	0.317338	1	0.97811	-0.353168	0.724963	1	0.899854	-1.45761	0.150553	1	1.11359	1.73214	0.0849837	1	1.08863	1.25781	0.212122	1	0.977064	-0.305275	0.761259	1	0.953476	-0.721828	0.471463	1	1.00037	0.00614869	0.995113	1	0.904772	-1.44028	0.156285	1	1.06178	1.10945	0.268883	1	1.03322
hsa-miR-149*	1.78835	4.59392	1.19564e-05	0.00740101	1.51433	2.71698	0.00808129	1	1.18096	1.47279	0.145805	1	1.62442	3.70302	0.000315316	0.176577	1.37552	2.04547	0.0435295	1	1.10091	0.534248	0.593758	1	1.5788	4.20774	5.9665e-05	0.0393789	1.23506	1.65278	0.103233	1	0.60195	-4.27295	3.34324e-05	0.0171174	1.49931	3.58526	0.000500431	0.307801	1.19086	1.3276	0.18828	1	0.662696	-3.29258	0.00120236	0.48455	1.60013
hsa-miR-1200	0.838422	-1.88848	0.0632358	1	1.3059	3.94208	0.000192729	0.0948224	0.642028	-4.92494	5.85181e-06	0.00496234	1.14559	1.27187	0.20802	1	1.78434	7.58998	1.69598e-10	1.13122e-07	0.731866	-4.22346	3.68145e-05	0.0308506	0.777079	-2.92972	0.00479448	1	1.36936	4.78846	1.17766e-05	0.00705417	0.947668	-0.762601	0.446948	1	0.975558	-0.253549	0.800681	1	1.72208	7.57004	4.11961e-10	2.88373e-07	0.693566	-4.59964	9.23187e-06	0.00476365	0.917083
hsa-miR-1301	0.282824	-6.28679	7.59663e-09	5.46958e-06	0.817513	-1.18546	0.240772	1	0.345956	-3.48966	0.000990984	0.748193	0.510616	-2.62551	0.0102134	1	1.47596	1.80455	0.0774769	1	0.553887	-4.27711	3.04203e-05	0.025553	0.296801	-6.3341	7.99462e-09	6.17984e-06	1.02923	0.157326	0.875628	1	1.88397	4.10112	6.59737e-05	0.0331848	0.461775	-3.31697	0.00137127	0.802194	1.68013	2.34231	0.0239682	1	1.0435	0.22287	0.823945	1	0.37041
hsa-miR-26b	2.25672	8.60696	6.43627e-14	5.08465e-11	2.59631	13.161	3.84508e-25	3.24909e-22	0.869203	-2.93548	0.00479594	1	2.26804	8.20732	2.31855e-13	1.82238e-10	2.60933	12.2725	4.85705e-24	3.9245e-21	0.995012	-0.0315744	0.974843	1	1.5983	5.91481	3.55957e-08	2.70172e-05	1.90841	11.0719	2.65079e-21	2.22401e-18	0.414214	-11.4334	6.84143e-22	5.68523e-19	1.67059	6.17921	8.38165e-09	6.47063e-06	1.98446	11.0092	1.1003e-21	8.94548e-19	0.412147	-10.6937	1.51506e-20	1.18781e-17	1.85879
hsa-let-7i*	0.492157	-4.08837	9.93043e-05	0.0561069	0.928079	-0.501437	0.617937	1	0.530297	-2.82013	0.00644456	1	0.840392	-0.771617	0.442617	1	1.58476	2.43266	0.018227	1	0.585628	-3.88898	0.000137671	0.112202	0.501465	-4.18771	7.87956e-05	0.0515323	1.08631	0.538424	0.592641	1	1.44025	2.73621	0.00694475	1	0.743745	-1.46402	0.147637	1	1.65016	2.71925	0.00910998	1	0.843452	-1.00383	0.316976	1	0.62016
hsa-miR-1256	0.889507	-1.31117	0.194451	1	1.21259	2.68158	0.00942651	1	0.733559	-3.31209	0.00149513	1	1.20782	1.82649	0.0724525	1	1.64653	6.04427	1.03365e-07	6.03649e-05	0.736454	-4.28003	2.90238e-05	0.024438	0.843245	-2.03823	0.0461622	1	1.25228	3.21672	0.00220949	1	0.962146	-0.573672	0.567086	1	1.05609	0.574204	0.567964	1	1.56572	5.78423	4.024e-07	0.000248683	0.708576	-4.45433	1.64358e-05	0.00831653	0.984237
hsa-miR-518f*	0.658591	-2.8853	0.00509674	1	1.01658	0.119808	0.905086	1	0.647849	-2.33365	0.0228897	1	0.903585	-0.606513	0.546085	1	1.39475	2.11097	0.0397199	1	0.728865	-2.85086	0.00482512	1	0.655785	-3.05974	0.00319241	1	1.12693	0.860444	0.393946	1	1.21269	1.67827	0.095399	1	0.830714	-1.19861	0.235043	1	1.42896	2.32076	0.0249254	1	0.883884	-0.941439	0.347988	1	0.753905
hsa-miR-548b-3p	0.896632	-1.0388	0.30358	1	1.13647	1.73318	0.0882481	1	0.78896	-2.15463	0.0349733	1	0.864106	-1.45472	0.152169	1	1.09525	1.30972	0.196065	1	1.03764	0.66487	0.506942	1	0.866128	-1.43122	0.158779	1	1.1712	2.15332	0.0355907	1	0.992198	-0.108326	0.913901	1	0.846195	-1.71009	0.0940346	1	1.1335	1.78597	0.0800629	1	1.02955	0.431488	0.666883	1	0.865167
hsa-miR-675	1.44495	3.59483	0.000501308	0.260179	1.42676	3.78787	0.000248876	0.119709	1.01275	0.160475	0.872998	1	1.67162	4.77041	6.02852e-06	0.00382811	1.65058	5.09479	1.38451e-06	0.00074902	0.864399	-1.11984	0.264135	1	1.3016	2.99304	0.00361806	1	1.26529	3.00741	0.00336424	1	0.69613	-4.1882	4.78879e-05	0.0242313	1.46047	4.05309	0.000109428	0.0717849	1.41465	4.18432	6.17368e-05	0.0321649	0.601734	-5.62276	7.25883e-08	4.34078e-05	1.45438
hsa-miR-576-5p	1.31736	4.01373	0.000136768	0.0761796	1.19791	2.60447	0.0111544	1	1.09972	1.37371	0.174111	1	1.05929	1.00962	0.31665	1	0.963239	-0.656053	0.514471	1	1.24362	4.09085	6.49192e-05	0.053818	1.25335	3.57887	0.000655304	0.385319	1.09797	1.4881	0.141743	1	0.792418	-4.0545	7.86585e-05	0.0391719	1.06801	1.1881	0.239937	1	0.949263	-0.951048	0.34616	1	0.98547	-0.321333	0.748407	1	1.1531
hsa-miR-32	1.44022	3.76192	0.000348418	0.184662	1.94976	10.2772	6.75057e-17	5.17093e-14	0.738668	-4.33187	5.55659e-05	0.0461752	1.90287	5.9858	1.02848e-07	7.09653e-05	2.57608	13.4384	7.45782e-23	5.94389e-20	0.756869	-2.76395	0.00625719	1	1.15671	1.68023	0.0974314	1	1.73117	9.47999	7.3637e-15	5.64059e-12	0.596471	-7.22746	2.16094e-11	1.52346e-08	1.40928	3.59192	0.000604837	0.368345	2.1043	11.8162	1.72119e-19	1.36663e-16	0.45145	-10.2177	4.23288e-19	3.25086e-16	1.42118
hsa-miR-187	1.26371	3.12363	0.00252561	1	1.14017	1.78837	0.0777245	1	1.10835	1.35615	0.179612	1	1.20343	2.69035	0.00910134	1	1.08578	1.23497	0.2215	1	1.05009	0.777554	0.437823	1	1.21959	2.87253	0.00553005	1	1.05999	0.877922	0.383263	1	0.828903	-3.03265	0.00283389	1	1.18092	2.53524	0.0140617	1	1.03357	0.527309	0.6001	1	0.870421	-2.53259	0.0123065	1	1.21187
hsa-miR-135a*	1.47698	5.94219	4.09313e-08	2.87338e-05	1.45385	6.2336	9.0457e-09	5.94302e-06	1.01591	0.311617	0.756316	1	1.23535	3.81523	0.000257008	0.145467	1.21601	3.9397	0.000155513	0.0699809	1.19559	2.70394	0.00748736	1	1.32213	4.85261	5.26806e-06	0.00368258	1.27889	4.78205	5.94229e-06	0.0036248	0.682012	-6.93084	1.14354e-10	7.8904e-08	1.17877	3.23733	0.00183348	1	1.14886	3.10734	0.00261261	1	0.815408	-4.56079	9.43667e-06	0.00485988	1.27947
hsa-miR-524-5p	1.04414	0.60178	0.549243	1	1.40703	8.8378	9.76679e-15	7.28602e-12	0.742087	-5.65847	1.05985e-06	0.000907232	1.14283	1.89379	0.0632302	1	1.54002	12.7868	3.39387e-25	2.7694e-22	0.913646	-1.6448	0.101737	1	0.94489	-0.869823	0.387769	1	1.38944	9.90162	3.48741e-18	2.77946e-15	0.824784	-3.69103	0.000307834	0.142527	1.02038	0.306073	0.760681	1	1.48727	12.9371	3.09504e-26	2.59674e-23	0.753561	-5.77133	4.46938e-08	2.6995e-05	1.02951
hsa-miR-188-3p	0.557238	-4.58082	1.83932e-05	0.0112383	1.01174	0.0993059	0.921292	1	0.55077	-3.47831	0.000947387	0.716224	0.624674	-3.57873	0.000643833	0.350245	1.13418	1.0343	0.306348	1	0.892046	-1.43483	0.152946	1	0.555554	-4.79627	9.47702e-06	0.00649176	1.15892	1.20496	0.234423	1	1.30204	2.60317	0.010227	1	0.606587	-3.9698	0.000188993	0.122084	1.25075	1.7926	0.0801036	1	1.16148	1.4465	0.150347	1	0.586344
hsa-miR-557	1.4723	6.31596	1.14036e-08	8.16497e-06	1.49106	8.21871	3.56015e-13	2.60603e-10	0.987417	-0.275713	0.783729	1	1.55381	7.3608	1.70385e-10	1.27278e-07	1.57361	9.82469	7.5315e-17	5.71641e-14	0.947541	-0.827209	0.409145	1	1.30671	4.87252	5.82748e-06	0.00406175	1.31317	6.40959	3.04234e-09	2.13268e-06	0.67522	-8.1456	1.16371e-13	8.49506e-11	1.37814	5.82702	1.48961e-07	0.000111274	1.38337	7.7502	4.1627e-12	3.03044e-09	0.639798	-9.77635	2.40964e-18	1.83373e-15	1.41338
hsa-miR-512-3p	1.16761	1.89284	0.062725	1	1.26647	3.90573	0.000181848	0.0900145	0.921937	-1.10621	0.273009	1	1.24412	2.6067	0.0113008	1	1.34946	4.86818	4.73522e-06	0.00247652	0.938504	-0.927925	0.354572	1	1.09248	1.17379	0.245378	1	1.20838	3.43641	0.000943431	0.466999	0.824091	-3.22409	0.00153768	0.647365	1.15446	1.85099	0.069315	1	1.27233	4.28093	5.18331e-05	0.0273161	0.773413	-4.20904	4.15903e-05	0.0202545	1.15955
hsa-miR-302a*	0.898249	-1.38878	0.170158	1	1.01442	0.253798	0.800378	1	0.885479	-1.4833	0.143036	1	0.932451	-0.886821	0.378761	1	1.05305	0.897058	0.372606	1	0.96332	-0.736699	0.462167	1	0.894918	-1.50023	0.139742	1	1.04492	0.799861	0.42671	1	1.05028	0.892477	0.373601	1	0.921587	-1.08203	0.284251	1	1.07101	1.23709	0.22052	1	1.01176	0.208107	0.835418	1	0.912346
hsa-miR-30e	2.44228	13.5747	2.95434e-26	2.5496e-23	2.63351	15.1651	8.16851e-30	7.00041e-27	0.927387	-2.69817	0.00885042	1	1.87816	9.75086	1.55903e-17	1.26905e-14	2.02521	11.2556	2.21202e-21	1.74749e-18	1.30036	2.10841	0.0362285	1	1.71804	9.48309	3.54426e-17	3.0516e-14	1.86288	11.7857	2.45914e-23	2.09027e-20	0.395106	-15.0848	3.0752e-29	2.63544e-26	1.52966	7.88942	2.90565e-13	2.37392e-10	1.66265	10.0718	4.63787e-19	3.66392e-16	0.51378	-10.9085	2.68872e-20	2.09989e-17	1.79048
hsa-miR-520a-5p	0.54084	-5.16469	1.79454e-06	0.00117722	1.02563	0.205852	0.837821	1	0.527325	-3.64199	0.000612203	0.475069	0.651587	-3.3458	0.00129782	0.672269	1.23565	1.59333	0.118328	1	0.830036	-2.34465	0.0200479	1	0.537286	-5.39798	7.96969e-07	0.000574615	1.18119	1.29124	0.203629	1	1.30605	2.65052	0.00899716	1	0.619164	-3.92817	0.000199841	0.128697	1.35268	2.22617	0.031685	1	1.08406	0.749076	0.455154	1	0.586077
hsa-miR-203	1.00435	0.0490892	0.960998	1	0.728246	-3.87829	0.000209822	0.102603	1.37913	3.01901	0.00367391	1	0.856419	-2.00095	0.0503068	1	0.620983	-6.90384	2.23496e-09	1.42367e-06	1.17273	2.86796	0.00461345	1	1.0801	0.880982	0.382064	1	0.727339	-4.17144	8.39857e-05	0.047116	1.14116	1.8135	0.0717183	1	0.935186	-0.838968	0.405269	1	0.643942	-6.44978	1.96587e-08	1.29354e-05	1.33827	4.7541	4.86518e-06	0.00256395	0.960983
hsa-miR-516b*	0.892201	-1.41905	0.159714	1	0.617291	-6.08769	2.04634e-08	1.31989e-05	1.44535	3.75375	0.00038384	0.304385	0.752931	-4.18607	8.82795e-05	0.0526146	0.520934	-10.2408	2.86461e-16	2.1456e-13	1.18497	3.1355	0.00200475	1	0.989974	-0.126145	0.89998	1	0.636987	-6.23261	1.60307e-08	1.10772e-05	1.30769	3.79196	0.000211904	0.101502	0.842638	-2.39225	0.0197061	1	0.554984	-9.30359	4.69204e-14	3.51903e-11	1.54957	7.71034	1.35286e-12	9.33474e-10	0.861289
hsa-miR-1272	1.00771	0.0945416	0.924915	1	1.16324	1.74059	0.087142	1	0.866298	-1.51848	0.133967	1	1.46762	3.94524	0.00016795	0.0974112	1.69413	5.09009	4.14539e-06	0.00218047	0.686628	-4.46393	1.34378e-05	0.0114087	0.966976	-0.444828	0.657813	1	1.16067	1.8105	0.0764978	1	0.926064	-1.11942	0.264699	1	1.27149	2.72576	0.00796747	1	1.51787	4.41502	5.41844e-05	0.0284468	0.635861	-5.52829	1.23255e-07	7.23506e-05	1.15376
hsa-miR-1225-3p	1.50526	3.56736	0.000639798	0.326937	1.86579	6.95289	8.90568e-10	6.02915e-07	0.806768	-2.41517	0.0185104	1	3.44112	8.10391	3.81321e-11	2.89041e-08	4.26532	12.6211	1.06163e-18	8.18518e-16	0.437434	-5.46805	1.50938e-07	0.000130109	1.23036	2.05503	0.0437467	1	1.62963	6.1538	4.32328e-08	2.96144e-05	0.59792	-5.94372	1.73766e-08	1.10168e-05	1.99413	5.48863	6.65136e-07	0.000484884	2.65556	10.0724	5.09801e-15	3.90508e-12	0.26155	-12.2875	2.76298e-24	2.25459e-21	1.77003
hsa-miR-7-1*	1.92059	7.68006	7.70587e-12	5.84875e-09	1.99889	9.67376	9.50144e-17	7.2686e-14	0.96083	-0.78695	0.434336	1	1.77814	6.66016	7.84556e-10	5.79003e-07	1.85063	8.31171	7.13693e-14	5.18141e-11	1.08011	0.620119	0.535879	1	1.52697	5.87918	5.14351e-08	3.88335e-05	1.58134	7.81767	1.25104e-12	9.44534e-10	0.511012	-9.48689	7.74803e-17	5.95823e-14	1.49546	5.48059	2.58053e-07	0.000190443	1.55094	7.26937	1.68986e-11	1.21839e-08	0.551949	-8.09526	1.2921e-13	9.14804e-11	1.63669
hsa-miR-1305	0.641103	-3.33277	0.0014108	0.678596	0.645707	-3.74624	0.000366349	0.173283	0.99287	-0.0389881	0.969017	1	0.922086	-0.537271	0.593322	1	0.928708	-0.57184	0.569835	1	0.695275	-4.23933	3.60649e-05	0.0302584	0.705618	-2.58919	0.0121355	1	0.719803	-2.7769	0.00724214	1	1.55463	4.3112	2.88792e-05	0.014815	0.93693	-0.438171	0.663194	1	0.947031	-0.425523	0.672293	1	1.0809	0.706981	0.480793	1	0.794089
hsa-miR-513a-5p	1.25378	4.50139	1.62025e-05	0.00991591	1.23265	3.99639	0.000123464	0.0622257	1.01714	0.39141	0.696763	1	1.45917	7.93421	3.40333e-12	2.61716e-09	1.43459	7.20864	2.81435e-10	1.8631e-07	0.859238	-2.59227	0.0103128	1	1.18277	3.84408	0.000208938	0.130586	1.14902	3.07642	0.0028462	1	0.803872	-4.83854	3.28444e-06	0.00185571	1.33066	6.53621	3.56292e-09	2.77552e-06	1.28775	5.53986	4.6094e-07	0.000283939	0.690717	-8.97692	3.77582e-16	2.79411e-13	1.2996
hsa-let-7c*	0.79881	-2.46628	0.0156661	1	0.807107	-2.28702	0.0252063	1	0.98972	-0.0901886	0.928411	1	0.693878	-4.52292	2.20243e-05	0.013611	0.701085	-4.25841	7.02877e-05	0.0329649	1.15123	2.20074	0.028945	1	0.840657	-1.98707	0.0507452	1	0.856534	-1.71779	0.0912029	1	1.24586	2.86872	0.00468181	1	0.743249	-3.68443	0.000456095	0.282779	0.758764	-3.30566	0.0016702	0.714846	1.43427	5.41167	2.11735e-07	0.00012196	0.763963
hsa-miR-509-5p	0.710006	-1.71041	0.0919727	1	1.24035	1.33528	0.187555	1	0.572425	-2.49115	0.0152787	1	0.931848	-0.316504	0.752747	1	1.62789	2.73625	0.00871408	1	0.761934	-2.01246	0.0455703	1	0.66854	-2.1479	0.0358821	1	1.35287	1.85817	0.0694333	1	1.04607	0.311148	0.756148	1	0.817746	-0.982068	0.330362	1	1.65592	2.87622	0.00620087	1	0.797033	-1.43811	0.152754	1	0.772074
hsa-miR-124*	0.522717	-4.25945	5.52145e-05	0.0322453	0.57532	-3.49744	0.000874269	0.38905	0.908567	-0.39294	0.69566	1	0.578291	-3.76279	0.000386513	0.213742	0.636486	-2.94472	0.00502124	1	0.903901	-1.14167	0.255185	1	0.587056	-3.44746	0.000954135	0.547673	0.666571	-2.4832	0.0161675	1	1.82778	4.7584	4.39196e-06	0.00243754	0.629111	-3.09284	0.00308164	1	0.710935	-2.12975	0.0387897	1	1.65213	4.33785	2.7634e-05	0.0137617	0.582863
hsa-miR-627	1.03194	0.247698	0.805178	1	1.3899	3.29839	0.00162798	0.701661	0.742456	-2.41586	0.0184369	1	1.05843	0.433225	0.666232	1	1.42558	3.42895	0.0010456	0.426605	0.974966	-0.259433	0.795566	1	0.937597	-0.550988	0.583823	1	1.37728	3.36039	0.00144281	0.695437	0.834762	-1.94828	0.0533123	1	0.966981	-0.278672	0.781463	1	1.40519	3.48666	0.000953963	0.425468	0.813865	-2.12677	0.0349701	1	0.991306
hsa-miR-1285	1.58148	3.86736	0.000234856	0.126822	1.58876	3.57753	0.000718171	0.324613	0.995413	-0.0391897	0.968861	1	2.59494	6.60826	6.39888e-09	4.6136e-06	2.6069	6.0602	1.38787e-07	8.06355e-05	0.609447	-3.28406	0.00121143	0.938856	1.37288	2.96356	0.00420601	1	1.36167	2.66283	0.0103814	1	0.630972	-4.6298	7.76476e-06	0.00426285	1.91214	5.19029	2.05894e-06	0.00146803	1.86733	4.63559	2.48395e-05	0.0132643	0.384544	-7.96746	3.07746e-13	2.15422e-10	1.76803
hsa-miR-577	1.06759	0.780665	0.437648	1	1.35476	6.22406	7.21335e-09	4.76081e-06	0.788031	-3.66452	0.000613744	0.475652	1.06961	0.865453	0.39059	1	1.35732	7.60716	9.28311e-12	6.42391e-09	0.998108	-0.031732	0.974722	1	0.97805	-0.292384	0.771024	1	1.32899	6.65411	6.87816e-10	4.97291e-07	0.8328	-3.06945	0.00252417	1	0.990928	-0.124636	0.901311	1	1.33426	7.64278	9.24516e-12	6.70274e-09	0.831224	-3.56721	0.000488822	0.208238	1.01947
hsa-miR-1261	1.41948	4.35983	4.32391e-05	0.0256408	1.21329	2.68894	0.0086074	1	1.16995	2.09289	0.0403544	1	1.24371	3.02014	0.0036624	1	1.06305	0.968812	0.33577	1	1.14133	1.98536	0.0485444	1	1.34543	4.01731	0.000168486	0.10682	1.08299	1.23751	0.219595	1	0.755369	-4.33233	2.61895e-05	0.0135662	1.22653	2.96831	0.00446193	1	1.00238	0.0405662	0.967763	1	0.862124	-2.63098	0.00935399	1	1.29516
hsa-miR-625*	1.61359	6.71926	5.94603e-10	4.35249e-07	1.8148	9.05188	3.55853e-15	2.6689e-12	0.889129	-2.66264	0.00970103	1	2.31569	9.34812	1.59534e-16	1.28744e-13	2.60445	11.5425	5.59832e-22	4.44506e-19	0.696807	-2.76657	0.0061906	1	1.33325	4.77641	4.68635e-06	0.00328513	1.54321	8.04886	7.94691e-13	6.02375e-10	0.585855	-8.48775	3.14535e-14	2.31183e-11	1.70705	7.1954	2.33313e-11	1.8735e-08	1.96308	10.1315	1.37352e-18	1.08096e-15	0.408228	-11.1442	1.43169e-21	1.13103e-18	1.66936
hsa-miR-29c*	1.4254	5.12316	1.94132e-06	0.00126962	1.41634	5.4686	4.48242e-07	0.000271187	1.00639	0.105442	0.916342	1	1.18731	2.75237	0.00730604	1	1.17977	2.88999	0.00490508	1	1.20053	2.80992	0.00545278	1	1.28711	4.04768	0.000128775	0.0825445	1.26232	4.11422	9.84624e-05	0.0548435	0.703631	-6.26238	3.39701e-09	2.23184e-06	1.1417	2.29989	0.0245536	1	1.12733	2.30103	0.024406	1	0.84473	-3.36363	0.000943155	0.386694	1.23773
hsa-miR-147b	1.16781	2.24644	0.0274255	1	1.06886	0.872875	0.385976	1	1.09258	1.13152	0.26197	1	1.10466	1.55775	0.123785	1	1.01105	0.154946	0.877419	1	1.05717	0.950316	0.343157	1	1.14742	2.13907	0.0360356	1	1.01977	0.278779	0.781486	1	0.89133	-1.93156	0.0552106	1	1.10195	1.58725	0.117595	1	0.985443	-0.218094	0.828264	1	0.942288	-1.10259	0.271871	1	1.12672
hsa-miR-25	2.99914	10.6602	3.09925e-18	2.58167e-15	3.16819	11.6498	3.11905e-20	2.5046e-17	0.946641	-2.90234	0.00501831	1	2.05108	8.18631	2.86501e-13	2.2433e-10	2.1667	9.15584	1.75956e-15	1.30559e-12	1.46222	1.79251	0.0745614	1	1.9231	8.6654	1.00318e-14	8.49691e-12	2.0136	10.1242	1.80157e-18	1.44306e-15	0.324935	-11.2388	3.22835e-19	2.56654e-16	1.62879	7.23019	1.76657e-11	1.42033e-08	1.71823	8.67698	3.76459e-15	2.8912e-12	0.475127	-8.72829	2.06341e-14	1.48978e-11	1.98179
hsa-miR-873	0.426216	-7.56394	1.45231e-11	1.08778e-08	0.40524	-6.82028	2.16113e-09	1.4458e-06	1.05176	0.244198	0.807903	1	0.523202	-5.85278	9.58319e-08	6.62198e-05	0.497453	-5.17659	3.28933e-06	0.00174335	0.814629	-2.72412	0.00710134	1	0.503496	-5.79722	7.13465e-08	5.36525e-05	0.48507	-5.18652	2.27337e-06	0.00143222	2.40103	8.4645	1.71435e-14	1.26691e-11	0.588978	-4.60104	1.62087e-05	0.0111678	0.564262	-4.07544	0.00016488	0.0821102	1.95595	6.82607	1.57246e-10	1.02839e-07	0.51266
hsa-miR-1275	1.88502	11.7512	1.16076e-21	9.90132e-19	1.67589	8.01978	3.90315e-12	2.81027e-09	1.12479	2.71621	0.00858351	1	1.71741	10.3003	1.1877e-18	9.70348e-16	1.52687	6.78014	9.86961e-10	6.40537e-07	1.0976	1.16494	0.245425	1	1.60506	9.97167	1.33193e-17	1.14812e-14	1.3366	5.10002	1.83935e-06	0.00116247	0.559273	-11.1449	1.96307e-21	1.62149e-18	1.53741	9.31775	4.12613e-16	3.44532e-13	1.29599	4.70285	9.3751e-06	0.00520318	0.613857	-9.60086	8.52222e-18	6.45132e-15	1.65649
hsa-miR-548g	0.991735	-0.109177	0.913324	1	0.921411	-1.13132	0.261062	1	1.07632	0.902594	0.369993	1	0.895983	-1.62824	0.107985	1	0.832449	-2.89819	0.00498662	1	1.10687	1.74397	0.0828176	1	1.01226	0.171719	0.864171	1	0.923601	-1.20491	0.232333	1	1.04262	0.663388	0.508044	1	0.930634	-1.09386	0.278368	1	0.854521	-2.59203	0.0119593	1	1.15404	2.66811	0.00837715	1	0.953535
hsa-miR-181a-2*	1.23148	2.49976	0.0141941	1	1.44952	6.23027	6.92152e-09	4.57513e-06	0.849573	-2.76203	0.00779448	1	1.28051	2.81162	0.00589277	1	1.50723	6.385	2.30383e-09	1.46524e-06	0.961711	-0.423363	0.672481	1	1.10347	1.35335	0.179916	1	1.35928	6.20041	6.73626e-09	4.70191e-06	0.750413	-4.43919	1.72141e-05	0.00915792	1.15079	1.82512	0.0714216	1	1.40908	6.4198	1.6522e-09	1.13341e-06	0.72168	-4.69343	5.42823e-06	0.00284982	1.18095
hsa-miR-24	2.82916	9.23711	7.75444e-16	6.25783e-13	3.02699	11.0752	1.14719e-19	9.14312e-17	0.934646	-1.69059	0.0961122	1	5.8321	13.2475	1.11198e-26	9.51858e-24	6.2399	15.8892	4.84824e-33	4.10646e-30	0.485102	-2.27749	0.0238727	1	1.85751	7.23838	1.99807e-11	1.62443e-08	1.98537	9.48662	3.59775e-17	2.83863e-14	0.342359	-10.5345	1.70396e-18	1.34101e-15	2.69453	10.1463	4.10707e-19	3.50744e-16	2.83643	12.7347	7.31184e-27	6.17119e-24	0.166079	-15.3	4.12329e-32	3.50479e-29	2.74546
hsa-miR-16-2*	1.1273	1.02465	0.309673	1	1.22307	2.08164	0.0415051	1	0.921703	-0.683838	0.496474	1	1.13296	1.01888	0.311791	1	1.2292	2.00739	0.0482915	1	0.995006	-0.0534411	0.957433	1	1.06594	0.581676	0.563258	1	1.17998	1.80703	0.0761603	1	0.85345	-1.84229	0.0674704	1	1.07805	0.660108	0.511741	1	1.18992	1.82624	0.0725351	1	0.849188	-1.7573	0.0806778	1	1.09673
hsa-miR-630	1.16615	1.98656	0.0509976	1	1.26977	4.24806	5.0158e-05	0.0259317	0.918392	-1.25039	0.21606	1	0.975707	-0.361838	0.718747	1	1.06241	1.26507	0.209345	1	1.19519	3.25144	0.00135884	1	1.09025	1.21645	0.228762	1	1.21202	3.78264	0.000288582	0.152371	0.823582	-3.41801	0.000802624	0.351549	0.962361	-0.591999	0.55642	1	1.06886	1.46687	0.146693	1	0.984333	-0.327643	0.74361	1	1.03271
hsa-miR-491-5p	0.83653	-1.3497	0.181373	1	1.05868	0.523119	0.602538	1	0.79016	-1.66099	0.101396	1	0.803296	-1.65579	0.101811	1	1.01662	0.150563	0.880714	1	1.04137	0.413705	0.67953	1	0.824051	-1.56199	0.123548	1	1.11076	1.00093	0.320944	1	1.06433	0.624449	0.533247	1	0.800339	-1.79093	0.0780008	1	1.06883	0.634217	0.528219	1	1.10836	1.01792	0.310138	1	0.814069
hsa-miR-618	1.0019	0.018422	0.985364	1	0.666186	-4.61695	1.29722e-05	0.00716065	1.50393	3.22811	0.00207384	1	0.859382	-1.64605	0.105677	1	0.571423	-7.44346	1.2135e-10	8.15475e-08	1.16584	2.51988	0.0125694	1	1.09635	0.887128	0.379067	1	0.665823	-4.91032	4.62416e-06	0.00284386	1.18174	2.01711	0.0454976	1	0.949845	-0.538948	0.592299	1	0.592098	-7.04597	9.3218e-10	6.45068e-07	1.37772	4.47942	1.55844e-05	0.00790129	0.969481
hsa-miR-598	1.34597	4.1144	9.61808e-05	0.0545345	1.52502	5.78749	2.74334e-07	0.000167892	0.88259	-1.76611	0.0820941	1	1.30668	3.90167	0.000216864	0.123613	1.48051	5.63529	6.33346e-07	0.000349607	1.03006	0.447838	0.654772	1	1.18536	2.56395	0.012386	1	1.38735	4.90003	9.51697e-06	0.00572922	0.699786	-5.98876	1.42528e-08	9.05053e-06	1.18062	2.58683	0.0118647	1	1.37574	4.89334	1.11307e-05	0.00611075	0.720825	-5.87154	2.5228e-08	1.54143e-05	1.24
hsa-miR-146a	2.46191	12.4822	1.34208e-23	1.15419e-20	2.79244	16.8554	1.30145e-33	1.11924e-30	0.881633	-3.7858	0.000343045	0.274436	2.32717	10.847	1.97351e-20	1.64196e-17	2.63961	14.4817	1.10587e-29	9.28935e-27	1.0579	0.404972	0.685928	1	1.68328	8.16979	1.2239e-13	1.02563e-10	1.96747	13.1891	3.31689e-27	2.85252e-24	0.38238	-15.3474	2.56674e-31	2.20997e-28	1.70569	8.0867	1.2412e-13	1.01655e-10	1.98532	12.644	1.6429e-26	1.38333e-23	0.404519	-13.1086	1.15036e-26	9.53649e-24	1.93772
hsa-miR-338-3p	1.68041	6.10681	4.0238e-08	2.82873e-05	1.99588	10.1853	2.67847e-16	2.03296e-13	0.841938	-2.7277	0.00817094	1	2.15342	8.1548	6.04549e-12	4.63085e-09	2.5577	12.5853	5.51879e-21	4.34329e-18	0.780342	-2.40147	0.0172501	1	1.33684	3.80834	0.000278724	0.171694	1.66997	8.51865	8.75958e-13	6.631e-10	0.547431	-9.19757	2.06404e-16	1.57693e-13	1.59968	5.60986	2.75672e-07	0.00020317	1.98823	10.4188	9.76625e-17	7.57861e-14	0.427184	-11.8121	6.13093e-24	4.99058e-21	1.63021
hsa-miR-1238	1.38638	4.13626	8.6752e-05	0.0496221	1.21755	1.9304	0.0588561	1	1.13866	1.37973	0.17279	1	1.64148	6.33611	3.0756e-08	2.15907e-05	1.44159	3.51061	0.00105341	0.428739	0.844591	-2.18915	0.0298995	1	1.31269	3.70139	0.000419194	0.252355	1.09608	0.98285	0.330678	1	0.764476	-3.71014	0.00028982	0.135324	1.4948	5.40159	1.17118e-06	0.00084325	1.24351	2.25306	0.0294098	1	0.64567	-6.26056	4.98677e-09	3.15164e-06	1.45058
hsa-miR-96	1.73632	4.38001	4.44279e-05	0.0262569	2.16263	7.79891	5.80358e-11	4.0567e-08	0.802877	-2.27831	0.0259339	1	1.58292	3.79388	0.000325098	0.18108	1.97156	7.1258	8.2699e-10	5.40025e-07	1.09691	0.775513	0.438951	1	1.3356	2.61587	0.0110974	1	1.78554	6.5762	1.17552e-08	8.14632e-06	0.517055	-7.10322	4.61987e-11	3.22467e-08	1.30185	2.4342	0.0178084	1	1.72226	6.3059	3.5843e-08	2.32621e-05	0.567164	-6.3399	2.2499e-09	1.43093e-06	1.44256
hsa-miR-542-3p	1.05852	0.661007	0.510571	1	1.23094	2.33304	0.0231683	1	0.859931	-1.57006	0.121378	1	1.04121	0.509916	0.611919	1	1.21081	2.29635	0.0261508	1	1.01663	0.248177	0.804279	1	0.998987	-0.0127218	0.989887	1	1.21062	2.27819	0.0271621	1	0.878359	-1.81632	0.0712706	1	0.994616	-0.071232	0.943458	1	1.19854	2.24152	0.0302177	1	0.892966	-1.77279	0.0784534	1	1.01859
hsa-miR-491-3p	0.888878	-1.21347	0.228512	1	1.11067	1.11135	0.27074	1	0.800309	-2.01934	0.0476203	1	1.1378	1.25234	0.21478	1	1.4217	3.48818	0.000998846	0.410526	0.781225	-3.02159	0.00286812	1	0.864197	-1.61942	0.109956	1	1.14723	1.5175	0.135299	1	1.00833	0.104673	0.91677	1	1.04031	0.411479	0.68214	1	1.37466	3.31738	0.00178064	0.758554	0.787734	-2.90949	0.00417246	1	0.975524
hsa-miR-938	1.06889	0.581034	0.56368	1	1.14101	1.36018	0.17964	1	0.936798	-0.514703	0.608469	1	1.08228	0.68077	0.498899	1	1.1553	1.46661	0.148286	1	0.987632	-0.168843	0.86609	1	1.03136	0.280242	0.78047	1	1.1189	1.18869	0.240234	1	0.907163	-1.17478	0.242222	1	1.04618	0.405005	0.687203	1	1.13216	1.30446	0.198071	1	0.895943	-1.30062	0.195549	1	1.05492
hsa-miR-101	2.54781	11.9922	1.26191e-22	1.08019e-19	2.75296	14.6992	2.8053e-28	2.39572e-25	0.925481	-2.46911	0.0163064	1	2.66899	11.1942	2.03688e-21	1.70487e-18	2.88389	13.4719	9.29057e-27	7.6833e-24	0.954598	-0.273412	0.784816	1	1.75424	8.61205	7.51371e-15	6.37914e-12	1.90655	11.7002	3.39002e-23	2.87813e-20	0.378365	-13.9151	1.04444e-26	8.88817e-24	1.88137	8.87266	8.06403e-16	6.71734e-13	2.03888	11.6476	1.09816e-23	9.04885e-21	0.361186	-12.7489	4.89731e-25	4.0109e-22	2.09499
hsa-miR-22	3.06354	9.07424	2.12394e-15	1.7034e-12	3.40469	11.7044	2.33779e-20	1.87959e-17	0.8998	-2.98605	0.00448227	1	4.06904	10.4492	1.87257e-19	1.543e-16	4.52216	13.3603	1.48945e-25	1.22135e-22	0.75289	-0.884473	0.377512	1	1.89041	6.99203	7.24457e-11	5.84637e-08	2.1388	10.4678	2.28119e-19	1.85917e-16	0.31039	-10.5394	2.62335e-18	2.05671e-15	2.28251	8.34241	2.12829e-14	1.74733e-11	2.56633	11.9185	5.53193e-24	4.56384e-21	0.23369	-12.1012	3.27315e-23	2.63161e-20	2.53439
hsa-miR-302f	1.31912	4.16007	7.39944e-05	0.0426947	1.19758	2.39841	0.0192045	1	1.10149	1.37706	0.173245	1	1.30288	4.1558	7.9815e-05	0.0478858	1.18284	2.32361	0.0234168	1	1.01246	0.187023	0.851837	1	1.25512	3.74471	0.000353203	0.213688	1.09716	1.3664	0.177134	1	0.791921	-3.96517	0.000110667	0.0546693	1.25201	3.79206	0.00031429	0.198317	1.1001	1.43075	0.158269	1	0.801792	-3.98159	0.00010135	0.0476235	1.27734
hsa-miR-382	1.48772	6.13216	1.34271e-08	9.57353e-06	1.46379	4.41592	4.13289e-05	0.021615	1.01635	0.234573	0.815454	1	1.45386	6.6148	2.42723e-09	1.76702e-06	1.43048	4.4878	4.3187e-05	0.0207729	1.02329	0.31246	0.755053	1	1.32869	4.92507	3.02573e-06	0.00213617	1.28415	3.2509	0.00201582	0.943405	0.67722	-6.21334	4.37311e-09	2.85564e-06	1.32692	5.34435	6.97341e-07	0.000507664	1.28559	3.39546	0.00143551	0.624447	0.692993	-6.76682	2.28311e-10	1.48631e-07	1.38529
hsa-miR-135b	1.3029	3.55559	0.000599004	0.307289	1.06529	0.692564	0.49095	1	1.22305	2.39911	0.0193911	1	0.978583	-0.36738	0.714401	1	0.80012	-3.04176	0.00363106	1	1.33141	4.63949	6.68481e-06	0.00568209	1.28131	3.63082	0.000507038	0.302702	0.980138	-0.244394	0.807821	1	0.838431	-2.54251	0.0119632	1	1.02407	0.408552	0.684198	1	0.804398	-3.0833	0.0034325	1	1.1163	2.06513	0.040577	1	1.11728
hsa-miR-708*	1.3503	3.93299	0.000165999	0.0917975	1.51233	5.76418	1.53265e-07	9.50241e-05	0.89286	-1.694	0.0949335	1	1.55669	5.89953	1.10278e-07	7.59815e-05	1.74348	7.89856	5.60015e-11	3.8137e-08	0.867417	-1.79585	0.0741723	1	1.19262	2.58266	0.0116336	1	1.37425	4.98757	4.7659e-06	0.00292626	0.701537	-5.63271	7.87221e-08	4.85715e-05	1.33596	4.18414	8.10227e-05	0.053556	1.53174	6.6049	1.36929e-08	9.09207e-06	0.608526	-8.34493	2.82854e-14	2.03655e-11	1.34151
hsa-miR-196a	1.32004	3.26588	0.00171949	0.814086	1.22236	2.63905	0.0101365	1	1.07991	0.926926	0.357368	1	1.1978	2.2143	0.0301146	1	1.10917	1.41903	0.15993	1	1.10205	1.35341	0.177449	1	1.2484	2.81641	0.00664256	1	1.11959	1.62796	0.108338	1	0.784474	-3.64719	0.000361536	0.165986	1.16943	2.042	0.0456612	1	1.05724	0.827247	0.411107	1	0.864531	-2.27476	0.0241787	1	1.22387
hsa-miR-122*	1.26471	3.30031	0.00141497	0.679185	1.29137	4.00775	0.000126543	0.0635248	0.979355	-0.328086	0.74388	1	1.2672	3.60171	0.000595306	0.324745	1.29391	4.45554	3.03604e-05	0.0148159	0.998037	-0.0304257	0.975761	1	1.17627	2.53501	0.013455	1	1.20024	3.22993	0.00183709	0.86527	0.783038	-4.25651	3.54487e-05	0.0180788	1.18951	2.82671	0.0063683	1	1.2134	3.61029	0.000609326	0.279071	0.781501	-4.86771	2.60122e-06	0.00138645	1.21774
hsa-miR-521	0.806002	-2.44258	0.0175017	1	0.615493	-4.75076	1.65641e-05	0.00904402	1.30952	1.92973	0.0579188	1	0.742661	-3.69922	0.00052907	0.290459	0.567123	-6.09424	2.56726e-07	0.000146847	1.08529	1.7043	0.0900444	1	0.89479	-1.20738	0.232105	1	0.651759	-4.16754	0.000129373	0.0716727	1.39344	4.41287	2.03892e-05	0.0107247	0.821705	-2.29014	0.0259811	1	0.605838	-5.20697	5.07912e-06	0.00289002	1.51228	6.22681	7.52264e-09	4.71669e-06	0.815511
hsa-miR-125b-2*	0.645864	-5.05892	1.93119e-06	0.00126493	0.476346	-7.68173	1.51735e-11	1.0758e-08	1.35587	2.43439	0.0175894	1	0.59799	-6.99702	9.06888e-10	6.6747e-07	0.441038	-10.0656	3.16512e-15	2.33269e-12	1.08006	1.32535	0.186777	1	0.746781	-3.29521	0.00139131	0.783309	0.530201	-6.76292	2.04174e-09	1.44964e-06	1.7629	7.14897	3.16966e-11	2.22827e-08	0.682804	-4.81247	7.12881e-06	0.00500442	0.489948	-8.47671	3.94138e-12	2.87327e-09	1.90403	10.0287	7.55613e-19	5.78799e-16	0.667912
hsa-miR-25*	0.880656	-1.4187	0.160961	1	0.765604	-2.7775	0.00752188	1	1.15028	1.12027	0.266624	1	0.897312	-1.23405	0.222271	1	0.780084	-2.6339	0.0112736	1	0.981437	-0.325912	0.744845	1	0.937356	-0.719937	0.474502	1	0.79274	-2.45122	0.0179013	1	1.20875	2.57897	0.0109189	1	0.943417	-0.65926	0.512576	1	0.800497	-2.38025	0.0215775	1	1.18632	2.41391	0.0171116	1	0.917916
hsa-miR-373	0.992943	-0.0801861	0.936303	1	0.987496	-0.162596	0.871232	1	1.00552	0.059511	0.952726	1	0.889073	-1.48082	0.143502	1	0.884196	-1.79918	0.0762599	1	1.11683	1.73475	0.084418	1	0.996157	-0.0465606	0.963015	1	0.989499	-0.147856	0.882892	1	1.00968	0.138578	0.889959	1	0.912557	-1.18688	0.240275	1	0.909242	-1.4426	0.154269	1	1.12764	1.98991	0.0482701	1	0.942296
hsa-miR-892a	1.60388	8.8138	1.26145e-13	9.92757e-11	1.5882	10.9114	1.65549e-19	1.31777e-16	1.00987	0.253178	0.801026	1	1.4308	7.27492	2.08661e-10	1.55244e-07	1.41681	9.13163	1.89916e-15	1.40728e-12	1.12097	2.05151	0.0415511	1	1.39251	6.77678	1.7304e-09	1.35836e-06	1.35373	7.86006	1.12907e-12	8.53575e-10	0.626328	-11.0826	2.14593e-21	1.77039e-18	1.30951	5.92917	9.56591e-08	7.20313e-05	1.27989	7.10969	8.36111e-11	5.91967e-08	0.702092	-9.31019	4.61934e-17	3.45989e-14	1.41042
hsa-miR-133a	1.07441	0.663463	0.509932	1	0.695166	-3.89607	0.00022111	0.107017	1.54554	3.18711	0.0023079	1	0.958279	-0.421831	0.674934	1	0.62003	-5.57403	4.91027e-07	0.000273502	1.12118	1.85683	0.0648312	1	1.16614	1.40038	0.167829	1	0.680641	-4.26707	6.36953e-05	0.0360515	1.11293	1.25514	0.211651	1	1.04666	0.438799	0.662784	1	0.626521	-5.53824	6.41355e-07	0.000386737	1.2478	2.81508	0.00564199	1	1.0573
hsa-miR-1323	1.69075	9.28352	3.25541e-14	2.58154e-11	1.83143	11.0654	9.7883e-17	7.47826e-14	0.923184	-1.65313	0.103021	1	1.61521	9.47709	1.94505e-13	1.5327e-10	1.74961	11.4129	1.51345e-15	1.12449e-12	1.04676	0.850802	0.396052	1	1.39206	6.16667	2.0099e-08	1.53958e-05	1.52858	8.3702	3.82744e-12	2.87058e-09	0.569479	-12.2127	1.56954e-24	1.3294e-21	1.38457	6.56166	7.44776e-09	5.77202e-06	1.51774	8.82928	3.4199e-12	2.49653e-09	0.59611	-13.1405	3.70412e-26	3.0559e-23	1.48974
hsa-miR-549	1.13147	1.30827	0.194943	1	0.876358	-1.55333	0.123668	1	1.2911	2.5615	0.0128983	1	1.17154	1.76265	0.0831903	1	0.907391	-1.25597	0.213009	1	0.9658	-0.471973	0.637515	1	1.16876	1.73639	0.0877323	1	0.844513	-2.21436	0.0295861	1	0.987014	-0.168619	0.866312	1	1.19615	2.04874	0.0456252	1	0.870319	-1.915	0.0597585	1	0.953258	-0.68184	0.496381	1	1.17008
hsa-miR-593	0.838878	-1.76238	0.0816969	1	0.670318	-4.21803	5.50732e-05	0.0284178	1.25146	1.88506	0.0639466	1	0.874859	-1.41713	0.161075	1	0.699069	-4.11359	9.42244e-05	0.0438143	0.958872	-0.565842	0.572196	1	0.916886	-0.892791	0.375085	1	0.702797	-4.02151	0.000127786	0.0709214	1.31457	3.25599	0.00138179	0.588643	0.937557	-0.687856	0.494262	1	0.72149	-3.921	0.000208879	0.102142	1.2605	3.05311	0.00263772	1	0.896449
hsa-miR-33a	0.872191	-1.10238	0.274594	1	0.939101	-0.588647	0.558247	1	0.92875	-0.507381	0.613565	1	1.04287	0.322509	0.748327	1	1.12288	1.04771	0.299615	1	0.836336	-2.17313	0.0310329	1	0.886117	-1.00659	0.318636	1	0.974837	-0.243917	0.808207	1	1.10715	1.09582	0.274944	1	1.01515	0.119759	0.905161	1	1.11105	0.977023	0.333405	1	0.925948	-0.816078	0.415897	1	0.954182
hsa-miR-202	1.30348	3.36788	0.00123802	0.601679	1.09772	1.31757	0.191232	1	1.18745	2.21378	0.0304336	1	1.35863	4.00702	0.000172509	0.0995379	1.14416	2.006	0.0486837	1	0.959409	-0.623769	0.533537	1	1.27142	3.27777	0.00177523	0.979927	1.00982	0.152872	0.878913	1	0.827776	-2.97833	0.00336006	1	1.31646	3.78581	0.000394132	0.246333	1.0506	0.789658	0.432578	1	0.794176	-3.86756	0.000162032	0.0737244	1.31137
hsa-miR-146b-3p	1.24227	2.98553	0.00359297	1	1.59481	9.04926	3.0145e-15	2.2669e-12	0.778946	-5.05996	4.51458e-06	0.00384642	2.00086	9.04757	6.96753e-13	5.42771e-10	2.56868	19.6655	1.63827e-34	1.39745e-31	0.620866	-5.86182	2.65631e-08	2.2924e-05	1.07696	1.1601	0.249188	1	1.49119	9.27216	7.04223e-16	5.42956e-13	0.711358	-5.87862	2.41686e-08	1.52504e-05	1.48366	5.47696	4.95331e-07	0.000362087	2.05735	15.923	7.86795e-30	6.71923e-27	0.441658	-14.5838	1.87905e-30	1.58592e-27	1.37919
hsa-miR-154	1.3629	3.87033	0.000235803	0.126862	1.32403	3.62954	0.000544867	0.250639	1.02936	0.369787	0.712707	1	1.22467	2.7863	0.00701815	1	1.18974	2.48323	0.0158751	1	1.11287	1.60077	0.111086	1	1.25773	3.12249	0.00270561	1	1.1992	2.58277	0.0122665	1	0.743566	-4.59721	8.78048e-06	0.00480292	1.17512	2.34306	0.0226602	1	1.12687	1.81509	0.0751923	1	0.827493	-3.31829	0.0011275	0.456636	1.24182
hsa-miR-10a	0.565019	-6.72529	1.22213e-09	8.89707e-07	0.745339	-3.86863	0.000216412	0.105393	0.758069	-2.65208	0.0100009	1	0.621007	-5.70014	1.68153e-07	0.000115017	0.819195	-2.6653	0.00949309	1	0.909843	-1.55309	0.122068	1	0.604763	-6.18773	2.22615e-08	1.69856e-05	0.851585	-2.0918	0.0398808	1	1.54167	6.20612	4.5682e-09	2.97846e-06	0.647003	-5.41296	7.75085e-07	0.000561937	0.904301	-1.33829	0.185616	1	1.40268	5.04416	1.14275e-06	0.000623941	0.612365
hsa-miR-1913	1.93828	8.17383	3.47146e-13	2.71121e-10	1.96344	8.5021	8.52403e-14	6.28221e-11	0.987189	-0.252171	0.801682	1	4.79837	14.3828	7.9571e-28	6.81923e-25	4.86064	14.8394	3.84932e-28	3.21803e-25	0.403946	-4.98935	1.35175e-06	0.00115709	1.55233	6.48476	1.96321e-09	1.53719e-06	1.54708	6.71162	8.12499e-10	5.84187e-07	0.512834	-9.26491	3.43623e-16	2.61497e-13	2.58266	10.8072	4.82007e-20	4.12598e-17	2.50133	10.9406	4.77572e-20	3.80625e-17	0.207157	-16.5596	1.81139e-37	1.55598e-34	2.28635
hsa-miR-505*	0.852019	-1.3169	0.19151	1	1.13929	1.24806	0.21597	1	0.74785	-2.32137	0.0233299	1	1.02969	0.221577	0.825197	1	1.37686	2.83258	0.00598145	1	0.827454	-1.7766	0.0771669	1	0.822455	-1.75794	0.083223	1	1.18979	1.75628	0.084184	1	1.01497	0.155646	0.87651	1	0.950118	-0.427062	0.670659	1	1.36679	2.96902	0.00431732	1	0.839844	-1.6967	0.0915575	1	0.909305
hsa-miR-127-5p	0.685092	-2.41519	0.0184189	1	1.22308	1.62679	0.109457	1	0.560135	-3.35553	0.00132047	0.98771	1.01837	0.0987284	0.921683	1	1.81807	4.16397	0.000126191	0.0576691	0.672736	-3.49588	0.000588193	0.462908	0.647799	-2.97319	0.00423022	1	1.34452	2.37334	0.0215963	1	1.06998	0.58713	0.558042	1	0.861713	-0.891127	0.376586	1	1.80982	4.25147	0.000106952	0.0542247	0.719815	-2.4885	0.014062	1	0.783019
hsa-miR-548b-5p	1.30652	3.50303	0.000788326	0.398893	1.11821	1.38776	0.169842	1	1.16841	1.89671	0.0621826	1	1.12912	1.69484	0.0941942	1	0.966378	-0.453175	0.651839	1	1.15711	2.18518	0.0300325	1	1.26785	3.33599	0.00143853	0.805579	1.02784	0.373618	0.710056	1	0.820218	-3.06537	0.00256485	1	1.13762	1.89536	0.0625532	1	0.936355	-0.938735	0.351774	1	0.949086	-0.858547	0.391803	1	1.19799
hsa-miR-514	1.11223	1.41187	0.162816	1	1.28852	4.61788	1.43129e-05	0.0078864	0.86318	-2.1382	0.0364433	1	0.989293	-0.156013	0.87656	1	1.1461	2.76116	0.00727775	1	1.12427	2.24666	0.0257961	1	1.03515	0.495165	0.622411	1	1.24834	4.36323	4.25282e-05	0.0243687	0.837529	-3.23457	0.0014925	0.629834	0.958183	-0.651085	0.517867	1	1.14916	2.94296	0.00451781	1	0.941606	-1.22641	0.221938	1	1.01287
hsa-miR-297	1.59141	7.12678	2.72681e-10	2.00966e-07	1.54683	5.73654	3.13965e-07	0.000191205	1.02882	0.440298	0.661258	1	1.70147	8.49905	1.55828e-12	1.20455e-09	1.65381	6.76976	1.1665e-08	7.20897e-06	0.935316	-0.934017	0.351506	1	1.39461	5.59988	2.65221e-07	0.000194142	1.3225	4.07705	0.000143837	0.0791105	0.636643	-7.81935	7.02678e-13	5.08036e-10	1.48562	6.74701	2.85992e-09	2.23074e-06	1.40847	4.98384	7.41637e-06	0.00416059	0.595463	-9.57884	2.09125e-17	1.57471e-14	1.52514
hsa-miR-532-3p	1.76546	3.16492	0.00205718	0.960703	1.81352	3.17753	0.00211338	0.891848	0.973503	-0.184589	0.854127	1	1.39085	2.05707	0.042185	1	1.4287	2.13084	0.0361113	1	1.26935	1.13875	0.25617	1	1.45913	2.5028	0.0142321	1	1.48704	2.53126	0.0138442	1	0.559362	-3.72704	0.000269999	0.12663	1.26987	1.68965	0.0946963	1	1.30231	1.79128	0.0779397	1	0.710025	-2.46178	0.0147723	1	1.42591
hsa-miR-33b	0.777094	-1.8322	0.0709555	1	1.11429	0.862297	0.392135	1	0.697387	-2.24869	0.0279573	1	1.2815	1.46273	0.148317	1	1.83757	3.96769	0.000227743	0.10089	0.606395	-4.21962	3.7762e-05	0.031569	0.75483	-2.17931	0.0329846	1	1.1904	1.4087	0.165241	1	1.07126	0.639344	0.52357	1	1.08041	0.506275	0.614475	1	1.71751	3.75381	0.000492046	0.227325	0.649608	-3.33068	0.00109706	0.445407	0.937725
hsa-miR-942	1.29216	3.66193	0.000401506	0.211594	1.07321	0.898172	0.3716	1	1.20402	2.64792	0.0101163	1	0.973913	-0.488072	0.626877	1	0.808886	-3.4806	0.000901742	0.373321	1.32677	4.69933	5.22877e-06	0.00444969	1.2682	3.78477	0.000290532	0.178096	0.990229	-0.142487	0.887107	1	0.839899	-2.71086	0.00745658	1	1.01711	0.321006	0.749195	1	0.81416	-3.55676	0.000792052	0.357215	1.11436	2.26674	0.0246963	1	1.10915
hsa-miR-139-3p	0.526953	-4.22661	7.27799e-05	0.0420668	0.518667	-5.01718	3.43314e-06	0.00196032	1.01598	0.0691453	0.945085	1	0.631708	-2.87759	0.00559324	1	0.621774	-3.51085	0.000834216	0.347912	0.834173	-2.09918	0.0371422	1	0.601692	-3.24105	0.00194376	1	0.600087	-3.7583	0.00035725	0.186842	1.91164	5.55815	1.15635e-07	7.0537e-05	0.689675	-2.28457	0.0263858	1	0.684362	-2.7415	0.00814599	1	1.59464	3.93983	0.000124346	0.0578207	0.615573
hsa-miR-766	2.37763	6.71446	3.30572e-09	2.39334e-06	2.53357	7.54419	1.78656e-10	1.22737e-07	0.938449	-0.664224	0.508835	1	3.22168	8.4902	5.69631e-12	4.36907e-09	3.43298	9.3957	5.70681e-13	4.05754e-10	0.738009	-1.70912	0.089107	1	1.70346	4.84074	6.99125e-06	0.00484493	1.81601	5.7184	3.20987e-07	0.000212814	0.408172	-8.67797	4.96371e-15	3.70293e-12	2.0911	6.29852	2.68718e-08	2.05301e-05	2.21241	7.16766	1.61908e-09	1.11231e-06	0.301235	-11.2599	1.10539e-21	8.75466e-19	2.19418
hsa-miR-21*	1.2236	2.07719	0.0414485	1	1.44919	4.21683	8.20944e-05	0.0420323	0.844335	-1.79842	0.0766308	1	1.69876	4.83139	8.86923e-06	0.00557875	2.01195	7.07572	2.58801e-09	1.6408e-06	0.720291	-3.47869	0.000622596	0.488738	1.0965	1.03705	0.303658	1	1.36185	3.7947	0.000379268	0.197219	0.752886	-3.74244	0.000257743	0.121397	1.38688	3.29479	0.00161811	0.936884	1.71446	5.99023	1.95887e-07	0.000123409	0.542297	-7.28884	1.62179e-11	1.10282e-08	1.3183
hsa-miR-492	1.28333	3.85986	0.000204129	0.110842	1.35738	4.70038	1.05029e-05	0.00583962	0.94545	-0.94588	0.347674	1	1.50227	6.31029	1.27652e-08	9.06327e-06	1.58895	7.10383	9.29418e-10	6.04122e-07	0.85426	-2.22867	0.0270242	1	1.17497	2.79887	0.00633884	1	1.25536	3.94531	0.000195845	0.106344	0.758914	-4.99543	1.54602e-06	0.000887415	1.32841	4.78808	7.75135e-06	0.0054182	1.41274	5.81217	2.42551e-07	0.000151594	0.64831	-8.09255	9.75294e-14	6.93434e-11	1.31047
hsa-miR-1208	0.494646	-4.35202	3.61966e-05	0.0216455	0.416271	-4.72882	1.13948e-05	0.00630135	1.18828	0.593003	0.555237	1	0.645091	-2.64938	0.0101981	1	0.542879	-3.15984	0.00268612	1	0.766785	-2.55667	0.0114557	1	0.582375	-3.22453	0.00183822	1	0.486837	-3.77564	0.000373609	0.194651	2.18198	5.4411	1.96663e-07	0.000118784	0.71803	-1.93331	0.0580634	1	0.595348	-2.616	0.0120324	1	1.67311	3.69267	0.000313388	0.137264	0.610545
hsa-miR-519e	1.43337	4.3847	4.34311e-05	0.0257112	1.15516	1.79245	0.0774865	1	1.24085	2.55411	0.0129589	1	1.17595	2.18216	0.032753	1	0.947697	-0.741956	0.46067	1	1.21891	3.0108	0.00294302	1	1.37819	4.16907	0.000107252	0.0692848	1.02745	0.367951	0.714136	1	0.766667	-3.92833	0.000130197	0.0637965	1.18977	2.42768	0.0184513	1	0.908025	-1.42533	0.159312	1	0.9345	-1.11299	0.26741	1	1.27419
hsa-miR-652	1.91614	3.67063	0.000427512	0.224016	2.25081	5.49337	3.94158e-07	0.00023886	0.851312	-1.30304	0.197052	1	1.53203	2.67241	0.00904097	1	1.79961	4.40476	2.95043e-05	0.0144571	1.25072	1.14581	0.253244	1	1.44856	2.51481	0.0141429	1	1.78244	4.68936	1.24581e-05	0.00740009	0.482777	-5.27741	4.23731e-07	0.000250001	1.30088	1.88771	0.0631285	1	1.5896	3.97831	0.00016225	0.0809626	0.603819	-4.05689	7.43414e-05	0.0355352	1.48701
hsa-miR-425*	1.37056	4.2305	7.43454e-05	0.042823	1.44875	7.8764	1.90459e-12	1.38273e-09	0.946034	-0.958553	0.342434	1	1.56396	5.71836	3.18183e-07	0.00021541	1.65317	10.3765	1.31282e-18	1.00956e-15	0.876343	-1.93999	0.053805	1	1.22832	3.02421	0.00371602	1	1.30956	6.40274	2.63567e-09	1.85551e-06	0.710821	-6.46218	1.21457e-09	8.1376e-07	1.36572	4.33911	5.70468e-05	0.0380502	1.4501	8.43248	4.67031e-14	3.50741e-11	0.622923	-8.65083	3.64743e-15	2.66263e-12	1.36761
hsa-miR-1276	1.09516	1.17226	0.245514	1	0.821419	-2.70998	0.00835122	1	1.33325	3.16408	0.00238459	1	1.04447	0.603672	0.548624	1	0.783402	-3.72353	0.000437898	0.18961	1.04853	0.913043	0.362421	1	1.14807	1.81862	0.0744758	1	0.799595	-3.29671	0.00158812	0.752771	1.03284	0.506972	0.612929	1	1.09729	1.28396	0.205151	1	0.774845	-4.01376	0.000182057	0.0899362	1.08296	1.39601	0.165046	1	1.09646
hsa-miR-933	0.827465	-1.15946	0.250148	1	1.32549	2.06153	0.0438162	1	0.624272	-2.74034	0.00790587	1	1.20662	0.998436	0.321971	1	1.93284	4.22512	0.000101728	0.0469982	0.685772	-2.86383	0.00465975	1	0.763346	-1.80024	0.0766289	1	1.3945	2.48693	0.016332	1	0.944794	-0.461835	0.644877	1	0.999437	-0.00333596	0.99735	1	1.83851	4.10627	0.000167317	0.0831564	0.647913	-3.14914	0.0020058	0.77825	0.924533
hsa-miR-586	0.722244	-3.84833	0.000239326	0.128518	0.705173	-4.1395	9.44694e-05	0.0482739	1.02421	0.212438	0.832412	1	0.706081	-4.53404	2.71601e-05	0.0167306	0.689392	-4.8677	1.00641e-05	0.00516289	1.02289	0.417106	0.677104	1	0.781721	-2.94556	0.00438898	1	0.766214	-3.20056	0.00218338	1	1.39992	4.81675	3.38539e-06	0.00190936	0.758431	-3.53479	0.000807399	0.486862	0.74367	-3.7989	0.000387999	0.183524	1.43196	5.93282	1.97942e-08	1.2213e-05	0.743902
hsa-miR-27b	2.4717	12.2737	3.87167e-23	3.32189e-20	2.82077	17.2976	4.69686e-34	4.044e-31	0.87625	-4.17903	0.000100279	0.0824293	4.99913	17.8677	2.28877e-36	1.97521e-33	5.70513	24.5924	5.13739e-53	4.42843e-50	0.494426	-3.95403	0.00010803	0.0885842	1.68157	8.04953	2.38777e-13	1.99379e-10	1.9835	13.7146	9.87721e-29	8.50428e-26	0.379711	-15.2113	9.9081e-31	8.52097e-28	2.44386	11.5236	6.66326e-23	5.7304e-20	2.86248	17.4294	2.06017e-40	1.77381e-37	0.187739	-22.0617	3.19773e-51	2.75964e-48	2.45464
hsa-miR-523	0.772687	-2.75646	0.0071004	1	0.917661	-0.848036	0.399806	1	0.842018	-1.41137	0.163247	1	0.779065	-2.86514	0.0054394	1	0.925235	-0.805444	0.424366	1	0.991814	-0.119085	0.905337	1	0.789462	-2.66935	0.00929275	1	0.981664	-0.186685	0.852666	1	1.19059	2.17176	0.0313711	1	0.792227	-2.7512	0.00767734	1	0.978943	-0.221344	0.825831	1	1.18084	2.26888	0.0246718	1	0.784493
hsa-miR-1280	1.91433	3.43607	0.000833947	0.418641	1.79019	2.6992	0.00842734	1	1.06935	0.43842	0.662588	1	1.20648	1.24276	0.216474	1	1.12824	0.700444	0.485594	1	1.5867	2.14208	0.0334008	1	1.59009	2.95858	0.00389324	1	1.41825	1.9833	0.0515564	1	0.538573	-3.57176	0.000473718	0.214594	1.17305	1.18044	0.240716	1	1.07321	0.460202	0.64691	1	0.854556	-1.13885	0.256296	1	1.38161
hsa-miR-663	0.817459	-0.905564	0.368406	1	1.26157	1.30376	0.197407	1	0.647967	-1.85607	0.0678623	1	0.895491	-0.466568	0.642235	1	1.382	1.71322	0.0916553	1	0.912861	-0.553226	0.580722	1	0.765767	-1.29539	0.200258	1	1.33128	1.63636	0.107938	1	0.977111	-0.14328	0.886263	1	0.825422	-0.884851	0.379681	1	1.41882	1.92274	0.0599124	1	0.891966	-0.66184	0.509011	1	0.822299
hsa-miR-345	1.24499	2.28114	0.0256513	1	1.62687	7.95008	2.52133e-12	1.82797e-09	0.765263	-3.67137	0.000533136	0.416379	1.37747	3.11306	0.00263169	1	1.8	8.83759	1.19818e-14	8.75869e-12	0.903821	-1.11744	0.265134	1	1.07163	0.802154	0.425527	1	1.52006	7.67776	1.48981e-11	1.10097e-08	0.703188	-5.09194	1.00915e-06	0.000585308	1.16955	1.70449	0.0929258	1	1.64574	8.52388	1.22074e-13	9.05792e-11	0.635556	-6.04618	8.82193e-09	5.49607e-06	1.19785
hsa-miR-661	0.437062	-5.72852	1.49358e-07	0.000102908	0.128554	-13.1626	2.03918e-24	1.71087e-21	3.39982	3.88473	0.000354307	0.282737	0.425697	-6.64533	7.82513e-09	5.6028e-06	0.125211	-17.6165	1.63286e-37	1.40099e-34	1.0267	0.346144	0.729653	1	0.563871	-3.53819	0.00066817	0.392216	0.153308	-12.0865	3.43785e-24	2.93936e-21	3.40152	9.13922	3.26607e-16	2.48874e-13	0.52842	-4.348	4.78625e-05	0.03202	0.146038	-15.0981	1.15763e-33	9.94401e-31	3.49234	11.3279	1.80162e-22	1.43769e-19	0.488606
hsa-miR-519e*	0.911126	-0.953326	0.343761	1	1.01652	0.164475	0.869967	1	0.896317	-0.906125	0.36822	1	1.24604	1.9748	0.0525688	1	1.39018	2.8969	0.00553731	1	0.731218	-3.85502	0.00015691	0.127254	0.907258	-1.04182	0.301625	1	1.04311	0.435702	0.665031	1	1.04166	0.517764	0.605394	1	1.14662	1.31315	0.194188	1	1.31013	2.5181	0.0153494	1	0.761681	-3.06403	0.00259363	0.99336	1.04167
hsa-miR-658	0.85545	-1.57673	0.118972	1	0.527763	-4.79143	1.12357e-05	0.00623579	1.6209	2.96597	0.00422013	1	0.77582	-2.86046	0.00568882	1	0.478636	-6.13629	1.25199e-07	7.2866e-05	1.10264	1.45514	0.147311	1	0.974169	-0.255884	0.798782	1	0.55059	-4.61062	2.75063e-05	0.0159537	1.42151	3.72862	0.000271079	0.126865	0.877484	-1.38915	0.169586	1	0.506852	-5.63559	9.97141e-07	0.00058931	1.56741	5.43826	2.27722e-07	0.000130257	0.868761
hsa-miR-185*	1.3816	4.00113	0.000149777	0.0829766	1.32179	3.48963	0.000860394	0.385456	1.04525	0.554686	0.580957	1	1.34985	4.11208	0.000133416	0.0784485	1.29141	3.56751	0.000819805	0.344318	1.02352	0.352258	0.725083	1	1.27567	3.28318	0.00167028	0.927008	1.19139	2.4109	0.0190511	1	0.738629	-4.60691	8.4318e-06	0.00462063	1.26775	3.39835	0.00131011	0.767725	1.18819	2.52419	0.0149898	1	0.756002	-4.98755	1.87103e-06	0.00101035	1.30983
hsa-miR-1298	1.18501	2.505	0.0142982	1	1.17535	2.42597	0.0177792	1	1.00821	0.118087	0.906353	1	1.25028	3.46077	0.000965833	0.50996	1.2401	3.40427	0.00121978	0.489132	0.947792	-0.917461	0.360117	1	1.1337	2.01479	0.0479588	1	1.11613	1.80824	0.0756037	1	0.847077	-2.98349	0.003301	1	1.18695	2.80596	0.00682416	1	1.16753	2.6003	0.0121161	1	0.802853	-4.31801	2.80248e-05	0.0138723	1.18619
hsa-miR-548e	1.16137	2.25372	0.0269698	1	1.35848	5.84352	7.5484e-08	4.74794e-05	0.854904	-2.75503	0.00761589	1	1.06019	1.00742	0.317723	1	1.24013	4.86767	6.87867e-06	0.00357691	1.09543	1.76364	0.0795324	1	1.06303	1.01544	0.313448	1	1.29838	5.57413	3.43017e-07	0.000226391	0.798225	-4.3708	2.22753e-05	0.0116054	1.00648	0.117613	0.906801	1	1.22186	4.77674	1.17984e-05	0.00646553	0.874402	-3.14591	0.00199171	0.774775	1.06168
hsa-miR-324-5p	1.32514	2.19003	0.031471	1	1.62518	4.58374	1.65204e-05	0.00903667	0.815382	-1.91544	0.0597246	1	1.31327	2.061	0.0422387	1	1.61062	4.34763	3.56409e-05	0.0172502	1.00904	0.0681519	0.945732	1	1.14105	1.16697	0.247291	1	1.48655	4.21452	7.714e-05	0.0435069	0.682924	-3.84455	0.000174431	0.0845989	1.15636	1.24506	0.217008	1	1.49437	4.13632	9.23044e-05	0.0471676	0.689097	-3.59166	0.000424649	0.183024	1.21678
hsa-miR-1244	1.4729	5.16628	1.40345e-06	0.000927681	1.44892	5.10117	1.96728e-06	0.00114102	1.01655	0.254518	0.799875	1	1.24629	3.29724	0.00142427	0.736349	1.226	3.15679	0.00223889	0.861972	1.18183	2.22793	0.0270271	1	1.31998	4.17149	7.72906e-05	0.0507027	1.27587	3.82754	0.000266605	0.141834	0.684097	-6.03913	1.07338e-08	6.83745e-06	1.18669	2.79482	0.00665901	1	1.15534	2.46861	0.0161168	1	0.808487	-3.85969	0.000158754	0.072392	1.28395
hsa-miR-376a	0.474162	-4.42041	3.65544e-05	0.021823	0.414464	-4.9079	7.70635e-06	0.00429244	1.14404	0.421609	0.674669	1	0.460725	-4.9015	8.04923e-06	0.00509516	0.402718	-5.41126	1.78526e-06	0.000958683	1.02917	0.348471	0.72788	1	0.558565	-3.23005	0.00196576	1	0.488077	-3.75167	0.000432392	0.224412	2.23976	5.78891	3.97849e-08	2.48656e-05	0.531235	-3.72177	0.000456429	0.282779	0.464987	-4.23871	0.000100666	0.0513398	2.30509	6.59198	8.21883e-10	5.29292e-07	0.507426
hsa-miR-516a-3p	0.724205	-3.41186	0.000964167	0.476299	0.477454	-7.70856	5.587e-12	4.00588e-09	1.5168	3.33729	0.00143275	1	0.679197	-4.3763	3.37077e-05	0.0206291	0.447781	-9.1178	3.13791e-15	2.31578e-12	1.06627	0.915627	0.36099	1	0.837086	-1.85121	0.0677984	1	0.518467	-7.37058	4.41295e-11	3.2391e-08	1.63996	5.83142	3.04449e-08	1.9089e-05	0.774203	-2.80754	0.00629355	1	0.48654	-8.52699	1.53124e-13	1.13465e-10	1.74864	7.17025	1.91519e-11	1.2985e-08	0.753913
hsa-miR-455-5p	0.882058	-1.63016	0.106456	1	0.588966	-6.23354	1.13409e-08	7.4283e-06	1.49764	4.16939	9.05704e-05	0.07463	0.773772	-3.89798	0.000209188	0.119446	0.516662	-9.32598	1.96473e-14	1.43229e-11	1.13995	2.27516	0.0240591	1	0.986723	-0.175327	0.861259	1	0.609587	-6.41146	9.13355e-09	6.35695e-06	1.34025	4.07008	7.39417e-05	0.0371187	0.866883	-2.07476	0.0415306	1	0.547414	-8.72863	9.41008e-13	6.88817e-10	1.52781	7.15073	2.63359e-11	1.77504e-08	0.872736
hsa-miR-548d-5p	1.25761	3.51808	0.000679145	0.346364	1.06056	0.791048	0.431426	1	1.18579	2.43441	0.0176499	1	1.09802	1.62509	0.108037	1	0.925979	-1.16764	0.247227	1	1.14534	2.27485	0.0240284	1	1.23825	3.59002	0.000585099	0.345794	0.98759	-0.187352	0.852006	1	0.857469	-2.60169	0.0101526	1	1.11638	2.00896	0.0484877	1	0.903976	-1.64176	0.106448	1	0.982093	-0.353355	0.724263	1	1.16749
hsa-miR-1229	2.84178	11.7565	1.45385e-20	1.23722e-17	2.90952	11.3186	4.2783e-18	3.31141e-15	0.976719	-0.395682	0.693652	1	4.21186	15.7325	2.17269e-25	1.84678e-22	4.31226	14.7704	4.49461e-21	3.54625e-18	0.674709	-2.41597	0.0167329	1	1.90368	8.37356	1.61474e-13	1.35154e-10	1.90381	8.10188	3.92443e-12	2.93547e-09	0.348045	-13.5963	2.46405e-28	2.10676e-25	2.42611	10.9383	5.88312e-19	5.01242e-16	2.39893	10.3558	4.13108e-16	3.20159e-13	0.234829	-18.9831	3.8281e-43	3.29216e-40	2.57281
hsa-miR-150*	0.800934	-2.2096	0.0295787	1	0.825282	-1.65298	0.103318	1	0.970497	-0.221797	0.825219	1	1.02638	0.251042	0.802473	1	1.05758	0.454386	0.65149	1	0.780352	-2.8735	0.00454496	1	0.838752	-1.83739	0.0698489	1	0.875256	-1.18729	0.240592	1	1.23118	2.32999	0.021065	1	1.01341	0.134516	0.893403	1	1.0507	0.417892	0.67804	1	0.960757	-0.446321	0.655982	1	0.918429
hsa-let-7f-2*	0.996288	-0.0449807	0.964251	1	0.845308	-1.74861	0.0858819	1	1.17861	1.47938	0.143864	1	0.992282	-0.0986837	0.921718	1	0.841909	-1.87306	0.0671479	1	1.00404	0.067497	0.946258	1	1.03771	0.457334	0.649029	1	0.846209	-1.81498	0.075781	1	1.0796	1.07126	0.285783	1	1.02841	0.358585	0.721263	1	0.843526	-1.89796	0.0642933	1	1.08396	1.21567	0.226177	1	1.01565
hsa-miR-606	0.945601	-0.632626	0.528478	1	1.08874	0.878451	0.382962	1	0.868526	-1.37914	0.172954	1	0.98993	-0.124827	0.900998	1	1.13978	1.42742	0.159641	1	0.955221	-0.610976	0.541997	1	0.92443	-0.973251	0.333284	1	1.106	1.10928	0.272466	1	0.988156	-0.154037	0.877776	1	0.960106	-0.52925	0.598393	1	1.14264	1.50675	0.139002	1	0.943907	-0.837044	0.403863	1	0.954399
[truncated: 15 more columns]

## Sheet: Sheet2
S1 Table (B). CD vs. HC
Acc_id	mirbase16	mirbase17	mirbase18	mirbase19	mirbase20	mirbase21	fc	t	p	padj
MIMAT0004676	hsa-miR-34b	hsa-miR-34b	hsa-miR-34b-3p	hsa-miR-34b-3p	hsa-miR-34b-3p	hsa-miR-34b-3p	2.01582	10.3693	1.77e-15	1.42387e-12
MIMAT0000433	hsa-miR-142-5p	hsa-miR-142-5p	hsa-miR-142-5p	hsa-miR-142-5p	hsa-miR-142-5p	hsa-miR-142-5p	2.66896	10.9534	4.65e-20	3.93e-17
MIMAT0000266	hsa-miR-205	hsa-miR-205	hsa-miR-205-5p	hsa-miR-205-5p	hsa-miR-205-5p	hsa-miR-205-5p	1.95382	11.1083	1.11e-16	9.06966e-14
MIMAT0001341	hsa-miR-424	hsa-miR-424	hsa-miR-424-5p	hsa-miR-424-5p	hsa-miR-424-5p	hsa-miR-424-5p	2.34468	10.8469	4.84e-19	4.06e-16
MIMAT0003235	hsa-miR-570	hsa-miR-570	hsa-miR-570-3p	hsa-miR-570-3p	hsa-miR-570-3p	hsa-miR-570-3p	0.290623	-10.6766	3.3e-19	2.78e-16
MIMAT0004947	hsa-miR-885-5p	hsa-miR-885-5p	hsa-miR-885-5p	hsa-miR-885-5p	hsa-miR-885-5p	hsa-miR-885-5p	1.72781	8.5835	3.88082e-12	3e-09
MIMAT0005797	hsa-miR-1301	hsa-miR-1301	hsa-miR-1301	hsa-miR-1301	hsa-miR-1301-3p	hsa-miR-1301-3p	0.282824	-6.28679	7.59663e-09	5.46958e-06
S1 Table (C). UC vs. HC
Acc_id	mirbase16	mirbase17	mirbase18	mirbase19	mirbase20	mirbase21	fc	t	p	padj
MIMAT0000069	hsa-miR-16	hsa-miR-16	hsa-miR-16-5p	hsa-miR-16-5p	hsa-miR-16-5p	hsa-miR-16-5p	3.7508	11.2431	3.1e-19	2.44e-16
MIMAT0004676	hsa-miR-34b	hsa-miR-34b	hsa-miR-34b-3p	hsa-miR-34b-3p	hsa-miR-34b-3p	hsa-miR-34b-3p	2.11655	14.3331	3.86e-24	3.22e-21
MIMAT0000689	hsa-miR-99b	hsa-miR-99b	hsa-miR-99b-5p	hsa-miR-99b-5p	hsa-miR-99b-5p	hsa-miR-99b-5p	0.316379	-5.75112	1.02401e-07	6.38985e-05
S1 Table (D): CD vs. UC
Acc_id	mirbase16	mirbase17	mirbase18	mirbase19	mirbase20	mirbase21	fc	t	p	padj
MIMAT0004676	hsa-miR-34b	hsa-miR-34b	hsa-miR-34b-3p	hsa-miR-34b-3p	hsa-miR-34b-3p	hsa-miR-34b-3p	0.952407	-0.995045	0.323555	1
MIMAT0000730	hsa-miR-377	hsa-miR-377	hsa-miR-377-3p	hsa-miR-377-3p	hsa-miR-377-3p	hsa-miR-377-3p	0.592787	-5.52333	5.85529e-07	0.000501798
MIMAT0002174	hsa-miR-484	hsa-miR-484	hsa-miR-484	hsa-miR-484	hsa-miR-484	hsa-miR-484	0.856751	-2.00293	0.0499708	1
MIMAT0004795	hsa-miR-574-5p	hsa-miR-574-5p	hsa-miR-574-5p	hsa-miR-574-5p	hsa-miR-574-5p	hsa-miR-574-5p	1.01756	0.389582	0.698557	1
MIMAT0003332	hsa-miR-656	hsa-miR-656	hsa-miR-656	hsa-miR-656	hsa-miR-656-3p	hsa-miR-656-3p	1.63158	5.99884	9.39091e-08	8.08558e-05
MIMAT0004945	hsa-miR-744	hsa-miR-744	hsa-miR-744-5p	hsa-miR-744-5p	hsa-miR-744-5p	hsa-miR-744-5p	51.6541	5.11194	3.94713e-06	0.0033669
MIMAT0005899	hsa-miR-1247	hsa-miR-1247	hsa-miR-1247-5p	hsa-miR-1247-5p	hsa-miR-1247-5p	hsa-miR-1247-5p	0.597377	-4.5918	2.21671e-05	0.0185982
MIMAT0007881	hsa-miR-1908	hsa-miR-1908	hsa-miR-1908	hsa-miR-1908	hsa-miR-1908-5p	hsa-miR-1908-5p	1.42046	2.26987	0.0267192	1
