# Supplementary material for: Sparse Modeling Reveals miRNA Signatures for Diagnostics of Inflammatory Bowel Disease
Source: PLoS One. 2015 Oct 14;10(10):e0140155. doi: 10.1371/journal.pone.0140155 (PMC4605644; doi:10.1371/journal.pone.0140155)
Supplement: S2 Table — Tables were adapted from Chen et al. (A) and Coscun et al. (B), respectively. For binary comparisons (CD vs. HC, UC vs. HC, IBD vs. HC and CD vs. UC). Directions of effect known from the literature as well as measured by the microarray used for this study are summarized. (XLSX) [file pone.0140155.s010.xlsx]

## Sheet: Sheet1
not measured
part of signature
(A) Chen14, Table 1
List a core set of altered microRNAs involved in inflammatory bowel disease and their mRNA targets
				microarray				literature
mirna	CD_HC	UC_HC	IBD_HC	CD_UC	CD_HC	UC_HC	IBD_HC	CD_UC	match	list	sample_type	n_population	approach	reference	mrna	effect
hsa-miR-146a	1	1	1	-1	NA	NA	1	NA	1	miR-146a				[23]	NUMB	SHH signaling upregulation
hsa-miR-146b-5p	1	1	1	1	NA	NA	1	NA	1	miR-146b				[40]	Siah2	NFκB signaling upregulation
hsa-miR-126	1	1	1	-1	NA	NA	1	NA	1	miR-126				[24]	IκBα	NFκB signaling upregulation
hsa-miR-126	1	1	1	-1	NA	NA	1	NA	1	miR-126				[25]	Vascular cell adhesion molecule-1	Suppresses proinflammatory cytokines
hsa-miR-122	1	1	1	1	NA	NA	1	NA	1	miR-122				[31]	Nucleotide-binding oligomerization domain 2	Decreases intestinal epithelial cell injury
hsa-miR-122	1	1	1	1	NA	NA	1	NA	1	miR-122				[32]	Occluding	Intestinal permeability upregulation
hsa-miR-132	-1	1	-1	-1	NA	NA	1	NA	0	miR-132				[37]	AChE	Decreases circulation AChE activity
hsa-miR-21	1	1	1	-1	NA	NA	1	NA	1	miR-21				[52,53]	RhoB	Impairment of tight junctions
hsa-miR-150	1	1	1	-1	NA	NA	1	NA	1	miR-150				[54]	c-Myb	Promotes apoptosis
hsa-miR-141	-1	-1	-1	1	NA	NA	1	NA	0	miR-141				[62]	CXCL12β	Regulates leukocyte migration
hsa-miR-106b	1	1	1	-1	NA	NA	1	NA	1	miR-106b				[67,68]	ATG16L1	deregulation of autophagy
hsa-miR-196	NA	NA	NA	NA	NA	NA	1	NA	NA	miR-196				[70]	IRGM	deregulation of autophagy
hsa-miR-30c	1	1	1	-1	NA	NA	1	NA	1	miR-30c				[69]	ATG5	inhibition of autophagic activity
hsa-miR-130a	1	1	1	-1	NA	NA	1	NA	1	miR-130a				[69]	ATG16L1	inhibition of autophagic activity
hsa-miR-10a	-1	-1	-1	-1	NA	NA	-1	NA	1	miR-10a				[43]	IL-12/IL-23p40	Regulates intestinal homeostasis
hsa-miR-124	-1	-1	-1	-1	NA	NA	-1	NA	1	miR-124				[48]	STAT3	Promotes inflammation
hsa-miR-200b	-1	1	1	-1	NA	NA	-1	NA	0	miR-200b				[59,60]	ZEB1, SMAD2	Regulates epithelial-mesenchymal transition
hsa-miR-192	1	1	1	-1	NA	NA	-1	NA	0	miR-192,miR-495, miR-512,miR-671				[34]	NOD2	NFκB signaling upregulation
hsa-miR-495	1	1	1	-1	NA	NA	-1	NA	0	miR-192,miR-495, miR-512,miR-671				[34]	NOD2	NFκB signaling upregulation
hsa-miR-512-5p	-1	-1	-1	1	NA	NA	-1	NA	1	miR-192,miR-495, miR-512,miR-671				[34]	NOD2	NFκB signaling upregulation
hsa-miR-671-5p	-1	-1	-1	-1	NA	NA	-1	NA	1	miR-192,miR-495, miR-512,miR-671				[34]	NOD2	NFκB signaling upregulation
(B) Coscun12, Table 2
Overview of dysregulated circulating miRNAs reported to date in sera of inflammatory bowel disease patients
				microarray				literature
mirna	CD_HC	UC_HC	IBD_HC	CD_UC	CD_HC	UC_HC	IBD_HC	CD_UC	match	list	sample_type	n_population	approach	reference
hsa-miR-149*	1	1	1	1	-1	NA	NA	NA	0	miRs-149*, miRplus-F1065, 199a-5p, 362-3p, 340*, 532-3p, and miRplus-E1271	Peripheral blood	Active CD (n = 14) vs healthy controls (n = 13)	Microarray and qRT-PCR	Wu et al[57]
hsa-miRplus-F1065	NA	NA	NA	NA	-1	NA	NA	NA	NA	miRs-149*, miRplus-F1065, 199a-5p, 362-3p, 340*, 532-3p, and miRplus-E1271	Peripheral blood	Active CD (n = 14) vs healthy controls (n = 13)	Microarray and qRT-PCR	Wu et al[57]
hsa-miR-199a-5p	1	1	1	-1	1	NA	NA	NA	1	miRs-149*, miRplus-F1065, 199a-5p, 362-3p, 340*, 532-3p, and miRplus-E1271	Peripheral blood	Active CD (n = 14) vs healthy controls (n = 13)	Microarray and qRT-PCR	Wu et al[57]
hsa-miR-362-3p	1	1	1	-1	1	NA	NA	NA	1	miRs-149*, miRplus-F1065, 199a-5p, 362-3p, 340*, 532-3p, and miRplus-E1271	Peripheral blood	Active CD (n = 14) vs healthy controls (n = 13)	Microarray and qRT-PCR	Wu et al[57]
hsa-miR-340*	-1	-1	-1	1	1	NA	NA	NA	0	miRs-149*, miRplus-F1065, 199a-5p, 362-3p, 340*, 532-3p, and miRplus-E1271	Peripheral blood	Active CD (n = 14) vs healthy controls (n = 13)	Microarray and qRT-PCR	Wu et al[57]
hsa-miR-532-3p	1	1	1	-1	1	NA	NA	NA	1	miRs-149*, miRplus-F1065, 199a-5p, 362-3p, 340*, 532-3p, and miRplus-E1271	Peripheral blood	Active CD (n = 14) vs healthy controls (n = 13)	Microarray and qRT-PCR	Wu et al[57]
hsa-miRplus-E1271	NA	NA	NA	NA	1	NA	NA	NA	NA	miRs-149*, miRplus-F1065, 199a-5p, 362-3p, 340*, 532-3p, and miRplus-E1271	Peripheral blood	Active CD (n = 14) vs healthy controls (n = 13)	Microarray and qRT-PCR	Wu et al[57]
hsa-miR-149*	1	1	1	1	-1	NA	NA	NA	0	miR-149* and miR-340*	Peripheral blood	Inactive CD (n = 5) vs healthy controls (n = 13)	Microarray and qRT-PCR	Wu et al[57]
hsa-miR-340*	-1	-1	-1	1	1	NA	NA	NA	0	miR-149* and miR-340*	Peripheral blood	Inactive CD (n = 5) vs healthy controls (n = 13)	Microarray and qRT-PCR	Wu et al[57]
hsa-miR-505*	-1	1	-1	-1	NA	-1	NA	NA	0	miRs-505*, 28-5p, 151-5p, 103-2*, 199a-5p, 340*, 362-3p, 532-3p, and miRplus-E1271	Peripheral blood	Active UC (n = 13) vs healthy controls (n = 13)	Microarray and qRT-PCR	Wu et al[57]
hsa-miR-28-5p	1	1	1	-1	NA	1	NA	NA	1	miRs-505*, 28-5p, 151-5p, 103-2*, 199a-5p, 340*, 362-3p, 532-3p, and miRplus-E1271	Peripheral blood	Active UC (n = 13) vs healthy controls (n = 13)	Microarray and qRT-PCR	Wu et al[57]
hsa-miR-151-5p	1	1	1	-1	NA	1	NA	NA	1	miRs-505*, 28-5p, 151-5p, 103-2*, 199a-5p, 340*, 362-3p, 532-3p, and miRplus-E1271	Peripheral blood	Active UC (n = 13) vs healthy controls (n = 13)	Microarray and qRT-PCR	Wu et al[57]
hsa-miR-103	1	1	1	-1	NA	1	NA	NA	1	miRs-505*, 28-5p, 151-5p, 103-2*, 199a-5p, 340*, 362-3p, 532-3p, and miRplus-E1271	Peripheral blood	Active UC (n = 13) vs healthy controls (n = 13)	Microarray and qRT-PCR	Wu et al[57]
hsa-miR-199a-5p	1	1	1	-1	NA	1	NA	NA	1	miRs-505*, 28-5p, 151-5p, 103-2*, 199a-5p, 340*, 362-3p, 532-3p, and miRplus-E1271	Peripheral blood	Active UC (n = 13) vs healthy controls (n = 13)	Microarray and qRT-PCR	Wu et al[57]
hsa-miR-340*	-1	-1	-1	1	NA	1	NA	NA	0	miRs-505*, 28-5p, 151-5p, 103-2*, 199a-5p, 340*, 362-3p, 532-3p, and miRplus-E1271	Peripheral blood	Active UC (n = 13) vs healthy controls (n = 13)	Microarray and qRT-PCR	Wu et al[57]
hsa-miR-362-3p	1	1	1	-1	NA	1	NA	NA	1	miRs-505*, 28-5p, 151-5p, 103-2*, 199a-5p, 340*, 362-3p, 532-3p, and miRplus-E1271	Peripheral blood	Active UC (n = 13) vs healthy controls (n = 13)	Microarray and qRT-PCR	Wu et al[57]
hsa-miR-532-3p	1	1	1	-1	NA	1	NA	NA	1	miRs-505*, 28-5p, 151-5p, 103-2*, 199a-5p, 340*, 362-3p, 532-3p, and miRplus-E1271	Peripheral blood	Active UC (n = 13) vs healthy controls (n = 13)	Microarray and qRT-PCR	Wu et al[57]
hsa-miRplus-E1271	NA	NA	NA	NA	NA	1	NA	NA	NA	miRs-505*, 28-5p, 151-5p, 103-2*, 199a-5p, 340*, 362-3p, 532-3p, and miRplus-E1271	Peripheral blood	Active UC (n = 13) vs healthy controls (n = 13)	Microarray and qRT-PCR	Wu et al[57]
hsa-miR-505*	-1	1	-1	-1	NA	NA	NA	1	0	miRs-505*, 28-5p, 103-2*, 149*, 151-5p, 340*, 532-3p, and miRplus-E1153	Peripheral blood	Active UC (n = 10) vs active CD (n = 14)	Microarray and qRT-PCR	Wu et al[57]
hsa-miR-28-5p	1	1	1	-1	NA	NA	NA	-1	0	miRs-505*, 28-5p, 103-2*, 149*, 151-5p, 340*, 532-3p, and miRplus-E1153	Peripheral blood	Active UC (n = 10) vs active CD (n = 14)	Microarray and qRT-PCR	Wu et al[57]
hsa-miR-103	1	1	1	-1	NA	NA	NA	-1	0	miRs-505*, 28-5p, 103-2*, 149*, 151-5p, 340*, 532-3p, and miRplus-E1153	Peripheral blood	Active UC (n = 10) vs active CD (n = 14)	Microarray and qRT-PCR	Wu et al[57]
hsa-miR-149*	1	1	1	1	NA	NA	NA	-1	0	miRs-505*, 28-5p, 103-2*, 149*, 151-5p, 340*, 532-3p, and miRplus-E1153	Peripheral blood	Active UC (n = 10) vs active CD (n = 14)	Microarray and qRT-PCR	Wu et al[57]
hsa-miR-151-5p	1	1	1	-1	NA	NA	NA	-1	0	miRs-505*, 28-5p, 103-2*, 149*, 151-5p, 340*, 532-3p, and miRplus-E1153	Peripheral blood	Active UC (n = 10) vs active CD (n = 14)	Microarray and qRT-PCR	Wu et al[57]
hsa-miR-340*	-1	-1	-1	1	NA	NA	NA	-1	0	miRs-505*, 28-5p, 103-2*, 149*, 151-5p, 340*, 532-3p, and miRplus-E1153	Peripheral blood	Active UC (n = 10) vs active CD (n = 14)	Microarray and qRT-PCR	Wu et al[57]
hsa-miR-532-3p	1	1	1	-1	NA	NA	NA	-1	0	miRs-505*, 28-5p, 103-2*, 149*, 151-5p, 340*, 532-3p, and miRplus-E1153	Peripheral blood	Active UC (n = 10) vs active CD (n = 14)	Microarray and qRT-PCR	Wu et al[57]
hsa-miRplus-E1153	NA	NA	NA	NA	NA	NA	NA	-1	NA	miRs-505*, 28-5p, 103-2*, 149*, 151-5p, 340*, 532-3p, and miRplus-E1153	Peripheral blood	Active UC (n = 10) vs active CD (n = 14)	Microarray and qRT-PCR	Wu et al[57]
hsa-miR-195	1	1	1	-1	1	NA	NA	NA	1	miRs-195, 16, 93, 140, 30e, 20a, 106a, 192, 21, 484, and let-7b	Serum	Active CD (n = 46) vs healthy controls (n = 32)	LDA qRT-PCR	Zahm et al[58]
hsa-miR-16	1	1	1	-1	1	NA	NA	NA	1	miRs-195, 16, 93, 140, 30e, 20a, 106a, 192, 21, 484, and let-7b	Serum	Active CD (n = 46) vs healthy controls (n = 32)	LDA qRT-PCR	Zahm et al[58]
hsa-miR-93	1	1	1	-1	1	NA	NA	NA	1	miRs-195, 16, 93, 140, 30e, 20a, 106a, 192, 21, 484, and let-7b	Serum	Active CD (n = 46) vs healthy controls (n = 32)	LDA qRT-PCR	Zahm et al[58]
hsa-miR-140-3p	1	1	1	-1	1	NA	NA	NA	1	miRs-195, 16, 93, 140, 30e, 20a, 106a, 192, 21, 484, and let-7b	Serum	Active CD (n = 46) vs healthy controls (n = 32)	LDA qRT-PCR	Zahm et al[58]
hsa-miR-30e	1	1	1	-1	1	NA	NA	NA	1	miRs-195, 16, 93, 140, 30e, 20a, 106a, 192, 21, 484, and let-7b	Serum	Active CD (n = 46) vs healthy controls (n = 32)	LDA qRT-PCR	Zahm et al[58]
hsa-miR-20a	1	1	1	-1	1	NA	NA	NA	1	miRs-195, 16, 93, 140, 30e, 20a, 106a, 192, 21, 484, and let-7b	Serum	Active CD (n = 46) vs healthy controls (n = 32)	LDA qRT-PCR	Zahm et al[58]
hsa-miR-106a	1	1	1	-1	1	NA	NA	NA	1	miRs-195, 16, 93, 140, 30e, 20a, 106a, 192, 21, 484, and let-7b	Serum	Active CD (n = 46) vs healthy controls (n = 32)	LDA qRT-PCR	Zahm et al[58]
hsa-miR-192	1	1	1	-1	1	NA	NA	NA	1	miRs-195, 16, 93, 140, 30e, 20a, 106a, 192, 21, 484, and let-7b	Serum	Active CD (n = 46) vs healthy controls (n = 32)	LDA qRT-PCR	Zahm et al[58]
hsa-miR-21	1	1	1	-1	1	NA	NA	NA	1	miRs-195, 16, 93, 140, 30e, 20a, 106a, 192, 21, 484, and let-7b	Serum	Active CD (n = 46) vs healthy controls (n = 32)	LDA qRT-PCR	Zahm et al[58]
hsa-miR-484	1	1	1	-1	1	NA	NA	NA	1	miRs-195, 16, 93, 140, 30e, 20a, 106a, 192, 21, 484, and let-7b	Serum	Active CD (n = 46) vs healthy controls (n = 32)	LDA qRT-PCR	Zahm et al[58]
hsa-let-7b	1	1	1	-1	1	NA	NA	NA	1	miRs-195, 16, 93, 140, 30e, 20a, 106a, 192, 21, 484, and let-7b	Serum	Active CD (n = 46) vs healthy controls (n = 32)	LDA qRT-PCR	Zahm et al[58]
hsa-miR-16	1	1	1	-1	1	NA	NA	NA	1	miRs-16, 23a, 29a, 106a, 107, 126, 191, 199a-5p, 200c, 362-3p, and 532-3p	Peripheral blood	Active CD (n = 128) vs healthy controls (n = 162)	qRT-PCR	Paraskevi et al[59]
hsa-miR-23a	1	1	1	-1	1	NA	NA	NA	1	miRs-16, 23a, 29a, 106a, 107, 126, 191, 199a-5p, 200c, 362-3p, and 532-3p	Peripheral blood	Active CD (n = 128) vs healthy controls (n = 162)	qRT-PCR	Paraskevi et al[59]
hsa-miR-29a	1	1	1	-1	1	NA	NA	NA	1	miRs-16, 23a, 29a, 106a, 107, 126, 191, 199a-5p, 200c, 362-3p, and 532-3p	Peripheral blood	Active CD (n = 128) vs healthy controls (n = 162)	qRT-PCR	Paraskevi et al[59]
hsa-miR-106a	1	1	1	-1	1	NA	NA	NA	1	miRs-16, 23a, 29a, 106a, 107, 126, 191, 199a-5p, 200c, 362-3p, and 532-3p	Peripheral blood	Active CD (n = 128) vs healthy controls (n = 162)	qRT-PCR	Paraskevi et al[59]
hsa-miR-107	1	1	1	-1	1	NA	NA	NA	1	miRs-16, 23a, 29a, 106a, 107, 126, 191, 199a-5p, 200c, 362-3p, and 532-3p	Peripheral blood	Active CD (n = 128) vs healthy controls (n = 162)	qRT-PCR	Paraskevi et al[59]
hsa-miR-126	1	1	1	-1	1	NA	NA	NA	1	miRs-16, 23a, 29a, 106a, 107, 126, 191, 199a-5p, 200c, 362-3p, and 532-3p	Peripheral blood	Active CD (n = 128) vs healthy controls (n = 162)	qRT-PCR	Paraskevi et al[59]
hsa-miR-191	1	1	1	1	1	NA	NA	NA	1	miRs-16, 23a, 29a, 106a, 107, 126, 191, 199a-5p, 200c, 362-3p, and 532-3p	Peripheral blood	Active CD (n = 128) vs healthy controls (n = 162)	qRT-PCR	Paraskevi et al[59]
hsa-miR-199a-5p	1	1	1	-1	1	NA	NA	NA	1	miRs-16, 23a, 29a, 106a, 107, 126, 191, 199a-5p, 200c, 362-3p, and 532-3p	Peripheral blood	Active CD (n = 128) vs healthy controls (n = 162)	qRT-PCR	Paraskevi et al[59]
hsa-miR-200c	1	1	1	-1	1	NA	NA	NA	1	miRs-16, 23a, 29a, 106a, 107, 126, 191, 199a-5p, 200c, 362-3p, and 532-3p	Peripheral blood	Active CD (n = 128) vs healthy controls (n = 162)	qRT-PCR	Paraskevi et al[59]
hsa-miR-362-3p	1	1	1	-1	1	NA	NA	NA	1	miRs-16, 23a, 29a, 106a, 107, 126, 191, 199a-5p, 200c, 362-3p, and 532-3p	Peripheral blood	Active CD (n = 128) vs healthy controls (n = 162)	qRT-PCR	Paraskevi et al[59]
hsa-miR-532-3p	1	1	1	-1	1	NA	NA	NA	1	miRs-16, 23a, 29a, 106a, 107, 126, 191, 199a-5p, 200c, 362-3p, and 532-3p	Peripheral blood	Active CD (n = 128) vs healthy controls (n = 162)	qRT-PCR	Paraskevi et al[59]
hsa-miR-16	1	1	1	-1	NA	1	NA	NA	1	miRs-16, 21, 28-5p, 151-5p, 155, and 199a-5p	Peripheral blood	Active UC (n = 88) vs healthy controls (n = 162)	qRT-PCR	Paraskevi et al[59]
hsa-miR-21	1	1	1	-1	NA	1	NA	NA	1	miRs-16, 21, 28-5p, 151-5p, 155, and 199a-5p	Peripheral blood	Active UC (n = 88) vs healthy controls (n = 162)	qRT-PCR	Paraskevi et al[59]
hsa-miR-28-5p	1	1	1	-1	NA	1	NA	NA	1	miRs-16, 21, 28-5p, 151-5p, 155, and 199a-5p	Peripheral blood	Active UC (n = 88) vs healthy controls (n = 162)	qRT-PCR	Paraskevi et al[59]
hsa-miR-151-5p	1	1	1	-1	NA	1	NA	NA	1	miRs-16, 21, 28-5p, 151-5p, 155, and 199a-5p	Peripheral blood	Active UC (n = 88) vs healthy controls (n = 162)	qRT-PCR	Paraskevi et al[59]
hsa-miR-155	1	1	1	-1	NA	1	NA	NA	1	miRs-16, 21, 28-5p, 151-5p, 155, and 199a-5p	Peripheral blood	Active UC (n = 88) vs healthy controls (n = 162)	qRT-PCR	Paraskevi et al[59]
hsa-miR-199a-5p	1	1	1	-1	NA	1	NA	NA	1	miRs-16, 21, 28-5p, 151-5p, 155, and 199a-5p	Peripheral blood	Active UC (n = 88) vs healthy controls (n = 162)	qRT-PCR	Paraskevi et al[59]
hsa-miR-188-5p	-1	-1	-1	-1	NA	1	NA	NA	0	miRs-188-5p, 422a, 378, 500, 501-5p, 769-5p, and 874	Peripheral blood	UC (n = 20) vs healthy controls (n = 20)	qRT-PCR	Duttagupta et al[60]
hsa-miR-422a	1	1	1	-1	NA	1	NA	NA	1	miRs-188-5p, 422a, 378, 500, 501-5p, 769-5p, and 874	Peripheral blood	UC (n = 20) vs healthy controls (n = 20)	qRT-PCR	Duttagupta et al[60]
hsa-miR-378	1	1	1	-1	NA	1	NA	NA	1	miRs-188-5p, 422a, 378, 500, 501-5p, 769-5p, and 874	Peripheral blood	UC (n = 20) vs healthy controls (n = 20)	qRT-PCR	Duttagupta et al[60]
hsa-miR-500	1	1	1	1	NA	1	NA	NA	1	miRs-188-5p, 422a, 378, 500, 501-5p, 769-5p, and 874	Peripheral blood	UC (n = 20) vs healthy controls (n = 20)	qRT-PCR	Duttagupta et al[60]
hsa-miR-501-5p	1	1	1	-1	NA	1	NA	NA	1	miRs-188-5p, 422a, 378, 500, 501-5p, 769-5p, and 874	Peripheral blood	UC (n = 20) vs healthy controls (n = 20)	qRT-PCR	Duttagupta et al[60]
hsa-miR-769-5p	1	1	1	-1	NA	1	NA	NA	1	miRs-188-5p, 422a, 378, 500, 501-5p, 769-5p, and 874	Peripheral blood	UC (n = 20) vs healthy controls (n = 20)	qRT-PCR	Duttagupta et al[60]
hsa-miR-874	-1	-1	-1	-1	NA	1	NA	NA	0	miRs-188-5p, 422a, 378, 500, 501-5p, 769-5p, and 874	Peripheral blood	UC (n = 20) vs healthy controls (n = 20)	qRT-PCR	Duttagupta et al[60]
