# Supplementary material for: Sparse Modeling Reveals miRNA Signatures for Diagnostics of Inflammatory Bowel Disease
Source: PLoS One. 2015 Oct 14;10(10):e0140155. doi: 10.1371/journal.pone.0140155 (PMC4605644; doi:10.1371/journal.pone.0140155)
Supplement: S3 Table — Corresponding to the classification accuracy of the sparsest median performing penalized SVM (see S4 Fig) for each classification task area under the ROC curve (AUC), Matthews correlation coefficient (MCC), balanced accuracy (BAC), Youden’s index (YOUDEN), sensitivity (SN = TPR), specificity (SP = TNR), positive predictive value (PPV), false discovery rate (FDR), negative predictive value (NPV) and false omission rate (FOR) are shown. (XLSX) [file pone.0140155.s011.xlsx]

## Sheet: Sheet1
classifier	AUC	MCC	BAC	YOUDEN	SN	SP	PPV	FDR	NPV	FOR
CD/HC	0.950	0.931	0.981	0.963	0.963	1000	1000	0.000	0.900	0.100
UC/HC	0.981	0.930	0.950	0.900	1000	0.900	0.962	0.038	1000	0.000
CD/UC	0.889	0.805	0.917	0.833	1000	0.833	0.778	0.222	1000	0.000
CD/IC	0.969	0.884	0.917	0.833	1000	0.833	0.938	0.063	1000	0.000
UC/IC	1000	1000	1000	1000	1000	1000	1000	0.000	1000	0.000
IC/HC	0.726	0.479	0.754	0.507	0.789	0.718	0.577	0.423	0.875	0.125
CD/UC+HC	0.886	0.802	0.917	0.833	0.944	0.889	0.971	0.029	0.800	0.200
UC/CD+HC	0.917	0.707	0.800	0.600	1000	0.600	0.833	0.167	1000	0.000
HC/CD+UC	0.962	0.914	0.952	0.905	0.905	1000	1000	0.000	0.923	0.077
CD/UC+IC	0.863	0.702	0.839	0.677	0.950	0.727	0.927	0.073	0.800	0.200
UC/CD+IC	0.933	0.865	0.933	0.865	0.976	0.889	0.976	0.024	0.889	0.111
IC/CD+UC	0.984	0.959	0.975	0.950	0.950	1000	1000	0.000	0.969	0.031
CD/UC+HC+IC	0.878	0.726	0.848	0.697	0.970	0.727	0.955	0.045	0.800	0.200
UC/CD+HC+IC	0.937	0.874	0.937	0.874	0.985	0.889	0.985	0.015	0.889	0.111
HC/CD+UC+IC	0.739	0.477	0.739	0.477	0.824	0.654	0.824	0.176	0.654	0.346
IC/CD+UC+HC	0.802	0.601	0.799	0.598	0.841	0.758	0.822	0.178	0.781	0.219
