# Supplementary material for: Sparse Modeling Reveals miRNA Signatures for Diagnostics of Inflammatory Bowel Disease
Source: PLoS One. 2015 Oct 14;10(10):e0140155. doi: 10.1371/journal.pone.0140155 (PMC4605644; doi:10.1371/journal.pone.0140155)
Supplement: S6 Table — The final median performing models were used to predict the disease status based on each individual’s miRNA expression data. For each combined classifier, constructed using majority voting, the number of groups, n(groups), considered by the atomic models as well as the respective number of miRNAs, n(mirnas), and unique miRNAs, n(unique), are shown. In addition the classification errors per individual’s group (ε(CD), ε(UC), ε(HC) and ε(IC)) were estimated. Furthermore, for each classifier the mean classification error (mean) as well as the corresponding permutation based Z-score (Z(mean)) were calculated. Z-scores corresponding to p-values lower than the significance threshold of 0.05 are marked using *. (XLSX) [file pone.0140155.s014.xlsx]

## Sheet: Sheet1
classifier	n(traits)	n(mirnas)	n(unique)	ε(CD)	ε(UC)	ε(HC)	ε(IC)	mean	Z(mean)
CD/UC	2	8	8	0.0%	6.3%	--	--	3.1%	< -1.00x103 *
CD/UC/HC	2	7+3+8=18	16	2.7%	6.3%	1.1%	--	3.3%	-8.07x102 *
CD/UC/HC	3	276+11+7=294	282	0.0%	15.6%	1.1%	--	5.6%	-8.00x102 *
CD/UC/IC	2	8+5+2=15	14	0.0%	6.3%	--	0.9%	2.4%	-5.14x102 *
CD/UC/IC	3	27+9+4=40	36	0.0%	3.1%	--	2.7%	1.9%	-5.24x102 *
CD/UC/HC/IC	2	7+3+8+5+2+157=182	169	2.7%	6.3%	17.4%	6.3%	8.1%	-8.23x102 *
CD/UC/HC/IC	4	32+15+59+101=207	174	2.7%	6.3%	15.2%	12.5%	9.2%	-7.46x102 *
