# Supplementary material for: Sparse Modeling Reveals miRNA Signatures for Diagnostics of Inflammatory Bowel Disease
Source: PLoS One. 2015 Oct 14;10(10):e0140155. doi: 10.1371/journal.pone.0140155 (PMC4605644; doi:10.1371/journal.pone.0140155)
Supplement: S7 Table — The proportion of validated targets of the miRNAs selected for diagnostic prediction (CD vs. HC, UC vs. HC, CD vs. UC and CD vs. UC vs. HC) known to be coded at risk loci (CD, UC and IBD) is compared to the proportion of general miRNA targets known to be coded at risk loci (CD, UC and IBD). Targets of signature miRNA coded at risk and non-risk loci are denoted as C_r and C, repectively. miRNA targets excluding signature targets coded at risk and non-risk loci are denoted as R_r and R, repectively. The total number of validated miRNA targets is denoted as N. Enrichment analysis was performed using Fisher’s exact test, resulting p-values are marked as being nominal significant (*, p<0.05) and significant after Bonferroni correction for multiple testing (**; padj<0.05). (XLSX) [file pone.0140155.s015.xlsx]

## Sheet: Sheet1
classifier	risk type	p-value	C_r	C	R_r	R	C_r+R_r	C+R	N
CD/HC	CD	3.22∙10-3 **	2	10	8	1312	10	1322	1332
	UC	1.09∙10-3 **	2	10	4	1316	6	1326	1332
	IBD	4.37∙10-2 *	2	10	36	1284	38	1294	1332
UC/HC	CD	5.94∙10-2	1	8	8	1315	9	1323	1332
	UC	3.34∙10-2 *	1	8	4	1319	5	1327	1332
	IBD	2.30∙10-1	1	8	37	1286	38	1294	1332
CD/UC	CD	1	0	5	8	1319	8	1324	1332
	UC	1	0	5	4	1323	4	1328	1332
	IBD	1	0	5	37	1290	37	1295	1332
CD/UC/HC	CD	4.80∙10-3 *	3	21	17	1291	20	1312	1332
	UC	4.80∙10-3 *	3	21	17	1291	20	1312	1332
	IBD	1.71∙10-1	3	21	77	1231	80	1252	1332
