# Supplementary material for: Sparse Modeling Reveals miRNA Signatures for Diagnostics of Inflammatory Bowel Disease
Source: PLoS One. 2015 Oct 14;10(10):e0140155. doi: 10.1371/journal.pone.0140155 (PMC4605644; doi:10.1371/journal.pone.0140155)
Supplement: S8 Table — Background subtracted microarray intensities from Geniom Wizard Software that were used to infer miRNA expression levels. (XLSX) [file pone.0140155.s016.xlsx]

## Sheet: Tabelle1
ID	trait	hsa-miR-579	hsa-miR-663b	hsa-miR-106b	hsa-miR-449b	hsa-miR-561	hsa-miR-524-3p	hsa-miR-655	hsa-miR-30c-2*	hsa-miR-299-5p	hsa-miR-369-5p	hsa-miR-452	hsa-miR-934	hsa-miR-483-5p	hsa-miR-340*	hsa-miR-340	hsa-miR-608	hsa-miR-1539	hsa-miR-802	hsa-miR-654-3p	hsa-miR-507	hsa-miR-637	hsa-miR-1228	hsa-miR-626	hsa-miR-151-5p	hsa-miR-431*	hsa-miR-29a*	hsa-miR-532-5p	hsa-miR-27a	hsa-miR-556-5p	hsa-miR-425	hsa-miR-615-5p	hsa-miR-519c-3p	hsa-miR-486-3p	hsa-miR-525-3p	hsa-miR-140-5p	hsa-miR-20b*	hsa-miR-526b*	hsa-miR-30b*	hsa-miR-136*	hsa-miR-1911	hsa-miR-628-3p	hsa-miR-629*	hsa-miR-603	hsa-miR-518d-3p	hsa-miR-23b	hsa-miR-23a*	hsa-miR-939	hsa-miR-662
IBD_1	CD	-24	24	21925	8	-8	8	8	-16	8	32	-8	8	552	8	264	96	40	-24	0	24	32	12667	-16	4137	-8	-8	616	1192	8	10306.5	32	-16	336	-8	-8	24	16	40	8	8	280	40	120	-8	2241	16	72	48
IBD_2	CD	16	16	8026	-24	40	-24	24	-16	8	0	-32	40	192	-8	152	32	-8	-8	8	-16	16	856	24	744	40	16	168	464	0	5137	8	-72	200	8	-24	8	8	-32	0	0	72	64	24	-24	792	8	16	40
IBD_3	CD	32	56	16844	24	-8	-4	56	8	24	4	-16	0	384	16	248	120	0	-8	24	-24	24	3977	8	4049	-8	16	320	1416	16	6482	24	-56	512	0	-8	24	8	8	48	24	160	16	72	-16	2393	56	32	32
IBD_4	CD	24	104	33128	32	16	0	48	-24	48	8	0	64	312	0	384	72	112	0	40	0	24	12547	8	13499	32	-16	1496.5	2329	24	17820	72	8	720	0	0	8	-8	40	24	8	520	24	176	32	4057	0	88	32
IBD_5	CD	-8	88	12355	48	16	8	8	-32	32	0	0	8	728	0	216	328	56	8	24	32	80	9714	-8	2641	48	-32	240	1713	24	5273	24	-24	704	-8	16	40	-16	64	8	16	128	48	104	32	2609	80	144	40
IBD_6	CD	56	288	32720	24	32	52	8	24	40	24	40	72	1376	16	400	144	168	24	56	24	64	14075	40	8498	24	0	880	3609	96	15660	56	40	1512	48	40	88	16	56	-8	56	448	136	216	88	3673	24	184	88
IBD_7	CD	16	176	7346	40	-32	16	16	0	32	32	40	36	608	32	132	72	64	-16	16	0	12	8858	0	1608.5	-8	-16	176	1472	16	7954	-24	32	728	24	-8	16	-24	48	16	0	128	72	120	24	1320	16	160	8
IBD_8	CD	64	240	54989	144	0	56	48	80	64	64	88	64	464	48	584	160	256	0	144	64	120	6362	24	10563	32	-16	1680.5	4393	128	33584	80	-16	2465	32	64	96	48	152	88	72	504	224	312	112	7314	24	176	80
IBD_9	CD	-48	-32	17701	73	-48	-16	-80	32	-140	-112	0	-88	2417	-64	337	537	80	-40	-16	-56	-16	20357	-104	2025	-16	-64	401	3585	-16	12387	24	-16	273	-16	8	-40	-96	633	-16	0	144	16	80	0	5586	176	481	-40
IBD_10	CD	40	24	14396	128	-16	64	16	136	-112	-48	104	-112	408.5	16	321	176	48	0	48	0	16	3201	-32	2649	-40	56	225	1377	16	7746	80	48	385	64	32	16	16	120	32	16	80	-24	-16	104	2321	-48	176	32
IBD_11	CD	-104	-40	5578	48	-48	40	-16	24	-88	-144	-56	-32	40	-56	48	8	-20	-56	-32	-32	-56	1473	-48	465	-64	-8	120	641	16	4057	-16	80	0	88	16	-96	-56	-40	-32	-32	-12	-16	-88	-8	769	-24	88	-56
IBD_12	CD	24	-16	13483.5	104	-16	16	0	72	-72	-80	16	-56	80	-32	256	72	32	0	16	0	24	2129	-48	2801	-8	60	336	833	96	5570	0	28	192	72	24	-32	-56	16	40	16	160	-24	-16	72	2313	-16	80	-56
IBD_13	CD	-48	-48	28335	88	-40	56	-48	80	0	-48	72	-64	401	-24	408	160	0	16	-40	32	32	7386	-48	8826	-112	64	1353	2329	48	15236	80	40	304	64	16	16	-32	64	96	56	633	40	168	48	4641	-16	96	8
IBD_14	CD	-64	-8	18357	96	-8	0	-40	72	-72	-104	8	-120	208	-40	512	-8	-32	-8	16	-24	0	1825	-56	2969	-48	24	456	1281	56	6218	80	-8	304	32	8	64	-24	-24	72	32	240	32	-64	112	2033	16	72	0
IBD_15	CD	24	-48	5114	68	-56	24	-48	24	-128	-72	16	-56	168	8	72	56	48	-32	-16	24	-16	2201	-96	1297	-56	-24	136	676.75	-8	4409	16	40	152	24	8	-24	-48	-24	8	-72	48	-16	-88	-56	1041	8	56	-32
IBD_16	CD	24	-40	37993	144	-8	48	-24	56	-32	-48	56	-48	384	0	913	264	72	-8	-56	0	-32	5690	-40	10259	-96	64	1089	4417	56	13747.5	120	88	849	16	132	56	-24	120	104	20	248	64	96	80	10755	64	168	-16
IBD_17	CD	0	-40	18845	0	-32	-40	-64	0	-32	-32	56	-8	920.5	-64	937	48	-8	-24	-40	-40	0	1073	-32	3121	-40	-24	992	2729	-40	8778	8	-8	176	-16	16	24	-48	0	8	-56	96	72	-8	-48	5986	-32	136	-24
IBD_18	CD	-16	-8	23390	88	-40	-12	-24	-16	-16	-64	-24	104	688	-40	897	432	8	-56	-16	-8	8	2169	-16	4913	-24	16	1097	2121	-32	5201.5	32	24	152	-8	-24	16	-16	40	24	0	304	8	-8	16	4009	72	200	-8
IBD_19	CD	32	-8	17492	40	-16	32	16	32	-8	-40	16	112	1097	-32	928	176	40	24	32	-8	-8	3009	-40	4953	-8	40	1008	2369	40	5369.5	32	64	176	0	24	32	-16	8	48	0	112	24	80	-24	5137	16	136	48
IBD_20	CD	16	16	20605	56	16	-16	-8	40	24	-8	-32	44	977	-40	905	88	16	0	16	0	-48	1977	24	3961	-16	32	961	2577	36	6122	40	24	144	32	0	52	0	-16	80	8	424	168	24	48	5185	8	64	24
IBD_21	CD	40	112	39649	8	-8	-80	-16	-48	96	-8	32	600	1001	-40	1193	64	48	-56	76	-32	-48	1273	8	12955	24	56	2137	8090	144	9162	48	32	1065	120	32	136	16	-32	96	-48	1033	8	80	168	13515	-16	180	164
IBD_22	CD	68	156	31051	36	64	-76	132	12	244	196	60	532	1173	-28	1404.5	412	36	76	156	-28	-52	2965	-28	8710	224	36	2237	6974	84	9302	60	44	684	180	164	84	-28	-12	44	132	588	244	276	132	9718	4	132	116
IBD_23	CD	-200	-8	30031	-128	-232	-264	200	-280	536	280	-128	448	600	-32	1272	232	24	-72	-152	-40	-136	793	-176	8090	280	-208	1889	5130	-112	6818	-120	-188	584	-120	56	-112	160	-272	-148	216	592	152	240	-152	8666	-224	-16	32
IBD_24	CD	-392	120	37120.5	-240	40	-472	-128	-472	328	328	8	312	1064	24	2129	248	72	-340	-328	-320	-32	2657	-88	13635.5	48	-424	2241	4281	168	15676	8	-192	360	-264	-112	-40	64	-368	-312	16	472	336	88	-264	10707	-72	120	80
IBD_25	CD	128	96	41666	48	144	112	128	48	128	96	200	80	1793	16	240	224	152	56	48	16	96	4633	184	8898	112	-16	1456	2145	424	15132	128	96	288	112	64	64	24	128	192	80	736	336	560	112	6378	96	264	376
IBD_26	CD	0	64	25982	16	24	16	0	32	16	72	0	64	208	0	352	8	24	16	40	0	0	448	48	3233	8	0	648	2553	48	10667	48	24	112	48	56	8	24	0	8	0	272	64	64	32	3281	48	48	80
IBD_27	CD	112	184	5521	-8	16	8	56	8	72	184	200	72	128	24	72	24	64	64	24	8	56	248	168	3801	72	-8	328	408	136	840	40	40	120	48	64	8	24	16	120	64	312	40	440	56	528	24	-8	280
IBD_28	CD	16	104	24406	0	16	0	0	0	32	104	16	40	648	0	216	48	32	16	0	0	24	2969	80	7594	24	0	1136	888	64	8226	48	32	128	32	24	32	0	0	24	32	368	104	144	32	2761	0	56	104
IBD_29	CD	0	16	12427	0	0	0	0	0	0	0	0	0	72	0	168	0	0	8	0	0	0	352	8	2113	0	0	392	888	8	3601	0	0	96	0	72	0	0	0	0	0	80	0	0	0	1744	0	0	24
IBD_30	CD	16	48	25854	56	80	24	0	16	32	88	48	64	528	16	512	48	64	24	24	8	32	744	16	3329	8	8	1072	2033	104	13259	48	48	280	80	160	16	-16	24	8	40	376	72	128	32	3633	32	16	88
IBD_31	CD	0	20	14811.5	0	0	0	0	0	0	0	0	16	184	0	184	16	0	0	0	16	0	536	0	1472	0	0	368	1144	0	3569	16	0	32	0	32	0	8	0	0	0	80	0	8	0	2321	0	16	8
IBD_32	CD	128	240	49531.5	80	192	144	112	24	88	168	112	200	720	24	1288	48	160	176	80	64	88	496	88	5665	120	32	1769	8210	376	20989	240	80	536	224	480	136	112	16	152	88	768	304	464	208	18756	24	176	296
IBD_33	CD	16	-16	30559	-16	24	8	-32	24	48	0	16	8	896	-8	568	216	80	0	72	-16	24	6618	16	3969	16	-8	800	2273	32	7418	-16	-16	256	40	48	32	0	64	40	16	312	128	216	32	1953	32	80	16
IBD_34	CD	-8	72	14620	40	-8	32	24	24	24	40	0	40	1224	16	136	152	56	8	88	16	40	7546	16	2905	48	0	480	560	24	3033	16	8	144	24	-8	40	-16	64	-8	32	176	80	336	40	1128	16	64	8
IBD_35	CD	8	32	13979	16	16	16	-16	8	8	0	40	16	568	16	144	176	64	24	56	-16	56	1024	48	1320.5	32	-8	216	816	24	2033	0	32	144	48	-16	32	0	48	8	24	112	48	76	72	992	0	40	8
IBD_36	CD	16	24	11699	16	16	-8	0	56	8	64	24	40	352	16	112	168	48	8	56	0	32	1945	32	1905	16	0	176	736	40	2785	0	16	204	64	40	32	-8	56	16	32	88	40	136	80	1240	24	48	0
IBD_37	CD	0	88	27791	16	-16	0	32	64	64	24	48	48	560	8	192	80	72	32	72	32	32	1088	40	2817	32	16	368	1456.5	32	5930	8	32	184	40	48	-8	16	48	32	16	280	64	152	8	2305	48	64	8
IBD_38	CD	32	48	39689	104	152	64	32	56	80	72	88	240	616	32	456	288	136	48	0	-32	64	2385	88	6834	0	64	1392	3833	200	13595	24	48	440	72	112	128	48	144	80	80	432	216	272	72	4177	112	80	144
IBD_39	CD	24	72	29127	120	48	32	0	56	32	40	48	112	1248	16	648	400	112	48	112	32	48	4529	40	2993	40	0	544	3129	92	9994	56	32	256	64	32	80	-28	224	80	40	376	72	312	96	3945	56	144	48
IBD_40	CD	80	208	64815	88	104	48	0	88	72	104	96	128	1857	48	2601	736	288	72	120	32	184	10178	56	17628	128	-40	4273	18532	320	43066	128	136	880	160	336	168	80	288	120	56	1553	488	544	176	19325	176	368	152
IBD_42	UC	8	56	34096	24	8	-8	0	24	8	16	56	40	544	16	192	16	24	8	24	0	8	464	48	3593	40	-8	728	1624.5	40	5849	56	32	136	40	64	40	8	8	32	-16	296	72	80	32	3169	-8	80	24
IBD_43	UC	8	32	19452.5	8	24	24	-8	48	128	48	24	88	824	24	112	64	72	40	24	-8	24	3417	24	5033	32	16	760	3073	48	6570	24	16	144	-8	24	0	16	56	24	16	248	144	192	8	2993	56	64	88
IBD_45	UC	32	128	29591	16	80	40	0	0	48	64	48	80	856	24	224	40	160	64	32	16	32	1184	40	5745	104	-16	576	2977	56	7522	72	24	224	80	112	32	24	16	72	40	320	120	192	128	4425	16	96	88
IBD_46	UC	88	224	45138	64	80	152	72	72	128	144	128	368	768	136	296	8	376	152	104	48	72	864	184	6586	120	24	1352	3625	472	15468	272	96	376	152	120	152	104	72	152	72	800	288	536	280	5817	64	88	360
IBD_47	UC	40	128	21437	56	40	48	48	48	48	64	80	96	544	48	264	176	128	80	48	32	48	2177	40	4281	48	8	760	2113	80	6610	64	48	256	72	64	72	40	64	72	32	296	96	160	48	2929	24	72	64
IBD_48	UC	16	88	19237	32	80	64	0	0	16	40	48	80	672	16	224	104	96	32	8	16	32	1849	16	2977	32	8	624	1697	96	6610	48	16	272	80	80	32	64	24	80	40	192	64	160	56	3577	16	80	96
IBD_49	UC	8	112	32520	56	80	56	-24	-24	96	16	48	176	664	48	768	96	128	-8	-40	16	16	2753	64	5273	32	32	912	3969	128	11987	24	16	512	64	96	64	24	48	56	48	248	112	184	88	4849	64	120	48
IBD_50	UC	72	120	37625	96	168	104	40	56	80	104	88	216	608	88	432	144	216	128	96	16	32	1649	112	6034	56	56	1232	2737	256	11555	88	40	304	168	112	56	64	88	88	80	392	192	272	160	4105	64	120	192
IBD_51	UC	296	696	40738	280	344	472	232	168	680	264	520	488	12819	304	816	4441	944	576	576	240	992	47171	544	5361	568	64	792	2185	1048	9338	496	400	1609	512	400	464	336	1609	688	328	1028.25	1112	3185	808	5273	1296.5	2121	656
IBD_52	UC	12	64	20189	88	24	8	-8	32	-8	48	0	64	424	16	120	96	64	8	0	8	24	504	16	3429	8	8	272	744	40	2713	56	-8	160	24	24	0	8	72	40	32	152	16	112	24	1224	0	56	16
IBD_53	UC	-16	32	22077.5	48	40	48	-24	16	24	-8	40	32	1945	0	176	368	64	40	16	8	40	9282	32	2841	24	0	496	1681	32	3937	8	24	176	16	56	0	24	160	32	16	192	112	752	80	2193	64	128	48
IBD_54	UC	40	32	25078	-8	64	16	16	8	40	48	32	64	400	32	328	264	96	64	16	8	48	4233	88	3369	24	8	576	2265	112	8674	24	32	272	48	112	64	0	112	72	16	176	112	208	72	2625	56	96	0
IBD_55	UC	48	64	19564.5	0	48	40	16	16	-16	40	48	24	280	32	224	96	80	32	8	8	24	1344	56	2505	56	-24	560	1713	40	5737.5	48	16	96	32	16	32	8	72	40	16	168	64	192	72	3249	24	32	16
IBD_56	UC	224	176	64583	192	408	248	168	48	120	152	176	440	1521	152	1080	256	432	184	64	64	160	1933	216	5834	192	48	1873	12955	584	27294	112	72	1500.5	224	552	88	168	176	312	120	552	304	616	288	14323.5	184	400	376
IBD_57	UC	0	-8	14379	8	8	8	-8	-8	0	0	0	32	96	0	328	-8	0	-8	-8	0	16	432	0	2113	24	-8	536	1144	8	8338	24	8	152	0	48	32	0	-8	8	-8	88	24	8	8	1881	8	0	-8
IBD_58	UC	16	0	8978	0	16	0	0	0	0	0	0	0	80	0	192	24	16	0	0	0	0	336	0	1160	0	0	272	1136	0	4217	16	8	80	0	16	0	0	0	0	0	48	8	0	0	1360	0	16	0
IBD_59	UC	-12	-28	9374	-4	28	28	-4	-4	-4	-4	28	20	172	4	228	100	60	12	28	-4	20	1292	12	1821	4	4	844	1036	28	7702	-4	-4	148	28	60	-12	28	44	20	12	172	44	28	-12	1917	56	52	28
IBD_60	UC	8	8	10843	-8	0	-8	0	8	-8	8	0	8	104	-8	136	0	24	0	8	-8	0	716	-8	1168	8	-8	256	1264	8	4041	-8	16	136	0	32	0	24	0	8	-8	88	32	8	8	1384	8	16	16
IBD_61	UC	16	80	6738	40	24	24	8	24	16	32	32	48	120	8	120	32	24	56	8	24	48	720	16	1080	40	-8	96	496	72	2121	40	48	80	56	40	40	0	16	32	32	120	40	264	104	1400	0	-8	48
IBD_62	UC	64	32	9722	24	160	56	80	16	40	64	72	144	144	8	144	112	40	48	8	16	24	1873	32	2569	16	8	576	1632	280	9258	48	16	224	80	96	32	64	0	56	80	184	120	328	72	4145	40	-16	128
IBD_63	UC	-16	16	28399	24	8	8	-16	-8	8	16	0	8	880	0	400	72	56	0	40	-32	32	3169	16	5809	24	0	1400	2961	16	14147	48	8	320	8	96	32	0	48	24	16	280	64	80	0	5129	16	88	8
IBD_65	UC	0	64	46899	0	0	0	0	0	0	0	32	80	384	0	1953	0	160	40	0	0	8	760	0	6674	8	0	2569	7330	176	22701	24	0	328	0	304	0	0	8	24	0	368	72	152	24	7634	0	40	88
IBD_66	UC	16	160	26718	0	0	32	24	0	0	48	96	0	648	0	328	0	0	16	0	0	0	264	96	4417	40	0	1156	3813	220	9962	72	88	176	120	64	0	0	0	144	0	416	128	320	152	7362	0	8	160
IBD_67	UC	8	40	18276	0	96	56	48	0	0	0	144	176	192	0	360	0	144	0	0	0	0	1600	48	6330	8	0	1544	2569	408	15620	80	0	320	72	200	8	8	0	120	0	272	152	376	16	6241.5	0	0	160
IBD_68	UC	80	168	23870	24	96	0	32	0	0	56	80	0	408	0	368	0	0	0	0	0	16	632	136	6610	80	0	1544	3297	128	12003	64	8	128	32	144	0	0	0	152	0	352	64	352	64	5385	0	0	200
IBD_69	UC	0	80	16164	0	0	0	0	0	0	0	0	0	136	0	16	0	0	0	0	0	0	200	0	2457	0	0	512	1464	72	8826	16	0	104	0	8	0	0	0	8	0	80	80	184	0	2857	0	0	40
IBD_70	UC	0	96	24062	0	16	0	0	0	0	24	8	0	840	0	136	0	8	0	0	0	0	696	0	5113	0	0	920	3753	96	10450	48	0	112	0	80	0	0	0	48	0	272	88	160	104	6898	0	16	56
IBD_71	UC	0	0	29335	0	0	0	0	0	8	0	0	0	1576	0	416	64	0	0	0	0	48	4833	0	9050	0	0	1656	5177	0	19557	0	0	128	0	120	0	0	0	0	0	408	144	128	0	7002	32	248	0
IBD_72	UC	0	32	27062	0	16	0	0	0	0	0	0	32	672	0	288	0	56	0	0	0	0	456	0	3305	0	0	1000	2825	120	11147	48	0	160	56	96	8	8	0	0	0	176	56	136	72	5745	0	16	16
IBD_74	UC	32	96	16020	40	48	16	32	40	8	56	64	48	176	24	376	40	96	64	16	0	16	1024	40	2113	32	0	384	1040	120	5105	48	40	320	104	72	48	32	16	56	32	112	48	128	80	1825	0	56	32
IBD_75	UC	48	112	27750.5	48	88	64	48	64	24	64	56	72	176	8	352	96	88	64	8	40	64	1809	72	3489	48	32	880	2017	176	10403	80	72	496	96	96	56	32	32	88	48	400	96	152	88	2849	56	80	48
IBD_76	UC	32	88	22933	88	72	48	48	-8	0	16	48	80	304	16	584	208	104	48	40	16	64	2865	72	2873	32	32	728	2081	96	9114	64	56	480	80	88	64	40	64	48	40	216	64	152	88	2497	40	120	48
IBD_77	UC	48	168	28367	64	80	40	40	64	48	48	52	104	668	24	664	368	112	112	112	56	56	6866	72	4145	64	12	872	3897	160	13331	96	48	728	80	168	64	40	128	48	56	256	128	256	88	4785	48	136	76
IBD_78	UC	32	72	46067	32	40	48	8	24	16	16	32	48	320	16	928	208	72	48	16	16	32	6810	24	12139	32	-8	1905	5009	112	19533	64	24	656	48	272	40	56	80	16	24	352	104	208	56	8010	32	56	48
IBD_79	UC	112	272	17452	192	128	120	168	152	128	136	192	88	888	48	208	176	160	216	128	88	96	1945	144	2945	112	0	352	640	288	3241	144	272	328	240	80	224	40	160	240	96	360	400	864	360	1200	16	128	224
IBD_80	UC	96	224	16692	144	160	96	144	64	112	104	160	184	592	72	256	192	240	152	72	48	40	4537	96	3729	112	40	560	1393	336	5129	120	120	512	120	56	176	96	80	192	144	240	272	576	152	2449	104	184	400
IBD_121	HC	160	128	7234	72	256	168	272	96	136	208	248	256	448	112	304	48	240	232	48	80	48	864	136	2513	124	136	400	768	240	7570	96	160	392	144	88	240	176	48	352	72	352	432	912	256	3089	32	32	296
IBD_122	HC	160	192	1080	64	160	160	88	104	64	192	176	248	344	120	256	48	272	240	80	80	72	648	160	480	128	48	232	240	256	2985	96	208	368	240	104	184	128	64	240	96	168	240	720	288	1016	32	48	192
IBD_123	HC	112	256	24	416	-32	304	136	664	0	232	280	64	144	96	280	152	384	104	248	128	184	288	48	96	96	152	-8	440	96	192	56	-24	264	16	152	48	0	112	16	16	-16	80	152	0	80	160	32	-16
IBD_124	HC	-232	-304	5386	-168	-328	-152	-280	-200	-200	-208	8	80	200	-32	104	-184	16	-176	-160	-312	-208	384	-24	1385	-240	-296	80	761	-280	3169	-280	-160	392	-56	-120	-192	-368	-24	-296	-288	-184	-240	-344	-24	977	-376	-72	-264
IBD_125	HC	-192	104	7658	-72	-288	-32	-216	0	144	-144	-40	-88	961	-40	56	-224	0	-120	128	-112	-104	456	-96	5370	-152	-152	248	288	-144	3545	-24	72	344	120	16	-128	-240	-72	-184	-168	168	-8	-120	76	897	-184	-184	-152
IBD_126	HC	32	128	528	32	64	40	32	32	176	80	80	120	256	-8	128	48	128	80	112	40	72	568	64	616	64	-16	72	5905	136	144	88	48	304	72	16	96	16	64	104	24	64	112	136	80	6490	32	96	104
IBD_127	HC	24	248	5001	-8	-24	72	-148	64	-40	-36	76	116	384	-16	48	-24	176	64	16	24	48	256	-32	3945	-16	-72	224	96	112	2477	104	36	400	240	72	108	-32	-48	-112	0	80	80	104	192	288	-64	-112	-8
IBD_128	HC	-232	16	-136	24	-248	32	-200	-24	-8	-184	-120	-48	-24	40	-120	-120	-56	-192	56	-192	-104	72	-92	-64	-200	-160	-120	-112	-144	-112	-120	24	-88	56	-48	-120	-256	-40	-80	-184	-88	-240	-72	168	-56	-144	-72	-208
IBD_129	HC	48	80	9202	48	8	32	32	56	64	0	32	88	288	48	112	80	136	32	64	16	48	360	4	792	56	16	196	384	96	1553	48	40	160	72	16	48	8	40	40	24	256	88	120	36	464	48	104	40
IBD_130	HC	200	176	4577	136	280.5	80	144	96	256	264	136	256	625	128	200	96	160	112	32	-32	-32	569	104	1441	136	16	424.5	769	-24	2513	64	24	352.5	176	40	304	-32	128	144	-24	224	96	465	112	1129	40	208	-8
IBD_131	HC	84.75	204.75	2788.75	148.75	67.75	28.75	11.75	-12.25	67.75	148.75	332.75	340.75	484.75	204.75	156.25	60.25	212.75	19.75	144.25	-28.25	3.75	948.75	164.75	1436.75	116.75	-12.25	300.75	220.75	28.75	1652.75	51.75	27.75	404.75	220.75	92.25	340.75	-12.25	67.75	132.75	68.75	148.75	67.75	420.75	204.25	476.75	-44.25	276.75	-156.25
IBD_132	HC	152	128	4145	184	152	96	8	180	112	120	120	120	593	104	376	200	424	280	48	48	64	537	72	1337	120	104	440	969	232	2489	32	176	569	152	128	112	104	56	32	136	144	8	248	120	1129	56	152	24
IBD_133	HC	16	-8	1777	-16	8	12	40	24	-16	-16	56	16	192	0	-16	32	24	48	8	0	16	144	-8	240	8	-16	272	80	-16	112	-32	16	32	-16	0	16	8	48	16	-16	-16	64	40	48	56	4	16	-32
IBD_134	HC	8	64	9650	16	64	32	8	40	16	24	56	64	160	32	32	48	32	32	80	40	-16	288	32	1745	40	16	112	192	112	2953	8	32	104	48	32	56	16	48	32	-8	176	48	80	48	608	16	40	24
IBD_135	HC	8	224	8394	64	-16	144	-72	72	88	32	176	128	488	56	168	0	296	80	96	-16	72	240	96	2257	56	-16	192	640	136	2769	144	24	392	176	40	128	-32	-16	0	-72	128	96	128	336	896	-80	-16	8
IBD_136	HC	-156	-116	12343	-192	-220	-148	-220	-44	-188	-108	-92	-144	828	-100	-36	-140	-132	-164	-68	-188	-116	276	-156	3237	-188	-204	480	724	-156	3261	-52	-72	-4	-60	-108	12	-220	-156	-148	-188	412	-60	-172	-36	708	-140	-156	-172
IBD_137	HC	-72	-72	4417.5	-160	-432	-56	-288	-136	-96	-96	-232	-112	-168	-168	-176	-216	-176	-264	-128	-144	-216	-40	-216	313	-192	-408	-216	49	-320	1393	-144	-208	-208	-8	-176	-216	-304	-272	-136	-320	-248	-264	-240	-104	217	-352	-352	-224
IBD_138	HC	96	240	64215	144	112	80	96	152	56	144	248	144	1905	40	528	416	368	168	224	88	144	5361	136	10979	152	16	1977	3233	384	17868	144	272	840	112	104	288	64	136	208	72	560	400	432	208	3041	56	280	160
IBD_139	HC	48	240	35768	136	136	144	64	80	88	128	184	184	1000	64	320	560	400	208	96	64	112	5081	144	13203	136	96	1400	1456	376	16468	200	184	920	192	96	112	96	88	104	112	528	368	312	240	2913	136	304	248
IBD_140	HC	20	404	648	160	36	64	76	148	64	64	104	272	432	52	256	120	360	128	472	52	32	104	80	192	60	112	32	240	224	272	56	80	232	256	64	152	16	0	112	24	56	148	152	212	136	-12	0	108
IBD_141	HC	16	152	11395	96	144	88	72	0	152	80	104	176	272	100	184	80	352	184	64	32	112	248	88	1040	56	32	204	192	320	1929	48	76	576	156	96	96	72	64	144	128	88	160	200	80	456	0	104	144
IBD_142	HC	64	88	4961	-32	40	64	-56	80	64	48	80	48	264	40	96	80	48	56	64	-56	48	3649	-8	2641	56	-64	416	400	16	3225	16	16	208	64	16	72	-16	48	48	-48	192	80	136	88	752	-72	64	-40
IBD_143	HC	384	384	29159	272	480	376	480	400	320	584	496	632	952	224	784	352	848	560	256	272	192	656	576	4489	288	320	1088	672	1208	9514	264	296	1168	368	192	480	320	176	736	432	488	608	944	296	1520.5	160	312	552
IBD_144	HC	80	40	1753	-8	80	24	-40	128	24	-40	16	40	304	-8	104	32	48	-120	-8	-56	48	552	72	1289	8	16	128	424	-24	1785	40	-48	144	0	-8	64	72	16	-8	32	72	16	-8	16	568	-24	-64	-56
IBD_145	HC	8	72	12723	8	16	16	-8	40	32	32	16	72	88	32	144	-16	128	48	32	32	24	384	16	5073	40	16	496	728	96	6162	48	32	232	64	48	64	48	-8	72	8	144	80	136	80	1624.5	16	16	48
IBD_146	HC	40	16	-24	-32	-32	-16	-48	8	-16	48	8	24	0	-8	-64	-32	-32	-32	16	-64	-40	-16	-32	-24	-32	-88	-8	-40	-56	-32	0	-24	-32	-16	-56	-32	-64	-80	-24	-72	-8	-72	-8	16	-72	-64	-8	-40
IBD_147	HC	44	108	13103	100	-12	28	12	20	12	60	76	12	452	-12	124	76	108	28	-4	36	20	4597	-44	4445	16	-4	412	388	76	2877	28	28	188	68	60	28	28	36	28	36	92	76	236	44	908	52	76	28
IBD_148	HC	8	112	7970	24	24	-40	16	0	-24	-12	64	-32	200	-8	80	0	-40	24	16	24	-16	232	-64	1553	-40	-88	192	168	32	1641	-24	-24	56	-8	-32	-72	-64	-56	24	24	88	24	24	-40	280	-24	16	24
IBD_149	HC	16	80	9034	48	48	32	64	48	0	16	40	64	176	8	80	24	96	96	16	32	8	424	-32	2193	-40	8	240	144	72	1537	32	40	96	80	0	48	0	-40	64	0	128	64	56	-32	552	48	24	56
IBD_150	HC	-12	136	3865	56	48	0	52	80	24	40	16	48	192	-16	96	8	32	48	96	40	24	352	-24	720	8	-16	40	232	40	977	8	0	152	72	-32	32	-32	16	64	-40	64	72	56	0	368	40	32	16
IBD_151	HC	624	912	37465	672	840	680	1072	392	400	1080	760	736	968	456	1889	224	1881	1224	608	384	280	1697	1008	7306	736	128	1649	1392	2209	8554	528	656	2017	872	432	792	456	248	1176	640	1040	1272	2561	1200	2489	152	560	896
IBD_152	HC	1785	2377	15788	1785	2441	2153	2289	1801	1521	2905	2465	3033	2793	1241	4457	712	4729	3225	2057	953	1241	2449	2769	4177	1905	664	2889	2905	4745	7058	1913	1857	4369	2809	1257	2785	1361	808	3657	1849	2833	3265	4081	3337	4553	456	1289	2537
IBD_153	HC	48	48	2625	-4	-44	16	-24	48	-16	16	48	0	80	-16	48	12	32	16	16	-32	-32	256	48	432	16	8	64	160	16	1449	-24	8	44	-40	8	-16	16	8	-8	-48	16	0	48	12	312	-12	-16	-24
IBD_154	HC	-8	48	4769.25	-8	28	-16	-24	-16	40	24	8	96	104	8	0	-24	24	-24	-16	-40	-24	136	0	2097	40	-8	120	88	-8	3897	0	0	152	12	24	8	8	0	-8	24	64	8	8	40	1193	8	-24	44
IBD_155	HC	0	1120	464	1448	-632	-232	1296	1048	288	2152	584	1712	1120	944	2800.5	-32	1480	928	616	256	624	704	872	1664	328	-32	1392	816	1064	960	24	152	1640	1224	704	816	-120	592	1016	-424	-184	1256	1568	1008	1360	560	512	112
IBD_156	HC	32	140	13515	88	-72	40	-8	120	24	32	192	176	408	152	216	24	152	56	184	100	120	952	80	5257	8	-32	824	784	144	5529	88	216	328	152	-16	64	32	80	40	-24	376	104	152	216	1104.5	-72	-32	-8
IBD_157	HC	-24	188	12835	88	-64	112	-8	96	64	32	88	192	200	144	104	8	144	8	112	8	80	232	16	3105	-16	24	264	336	96	2629	72	88	256	112	0	80	0	40	16	-40	160	-48	56	144	640	-32	0	-40
IBD_158	HC	32	48	40	56	-48	-8	-56	144	16	-64	32	120	-16	108	16	8	24	0	96	0	40	8	-8	-80	0	-104	-112	-32	-64	-80	112	40	-8	144	-32	32	-64	32	40	-56	-16	-56	-24	48	-32	-128	-44	-88
IBD_159	HC	80	168	10923	112	112	120	128	72	72	176	152	192	280	48	272	40	280	176	96	56	64	464	144	5001	64	40	472	400	312	5489	96	136	392	160	64	200	96	56	176	80	192	184	480	176	976	32	68	152
IBD_160	HC	-8	72	3577	-16	-104	-96	-104	-32	8	-64	-112	-64	32	8	48	-88	-8	8	24	-80	-144	-8	-84	1585	-104	-80	-24	744	-72	5033	8	-88	288	-32	-64	-24	-88	-80	-80	-84	-32	-72	-56	-32	3041	-120	-76	-24
[truncated: 815 more columns]
